# Supplementary material for: Iron deprivation enhances transcriptional responses to in vitro growth arrest of Mycobacterium tuberculosis
Source: Front Microbiol. 2022 Oct 4;13:956602. doi: 10.3389/fmicb.2022.956602 (PMC9577196; doi:10.3389/fmicb.2022.956602)
Supplement: Supplementary file 2 [file Table_3.xlsx]

## Sheet: Sheet1
Read counts as determined by RNAseq
RV_number	Gene_name	Description	Biotype	Exp5-Fe_1	Exp5-Fe_2	Exp5+Fe_1	Exp5+Fe_2	Stat6-Fe_1	Stat6-Fe_2	Stat6+Fe_1	Stat6+Fe_2
Rv0001	dnaA	chromosomal replication initiator protein DnaA	protein_coding	4654	4836	4646	3900	341	267	544	418
Rvnr01	rrs	16S ribosomal RNA	rRNA	621	2778	1145	1086	1734	1126	822	893
Rvnt01	ileT	tRNA-Ile	tRNA	49	63	55	57	4	2	7	5
RVnc0001	AS1890	Putative small regulatory RNA	ncRNA	33	25	32	10	1	0	7	5
Rvns01	rnpB	Ribonuclease P RNA	misc_RNA	170208	187456	197067	128944	681034	753002	530619	449270
Rv0002	dnaN	DNA polymerase III subunit beta	protein_coding	2491	2355	2543	1930	126	111	181	168
RVnc0002	ASdes	Putative small regulatory RNA	ncRNA	51	42	68	53	8	14	8	8
Rvnt02	alaT	tRNA-Ala	tRNA	118	130	95	77	7	7	9	16
Rvnr02	rrl	23S ribosomal RNA	rRNA	2379386	2383549	2465097	2294792	4157877	5115480	3553506	4517073
Rv0003	recF	DNA replication/repair protein RecF	protein_coding	1597	1853	1619	1322	35	22	52	58
Rvnr03	rrf	5S ribosomal RNA	rRNA	3059	3238	3420	2530	188	134	405	376
Rvnt03	leuT	tRNA-Leu	tRNA	90	79	78	80	29	28	26	43
Rv0004	.	hypothetical protein	protein_coding	1680	1933	1695	1356	31	28	38	42
Rvnt04	glyU	tRNA-Gly	tRNA	23	15	19	27	0	2	4	2
RVnc0004	B11	Putative small regulatory RNA	ncRNA	1113	1235	1155	939	720	673	876	658
Rv0005	gyrB	DNA gyrase subunit B	protein_coding	44024	42805	46052	34081	2813	2257	5312	4443
Rvnt05	tyrT	tRNA-Tyr	tRNA	8	3	0	6	0	0	1	1
RVnc0005	B55	Putative small regulatory RNA	ncRNA	50	58	56	52	11	13	22	20
Rv0006	gyrA	DNA gyrase subunit A	protein_coding	36383	40751	41661	33358	1045	804	1744	1743
Rvnt06	thrT	tRNA-Thr	tRNA	91	95	113	91	2	6	6	7
Rv0007	.	membrane protein	protein_coding	5039	7211	6252	5149	70	84	132	197
Rv0008c	.	cell wall synthesis protein CwsA	protein_coding	279	417	352	296	32	42	58	72
Rvnt08	trpT	tRNA-Trp	tRNA	1913	2538	2020	2038	450	732	610	678
RVnc0008	F6	Putative small regulatory RNA	ncRNA	612	743	777	679	35	37	30	43
Rv0009	ppiA	iron-regulated peptidyl-prolyl cis-trans isomerase PpiA	protein_coding	8383	7951	8931	6623	89	73	561	460
Rvnt09	thrV	tRNA-Thr	tRNA	17	27	24	22	3	6	4	0
Rv0010c	.	membrane protein	protein_coding	1685	1702	1624	1150	96	82	197	153
RVnc0010	G2	Putative small regulatory RNA	ncRNA	47	41	36	42	1	5	6	5
Rv0011c	.	cell division protein CrgA	protein_coding	2044	1970	2016	1369	146	67	242	171
Rvnt11	gluT	tRNA-Glu	tRNA	3	4	2	1	0	2	1	0
Rv0012	.	membrane protein	protein_coding	1965	2002	2031	1319	192	123	413	432
RVnc0012	mcr10	Putative small regulatory RNA	ncRNA	313	772	433	539	9	28	23	39
Rv0013	trpG	anthranilate synthase component II	protein_coding	1756	1768	1849	1453	111	75	228	242
RVnc0013	mcr11	Putative small regulatory RNA	ncRNA	180	212	231	198	210	317	392	440
Rvnt13	pheU	tRNA-Phe	tRNA	86	68	70	73	40	37	43	52
Rvnt14	argT	tRNA-Arg	tRNA	47	51	64	56	11	5	8	9
Rv0014c	pknB	serine/threonine-protein kinase PknB	protein_coding	8622	9095	9406	7525	144	92	318	314
Rvnt15	alaV	tRNA-Ala	tRNA	43	40	62	39	7	8	37	40
Rv0015c	pknA	serine/threonine-protein kinase PknA	protein_coding	5209	7749	6400	7041	79	102	311	396
RVnc0015	mcr15	Putative small regulatory RNA	ncRNA	45	67	62	48	5	2	6	4
Rv0016c	pbpA	penicillin-binding protein PbpA	protein_coding	5707	6798	5926	5314	124	100	239	261
Rvnt17	leuX	tRNA-Leu	tRNA	197	243	221	143	10	6	17	17
Rv0017c	rodA	cell division protein RodA	protein_coding	5294	4966	5383	3768	95	68	188	241
Rvnt18	argV	tRNA-Arg	tRNA	15	7	3	1	2	4	0	1
RVnc0018	mcr16	Putative small regulatory RNA	ncRNA	3	5	7	3	0	0	1	0
Rv0018c	pstP	phosphoserine/threonine phosphatase PstP	protein_coding	6732	8559	7684	6766	184	191	651	834
Rvnt19	leuW	tRNA-Leu	tRNA	22	21	17	14	7	4	9	11
Rv0019c	fhaB	FHA domain-containing protein FhaB	protein_coding	3022	4184	3510	2978	95	119	325	452
Rvnt20	leuV	tRNA-Leu	tRNA	2	5	3	2	1	2	4	4
Rv0020c	fhaA	FHA domain-containing protein FhaA	protein_coding	18101	26667	21014	23150	702	794	2299	2944
Rv0021c	.	hypothetical protein	protein_coding	650	704	667	493	26	22	22	33
RVnc0021	mcr3	Putative small regulatory RNA	ncRNA	1024	2101	1306	1466	221	216	125	175
Rvnt21	proT	tRNA-Pro	tRNA	55	71	58	58	7	7	9	9
Rv0022c	whiB5	transcriptional regulator WhiB5	protein_coding	35	57	49	27	0	1	1	1
Rvnt22	leuU	tRNA-Leu	tRNA	5	4	0	1	5	5	2	2
Rv0023	.	transcriptional regulator	protein_coding	935	1449	1167	946	8	10	47	42
Rvnt24	metV	tRNA-Met	tRNA	239	316	302	196	16	1	8	14
Rv0024	.	NLP/P60 family protein	protein_coding	1246	1843	1432	1271	56	53	72	92
RVnc0024	mcr7	Putative small regulatory RNA	ncRNA	3724	5243	4884	3000	11147	10618	2362	2684
Rvnt25	asnT	tRNA-Asn	tRNA	42	42	33	18	26	22	29	10
Rv0025	.	hypothetical protein	protein_coding	678	686	724	470	35	29	48	61
Rvnt26	proU	tRNA-Pro	tRNA	168	292	167	208	15	15	27	36
Rv0026	.	hypothetical protein	protein_coding	1313	1515	1374	1119	53	54	91	82
Rv0027	.	hypothetical protein	protein_coding	315	330	351	289	26	15	43	29
Rv0028	.	hypothetical protein	protein_coding	233	190	201	157	23	13	37	33
Rvnt28	argW	tRNA-Arg	tRNA	0	3	4	4	0	2	3	2
Rv0029	.	hypothetical protein	protein_coding	1126	1423	1349	1010	65	67	186	165
Rvnt29	hisT	tRNA-His	tRNA	72	74	81	42	12	11	12	7
Rv0030	.	hypothetical protein	protein_coding	139	141	140	110	21	11	20	28
Rvnt30	lysU	tRNA-Lys	tRNA	119	221	168	166	53	46	54	54
Rvnt31	valT	tRNA-Val	tRNA	199	258	183	189	38	25	33	37
Rv0032	bioF2	8-amino-7-oxononanoate synthase	protein_coding	461	546	512	418	8	13	24	15
Rvnt32	glyT	tRNA-Gly	tRNA	7	18	13	20	7	2	1	2
Rv0034	.	hypothetical protein	protein_coding	56	52	60	28	0	2	0	2
RVnc0034	MTS0858	Putative small regulatory RNA	ncRNA	41	49	41	36	1	3	7	2
Rv0035	fadD34	fatty-acid--CoA ligase FadD34	protein_coding	505	498	521	321	7	11	15	17
RVnc0035	MTS1082	Putative small regulatory RNA	ncRNA	276	309	361	240	63	40	95	55
Rvnt35	gluU	tRNA-Glu	tRNA	2	0	0	3	1	4	8	3
RVnc0036a	MTS2823	Putative small regulatory RNA	ncRNA	220097	186866	204775	113297	4813788	3414087	3355259	3193191
RVnc0036	MTS1338	Putative small regulatory RNA	ncRNA	1361	1705	1186	1016	8934	6508	9691	10035
Rv0036c	.	hypothetical protein	protein_coding	2032	2661	2395	1894	64	52	92	123
Rvnt36	glnU	tRNA-Gln	tRNA	8	3	5	4	1	0	0	0
Rv0037c	.	MFS-type transporter	protein_coding	1903	2389	2159	1700	99	102	219	308
Rvnt37	alaU	tRNA-Ala	tRNA	36	32	27	26	9	7	3	5
Rv0038	.	hypothetical protein	protein_coding	2663	3233	2776	2248	405	322	401	399
Rvnt38	metU	tRNA-Met	tRNA	83	78	95	60	3	1	2	5
Rv0039c	.	transmembrane protein	protein_coding	365	691	563	303	6	14	14	15
Rvnt39	thrU	tRNA-Thr	tRNA	6	12	15	8	3	6	3	5
RVnc0040	MTS2975	Putative small regulatory RNA	ncRNA	462	479	424	345	25	23	27	45
Rv0040c	mtc28	hypothetical protein	protein_coding	2913	3776	3669	3063	82	60	102	114
Rvnt40	proY	tRNA-Pro	tRNA	211	242	174	176	30	14	14	19
Rvnt41	serV	tRNA-Ser	tRNA	20	27	42	20	0	1	1	1
Rv0041	leuS	leucine--tRNA ligase	protein_coding	4361	4333	4938	3723	197	133	299	251
Rvnt42	serX	tRNA-Ser	tRNA	11	22	28	21	3	4	6	7
Rv0042c	.	transcriptional regulator	protein_coding	2457	2350	2490	1753	46	30	79	67
Rv0043c	.	HTH-type transcriptional regulator	protein_coding	1045	1098	1124	844	24	18	61	44
Rvnt43	argU	tRNA-Arg	tRNA	15	22	16	11	1	1	6	0
Rv0044c	.	oxidoreductase	protein_coding	1051	1171	1187	833	33	17	52	41
Rvnt44	serT	tRNA-Ser	tRNA	2	3	6	2	1	0	0	0
Rvnt45	serU	tRNA-Ser	tRNA	2	8	18	9	0	5	0	4
Rv0045c	.	hydrolase	protein_coding	928	1044	1016	849	161	159	290	347
Rv0046c	ino1	inositol-3-phosphate synthase	protein_coding	4594	4023	5027	3840	599	561	1736	1691
RVnc0046	ssr	10Sa RNA	misc_RNA	543798	634775	580649	462266	1665655	1914155	1693275	1936490
Rv0047c	.	hypothetical protein	protein_coding	1657	1650	1804	1419	520	458	1103	959
RVnc0047	AS1726	Putative small regulatory RNA	ncRNA	30	57	37	26	0	0	9	12
Rv0048c	.	membrane protein	protein_coding	465	547	513	548	31	32	37	36
Rv0049	.	hypothetical protein	protein_coding	1755	2533	2345	1659	204	221	159	177
Rv0050	ponA1	bifunctional penicillin-insensitive transglycosylase/penicillin-sensitive transpeptidase	protein_coding	12987	14423	15060	12957	735	523	601	611
Rv0051	.	transmembrane protein	protein_coding	3158	3857	3757	2831	93	53	92	75
Rv0052	.	hypothetical protein	protein_coding	1107	1220	1050	849	30	28	21	42
Rv0053	rpsF	30S ribosomal protein S6	protein_coding	1190	1350	1372	1126	124	109	268	232
Rv0054	ssb	single-strand DNA-binding protein	protein_coding	2281	2392	2662	2041	111	137	224	176
Rv0055	rpsR1	30S ribosomal protein S18	protein_coding	497	588	602	455	15	14	46	14
Rv0056	rplI	50S ribosomal protein L9	protein_coding	2077	2279	2743	1703	63	47	100	78
Rv0057	.	hypothetical protein	protein_coding	1676	1849	1736	1537	32	45	45	54
Rv0058	dnaB	replicative DNA helicase	protein_coding	12559	12420	13350	9953	317	200	205	183
Rv0059	.	hypothetical protein	protein_coding	1990	1769	1856	1287	38	14	17	18
Rv0060	.	hypothetical protein	protein_coding	4803	4560	4741	3242	302	237	166	183
Rv0061c	.	hypothetical protein	protein_coding	5206	5025	6171	4187	322	273	691	652
Rv0062	celA1	cellulase CelA	protein_coding	1315	1630	1630	1330	28	39	36	32
Rv0063	.	oxidoreductase	protein_coding	1344	2002	1626	1469	29	44	57	54
Rv0063a	.	hypothetical protein	protein_coding	126	219	164	111	19	14	21	10
Rv0064A	vapB1	antitoxin VapB1	protein_coding	38	63	68	38	38	26	13	16
Rv0064	.	transmembrane protein	protein_coding	7874	8496	7266	5690	3467	2589	2023	2025
Rv0065	vapC1	ribonuclease VapC1	protein_coding	202	250	258	147	170	133	65	73
Rv0066c	icd2	isocitrate dehydrogenase	protein_coding	8654	7595	8952	6344	163	108	637	653
Rv0067c	.	transcriptional regulator	protein_coding	404	469	424	354	11	11	35	41
Rv0068	.	oxidoreductase	protein_coding	251	276	309	243	9	11	30	27
Rv0069c	sdaA	L-serine dehydratase	protein_coding	2004	2084	2044	1482	74	57	117	115
Rv0070c	glyA2	serine hydroxymethyltransferase	protein_coding	1456	1743	1783	1388	86	48	168	119
Rv0071	.	maturase	protein_coding	211	212	211	170	17	8	4	16
Rv0072	.	glutamine ABC transporter permease	protein_coding	7297	7421	6993	5666	136	97	314	298
Rv0073	.	glutamine ABC transporter ATP-binding protein	protein_coding	5318	6715	6069	4667	57	46	146	124
Rv0074	.	hypothetical protein	protein_coding	4377	5440	4954	3961	46	30	86	83
Rv0075	.	aminotransferase	protein_coding	4165	4655	4093	3315	42	56	98	103
Rv0076c	.	membrane protein	protein_coding	59	78	64	50	5	9	21	18
Rv0077c	.	oxidoreductase	protein_coding	92	90	115	78	11	12	29	24
Rv0078B	.	hypothetical protein	protein_coding	124	156	128	86	20	14	19	21
Rv0078A	.	hypothetical protein	protein_coding	2092	2116	1791	1383	324	196	358	399
Rv0078	.	transcriptional regulator	protein_coding	82	105	96	67	6	5	5	8
Rv0079	.	hypothetical protein	protein_coding	7968	10087	8298	6695	21664	12830	8015	10129
Rv0080	.	hypothetical protein	protein_coding	1868	2370	1808	1533	3312	1931	2179	2793
Rv0081	.	HTH-type transcriptional regulator	protein_coding	314	463	359	371	230	162	176	254
Rv0082	.	oxidoreductase	protein_coding	455	900	624	629	470	313	256	340
Rv0083	.	oxidoreductase	protein_coding	1010	2112	1344	1436	803	572	420	651
Rv0084	hycD	formate hydrogenlyase HycD	protein_coding	1016	1620	1169	1247	588	409	369	480
Rv0085	hycP	hydrogenase HycP	protein_coding	321	632	411	404	190	117	102	131
Rv0086	hycQ	hydrogenase HycQ	protein_coding	1261	1879	1407	1395	515	282	294	333
Rv0087	hycE	formate hydrogenase HycE	protein_coding	456	801	602	505	156	85	78	132
Rv0088	.	polyketide cyclase/dehydrase	protein_coding	2327	2272	2379	1738	310	137	265	308
Rv0089	.	methyltransferase	protein_coding	324	394	352	249	88	47	93	103
Rv0090	.	membrane protein	protein_coding	85	106	95	84	17	23	11	30
Rv0091	mtn	5'-methylthioadenosine/S-adenosylhomocysteine nucleosidase	protein_coding	185	177	177	154	12	7	19	14
Rv0092	ctpA	cation transporter ATPase A	protein_coding	1601	2277	1836	1584	112	58	329	379
Rv0093c	.	membrane protein	protein_coding	710	939	798	677	125	87	102	142
Rv0095c	.	hypothetical protein	protein_coding	44	39	36	31	20	11	1	1
Rv0096	PPE1	PPE family protein PPE1	protein_coding	96	103	160	108	2	1	3	6
Rv0097	.	oxidoreductase	protein_coding	550	534	710	484	24	13	32	28
Rv0098	fcoT	fatty acyl CoA thioesterase FcoT	protein_coding	260	227	308	188	11	11	18	15
Rv0099	fadD10	fatty-acid--CoA ligase FadD10	protein_coding	1721	1626	2024	1444	53	27	80	91
Rv0100	.	hypothetical protein	protein_coding	33	34	26	23	0	0	1	0
Rv0101	nrp	peptide synthetase Nrp	protein_coding	8603	10831	12724	10994	51	48	149	164
Rv0102	.	integral membrane protein	protein_coding	6926	8189	6979	6064	121	119	270	332
Rv0103c	ctpB	cation-transporter P-type ATPase B	protein_coding	4045	4722	4989	4093	131	122	372	399
Rv0104	.	hypothetical protein	protein_coding	356	395	327	270	4	4	16	18
Rv0106	.	hypothetical protein	protein_coding	277	274	349	286	11	10	35	39
Rv0107c	ctpI	cation-transporter ATPase I	protein_coding	7755	11289	8961	8375	363	408	560	665
Rv0108c	.	hypothetical protein	protein_coding	4658	4091	4809	2898	567	409	830	671
Rv0109	PE_PGRS1	PE-PGRS family protein PE_PGRS1	protein_coding	301	400	326	347	14	14	17	32
Rv0110	.	integral membrane protein	protein_coding	1005	1193	1097	879	6	14	32	28
Rv0111	.	acyltransferase	protein_coding	2000	2167	2132	1673	16	11	14	31
Rv0112	gca	GDP-mannose 4,6-dehydratase	protein_coding	1058	1073	1086	895	257	217	206	187
Rv0113	gmhA	phosphoheptose isomerase	protein_coding	637	597	650	471	60	53	51	40
Rv0114	gmhB	D-glycero-alpha-D-manno-heptose-1,7-bisphosphate 7-phosphatase	protein_coding	372	365	310	297	33	19	26	23
Rv0115a	.	hypothetical protein	protein_coding	99	118	105	80	20	39	33	46
Rv0115	hddA	D-alpha-D-heptose-7-phosphate kinase HddA	protein_coding	869	793	810	517	39	41	50	48
Rv0116c	ldtA	L,D-transpeptidase LdtA	protein_coding	1062	973	1033	663	1004	553	1229	1182
Rv0117	oxyS	oxidative stress response regulatory protein OxyS	protein_coding	355	415	388	282	43	31	40	38
Rv0118c	oxcA	oxalyl-CoA decarboxylase OxcA	protein_coding	2048	2609	2149	1501	44	61	40	47
Rv0119	fadD7	fatty-acid--CoA ligase FadD7	protein_coding	706	1052	872	739	12	28	18	35
Rv0120c	fusA2	elongation factor G	protein_coding	3013	3118	3049	2442	176	145	314	345
Rv0121c	.	hypothetical protein	protein_coding	324	362	325	300	23	22	24	20
Rv0122	.	hypothetical protein	protein_coding	20	43	35	28	22	17	15	14
Rv0123	.	hypothetical protein	protein_coding	80	81	87	61	70	52	63	89
Rv0124	PE_PGRS2	PE-PGRS family protein PE_PGRS2	protein_coding	18	65	42	59	4	14	7	13
Rv0125	pepA	serine protease PepA	protein_coding	4471	5091	5558	3898	421	343	493	549
Rv0126	treS	trehalose synthase/amylase TreS	protein_coding	4266	4502	4402	3381	178	164	253	249
Rv0127	mak	maltokinase	protein_coding	2926	3366	3054	2322	159	145	268	264
Rv0128	.	transmembrane protein	protein_coding	466	393	444	343	25	17	27	26
Rv0129c	fbpC	diacylglycerol acyltransferase/mycolyltransferase Ag85C	protein_coding	11443	14150	13741	11910	295	238	454	432
Rv0130	htdZ	3-hydroxyl-thioester dehydratase	protein_coding	285	286	334	243	8	2	14	9
Rv0131c	fadE1	acyl-CoA dehydrogenase FadE1	protein_coding	717	776	805	624	151	80	81	93
Rv0132c	fgd2	F420-dependent glucose-6-phosphate dehydrogenase	protein_coding	163	220	194	136	115	61	23	33
Rv0133	.	GCN5-like N-acetyltransferase	protein_coding	2099	2776	2512	1717	39	38	36	46
Rv0134	ephF	epoxide hydrolase EphF	protein_coding	3643	4659	3853	3154	302	251	319	369
Rv0135c	.	transcriptional regulator	protein_coding	1898	1788	1961	1363	1241	868	906	786
Rv0136	cyp138	cytochrome P450 Cyp138	protein_coding	596	674	670	600	716	449	471	451
Rv0137c	msrA	peptide methionine sulfoxide reductase MsrA	protein_coding	872	943	976	718	152	90	161	159
Rv0138	.	hypothetical protein	protein_coding	450	487	468	341	51	41	56	41
Rv0139	.	oxidoreductase	protein_coding	2458	2749	2674	1945	46	32	74	65
Rv0140	.	hypothetical protein	protein_coding	504	531	572	452	184	154	117	102
Rv0141c	.	hypothetical protein	protein_coding	508	622	469	411	64	50	47	61
Rv0142	.	hypothetical protein	protein_coding	381	717	499	396	62	97	67	92
Rv0143c	.	transmembrane protein	protein_coding	3612	4510	4060	3456	199	192	224	268
Rv0144	.	transcriptional regulator	protein_coding	6485	6953	6687	4896	2037	1437	1782	1454
Rv0145	.	S-adenosylmethionine-dependent methyltransferase	protein_coding	8880	10133	9822	7248	1325	1860	1464	1471
Rv0146	.	S-adenosylmethionine-dependent methyltransferase	protein_coding	1540	2166	1692	1475	277	553	364	355
Rv0147	.	aldehyde dehydrogenase	protein_coding	5863	6616	6560	5293	538	529	739	734
Rv0148	.	short-chain type dehydrogenase/reductase	protein_coding	2653	3489	2919	2289	341	232	353	410
Rv0149	.	quinone oxidoreductase	protein_coding	2375	2752	2518	1812	228	148	224	289
Rv0150c	.	hypothetical protein	protein_coding	44	51	39	29	3	4	9	6
Rv0151c	PE1	PE family protein PE1	protein_coding	620	725	675	456	28	16	40	26
Rv0152c	PE2	PE family protein PE2	protein_coding	264	387	334	252	27	9	38	29
Rv0153c	ptbB	phosphotyrosine protein phosphatase	protein_coding	1265	1597	1379	1186	37	30	60	66
Rv0154c	fadE2	acyl-CoA dehydrogenase FadE2	protein_coding	1794	2393	2261	2015	107	59	82	101
Rv0155	pntAa	NAD(P) transhydrogenase subunit alpha PntAa	protein_coding	1208	1534	1442	1058	7	15	11	13
Rv0156	pntAb	NAD(P) transhydrogenase subunit alpha PntAb	protein_coding	325	355	419	285	3	0	1	1
Rv0157	pntB	NAD(P) transhydrogenase subunit beta PntB	protein_coding	8509	9076	9415	7112	32	37	54	72
Rv0157A	.	hypothetical protein	protein_coding	222	265	221	177	150	89	151	113
Rv0158	.	transcriptional regulator	protein_coding	1736	1934	1902	1396	28	16	41	25
Rv0159c	PE3	PE family protein PE3	protein_coding	201	163	208	143	18	11	20	16
Rv0160c	PE4	PE family protein PE4	protein_coding	82	108	120	72	20	20	16	9
Rv0161	.	oxidoreductase	protein_coding	327	405	353	347	5	3	9	18
Rv0162c	adhE1	zinc-type alcohol dehydrogenase subunit E	protein_coding	253	468	325	292	11	29	37	60
Rv0163	.	hypothetical protein	protein_coding	189	184	190	126	11	4	6	6
Rv0164	TB18.5	hypothetical protein	protein_coding	2245	2121	2387	1588	78	48	147	136
Rv0165c	mce1R	transcriptional regulator Mce1R	protein_coding	1396	1557	1533	1044	156	98	246	217
Rv0166	fadD5	fatty-acid--CoA ligase FadD5	protein_coding	11173	11991	11554	8538	597	487	936	797
Rv0167	yrbE1A	membrane protein	protein_coding	8781	10091	9148	6830	124	84	295	234
Rv0168	yrbE1B	membrane protein	protein_coding	3551	4134	3609	2916	50	41	72	90
Rv0169	mce1A	Mce family protein Mce1A	protein_coding	11522	11211	11612	7832	129	82	209	233
Rv0170	mce1B	Mce family protein Mce1B	protein_coding	8300	7986	7966	5831	65	43	165	157
Rv0171	mce1C	Mce family protein Mce1C	protein_coding	7939	9720	8167	6953	81	69	187	226
Rv0172	mce1D	Mce family protein Mce1D	protein_coding	11997	13613	12735	10280	98	111	340	360
Rv0173	lprK	Mce family lipoprotein LprK	protein_coding	7819	7986	7694	5992	48	39	191	152
Rv0174	mce1F	Mce family protein Mce1F	protein_coding	29156	28908	28197	20498	195	159	631	609
Rv0175	.	Mce associated membrane protein	protein_coding	7597	8783	8415	6789	162	133	347	377
Rv0176	.	Mce associated transmembrane protein	protein_coding	6280	7969	6590	5570	50	42	123	161
Rv0177	.	Mce associated protein	protein_coding	4988	5389	5467	4466	57	59	159	139
Rv0178	.	Mce associated membrane protein	protein_coding	4905	5380	5175	3781	66	64	169	156
Rv0179c	lprO	lipoprotein LprO	protein_coding	5689	5910	6303	4187	196	150	159	140
Rv0180c	.	transmembrane protein	protein_coding	1989	2170	2249	1673	94	60	88	102
Rv0181c	.	hypothetical protein	protein_coding	1250	1343	1226	1026	78	55	89	95
Rv0182c	sigG	ECF RNA polymerase sigma factor SigG	protein_coding	3057	3431	3129	2325	283	203	264	249
Rv0183	.	lysophospholipase	protein_coding	2174	2511	2483	1881	35	29	62	72
Rv0184	.	hypothetical protein	protein_coding	2419	3444	3062	2768	32	35	26	48
Rv0185	.	hypothetical protein	protein_coding	795	1392	1061	983	5	12	10	18
Rv0186A	mymT	metallothionein	protein_coding	561	631	515	372	2747	4331	369	336
Rv0186	bglS	beta-glucosidase BglS	protein_coding	8852	11604	10283	9967	95	99	131	137
Rv0187	.	O-methyltransferase	protein_coding	1155	1517	1280	1184	50	40	46	52
Rv0188	.	transmembrane protein	protein_coding	2287	2104	2089	1534	6840	4127	5236	6149
Rv0189c	ilvD	dihydroxy-acid dehydratase	protein_coding	4977	5589	5618	4331	205	208	435	416
Rv0190	.	hypothetical protein	protein_coding	1021	1182	1015	782	510	384	134	145
Rv0191	.	MFS-type transporter	protein_coding	1355	2064	1596	1335	151	192	65	92
Rv0192	.	hypothetical protein	protein_coding	2197	2849	2658	2093	118	99	138	159
Rv0193c	.	hypothetical protein	protein_coding	365	330	351	257	24	11	16	34
Rv0194	.	multidrug ABC transporter ATPase/permease	protein_coding	280	298	306	225	25	19	28	26
Rv0195	.	two component transcriptional regulator	protein_coding	166	131	119	147	37	38	64	79
Rv0196	.	HTH-type transcriptional regulator	protein_coding	137	163	133	103	8	0	13	3
Rv0197	.	oxidoreductase	protein_coding	681	828	819	683	28	19	56	57
Rv0198c	zmp1	zinc metalloprotease	protein_coding	6798	7109	7692	5643	220	201	444	461
Rv0199	.	membrane protein	protein_coding	858	830	900	674	15	6	25	30
Rv0200	.	transmembrane protein	protein_coding	1613	2050	1944	1473	9	10	35	64
Rv0201c	.	hypothetical protein	protein_coding	1580	2065	1754	1621	114	135	233	266
Rv0202c	mmpL11	transmembrane transport protein MmpL11	protein_coding	10014	12540	11715	9717	620	597	742	866
Rv0203	.	hypothetical protein	protein_coding	1269	1568	1623	1045	15	5	34	28
Rv0204c	.	transmembrane protein	protein_coding	2020	2634	2506	2023	60	52	109	142
Rv0205	.	transmembrane protein	protein_coding	1397	1586	1582	1099	37	33	60	65
Rv0206c	mmpL3	transmembrane transport protein MmpL3	protein_coding	30195	33386	34526	26209	1529	1463	1494	1504
Rv0207c	.	hypothetical protein	protein_coding	4462	5015	4979	3592	845	884	686	697
Rv0208c	.	tRNA (guanine-N(7)-)-methyltransferase	protein_coding	1419	1641	1421	1096	955	992	733	649
Rv0209	.	hypothetical protein	protein_coding	469	710	593	450	23	24	35	31
Rv0210	.	hypothetical protein	protein_coding	442	599	510	504	12	16	19	18
Rv0211	pckA	phosphoenolpyruvate carboxykinase	protein_coding	8477	8247	8843	6470	4358	2872	3404	3569
Rv0212c	nadR	transcriptional regulator NadR	protein_coding	369	348	389	258	47	45	77	87
Rv0213c	.	methyltransferase	protein_coding	340	398	452	311	21	11	31	26
Rv0214	fadD4	fatty-acid--CoA ligase FadD4	protein_coding	684	651	794	546	13	11	37	29
Rv0216	.	hydratase	protein_coding	810	877	840	668	17	29	54	49
Rv0217c	lipW	esterase LipW	protein_coding	446	606	531	545	8	8	42	56
Rv0218	.	transmembrane protein	protein_coding	250	371	283	286	21	6	9	14
Rv0219	.	transmembrane protein	protein_coding	80	118	83	77	3	0	3	2
Rv0220	lipC	esterase LipC	protein_coding	14269	17155	15629	12774	286	215	510	623
Rv0221	.	diacyglycerol O-acyltransferase	protein_coding	6469	7222	6607	5130	83	60	167	167
Rv0222	echA1	enoyl-CoA hydratase EchA1	protein_coding	3726	3777	3530	2649	75	41	84	114
Rv0223c	.	aldehyde dehydrogenase	protein_coding	609	721	714	632	35	52	46	65
Rv0224c	.	methyltransferase	protein_coding	389	412	484	318	6	15	29	16
Rv0225	.	hypothetical protein	protein_coding	2660	3580	3147	2429	32	16	66	61
Rv0226c	.	transmembrane protein	protein_coding	1150	1564	1467	1094	10	8	12	21
Rv0227c	.	membrane protein	protein_coding	2990	3383	3911	3137	67	60	121	106
Rv0228	.	acyltransferase	protein_coding	1057	1428	1304	1105	11	16	44	59
Rv0229c	.	hypothetical protein	protein_coding	2015	2343	2009	1469	202	240	429	378
Rv0230c	php	phosphotriesterase	protein_coding	799	829	805	659	99	58	118	118
Rv0231	fadE4	acyl-CoA dehydrogenase FadE4	protein_coding	1328	1270	1585	1081	49	56	81	87
Rv0232	.	transcriptional regulator	protein_coding	3980	4585	4045	2865	2143	1999	910	865
Rv0233	nrdB	ribonucleoside-diphosphate reductase subunit beta NrdB	protein_coding	6136	6217	6044	4420	2852	2764	1291	1485
Rv0234c	gabD1	succinate-semialdehyde dehydrogenase	protein_coding	2925	4041	3700	3097	91	70	195	252
Rv0235c	.	transmembrane protein	protein_coding	728	877	759	580	6	10	38	44
Rv0236A	.	hypothetical protein	protein_coding	809	890	961	684	23	11	24	23
Rv0236c	aftD	alpha-(1->3)-arabinofuranosyltransferase	protein_coding	5957	12148	7812	8308	25	52	77	140
Rv0237	lpqI	lipoprotein LpqI	protein_coding	2519	3675	3372	3263	22	43	37	67
Rv0238	.	transcriptional regulator	protein_coding	2263	2694	2150	1921	182	151	273	267
Rv0239	vapB24	antitoxin VapB24	protein_coding	886	989	1021	617	47	60	78	71
Rv0240	vapC24	ribonuclease VapC24	protein_coding	897	888	807	591	65	63	113	92
Rv0241c	htdX	3-hydroxyacyl-thioester dehydratase HtdX	protein_coding	5885	6521	6665	5148	111	143	209	248
Rv0242c	fabG4	3-oxoacyl-ACP reductase FabG	protein_coding	12252	14795	14528	11835	195	256	406	440
Rv0243	fadA2	acetyl-CoA acetyltransferase FadA	protein_coding	21117	30929	25563	23975	508	605	866	1086
Rv0244c	fadE5	acyl-CoA dehydrogenase FadE5	protein_coding	6154	5893	6114	4396	311	403	281	295
Rv0245	.	oxidoreductase	protein_coding	922	967	957	613	184	138	272	294
Rv0246	.	integral membrane protein	protein_coding	480	496	422	327	42	50	57	63
Rv0247c	.	succinate dehydrogenase iron-sulfur subunit	protein_coding	3435	3404	3609	2613	44	46	46	60
Rv0248c	.	succinate dehydrogenase flavoprotein subunit	protein_coding	13315	13192	14114	10464	173	175	279	204
Rv0249c	.	succinate dehydrogenase membrane anchor subunit	protein_coding	5780	5789	5984	4602	138	160	159	185
Rv0250c	.	hypothetical protein	protein_coding	1902	2445	1917	1483	180	208	195	163
Rv0251c	hsp	heat shock protein	protein_coding	347	344	404	317	624	894	122	178
Rv0252	nirB	nitrite reductase large subunit NirB	protein_coding	1922	2260	2028	1745	512	547	716	662
Rv0253	nirD	nitrite reductase small subunit NirD	protein_coding	110	98	125	54	49	21	43	56
Rv0254c	cobU	bifunctional cobinamide kinase/cobinamide phosphate guanylyltransferase	protein_coding	140	161	153	101	15	9	6	5
Rv0255c	cobQ1	cobyric acid synthase	protein_coding	620	1039	699	715	17	17	19	39
Rv0256c	PPE2	PPE family protein PPE2	protein_coding	570	860	741	693	22	28	53	58
Rv0257	.	hypothetical protein	protein_coding	462	604	519	406	96	48	71	86
Rv0258c	.	hypothetical protein	protein_coding	198	180	225	129	21	16	20	19
Rv0259c	.	hypothetical protein	protein_coding	51	46	62	27	4	4	4	5
Rv0260c	.	transcriptional regulator	protein_coding	40	56	36	31	6	2	14	17
Rv0261c	narK3	nitrate/nitrite transporter	protein_coding	189	192	166	133	7	0	7	4
Rv0262c	aac	aminoglycoside 2'-N-acetyltransferase	protein_coding	576	736	629	424	26	18	49	36
Rv0263c	.	hypothetical protein	protein_coding	704	945	767	715	45	30	91	98
Rv0264c	.	hypothetical protein	protein_coding	410	570	442	362	15	14	44	52
Rv0265c	.	iron ABC transporter substrate-binding lipoprotein	protein_coding	1896	2515	2185	1795	41	21	71	88
Rv0266c	oplA	5-oxoprolinase OplA	protein_coding	1299	1690	1578	1380	139	139	130	188
Rv0267	narU	nitrite extrusion protein NarU	protein_coding	53	51	73	37	2	4	14	8
Rv0268c	.	hypothetical protein	protein_coding	912	1027	1017	682	369	322	480	415
Rv0269c	.	hypothetical protein	protein_coding	712	1094	929	879	26	27	30	47
Rv0270	fadD2	fatty-acid--CoA ligase FadD2	protein_coding	12586	14250	12784	10443	1164	899	1639	1720
Rv0271c	fadE6	acyl-CoA dehydrogenase FadE6	protein_coding	5196	5392	5552	4092	385	313	362	384
Rv0272c	.	hypothetical protein	protein_coding	1336	1417	1509	1083	225	205	128	102
Rv0273c	.	transcriptional regulator	protein_coding	604	801	655	529	115	65	48	61
Rv0274	.	hypothetical protein	protein_coding	992	1070	1001	716	46	45	74	64
Rv0275c	.	transcriptional regulator	protein_coding	1153	1386	1306	970	1554	1048	837	843
Rv0276	.	hypothetical protein	protein_coding	2627	3238	3126	2016	1048	906	988	1171
Rv0277c	vapC25	ribonuclease VapC25	protein_coding	3205	3036	2744	2027	853	716	964	810
Rv0278c	.	PE-PGRS family protein PE_PGRS3	protein_coding	102	315	172	230	6	7	5	17
Rv0279c	PE_PGRS4	PE-PGRS family protein PE_PGRS4	protein_coding	125	394	204	226	8	21	10	34
Rv0280	PPE3	PPE family protein PPE3	protein_coding	555	1244	1226	1435	20	46	189	274
Rv0281	.	S-adenosylmethionine-dependent methyltransferase	protein_coding	2789	3549	3506	3082	163	137	185	257
Rv0282	eccA3	ESX-3 secretion system protein EccA	protein_coding	23089	29152	28198	24329	1605	1799	1351	1600
Rv0283	eccB3	ESX-3 secretion system protein EccB3	protein_coding	11924	17685	15102	14618	777	954	547	882
Rv0284	eccC3	ESX-3 secretion system protein EccC3	protein_coding	25518	32600	28251	25336	1573	1516	769	1260
Rv0285	PE5	PE family protein PE5	protein_coding	1805	3381	1981	1763	50	62	22	49
Rv0286	PPE4	PPE family protein PPE4	protein_coding	7434	14564	8826	10500	272	420	169	261
Rv0287	esxG	ESAT-6 like protein EsxG	protein_coding	4712	5989	4787	5070	233	298	133	166
Rv0288	esxH	ESAT-6-like protein EsxH	protein_coding	2329	2958	2452	2397	96	130	87	95
Rv0289	espG3	ESX-3 secretion-associated protein EspG3	protein_coding	14003	21822	15380	15331	663	791	463	659
Rv0290	eccD3	ESX-3 secretion system protein EccD	protein_coding	16745	28513	18721	20198	644	866	482	838
Rv0291	mycP3	membrane-anchored mycosin MycP	protein_coding	11330	21264	13450	16146	582	801	459	853
Rv0292	eccE3	ESX-3 secretion system protein EccE	protein_coding	4148	5701	4395	3961	309	268	154	223
Rv0293c	.	hypothetical protein	protein_coding	4672	4778	4568	3212	572	333	391	390
Rv0294	tam	trans-aconitate methyltransferase	protein_coding	105	149	146	99	5	4	10	11
Rv0295c	.	hypothetical protein	protein_coding	2063	2139	2519	1663	47	68	91	84
Rv0296c	.	sulfatase	protein_coding	1578	1631	1807	1274	120	94	164	143
Rv0297	PE_PGRS5	PE-PGRS family protein PE_PGRS5	protein_coding	726	1855	993	1434	129	248	215	301
Rv0298	.	antitoxin	protein_coding	1432	1677	1442	1148	143	160	163	126
Rv0299	.	toxin	protein_coding	1591	1671	1686	1133	127	113	140	131
Rv0300	vapB2	antitoxin VapB2	protein_coding	1475	1743	1480	1217	130	142	123	133
Rv0301	vapC2	ribonuclease VapC2	protein_coding	2517	2540	2348	1948	241	219	265	222
Rv0302	.	transcriptional regulator	protein_coding	1482	1837	1671	1307	151	170	171	199
Rv0303	.	dehydrogenase/reductase	protein_coding	1209	1430	1346	980	41	69	55	69
Rv0304c	PPE5	PPE family protein PPE5	protein_coding	1677	1821	1684	1437	69	43	90	58
Rv0305c	PPE6	PPE family protein PPE6	protein_coding	645	847	699	506	63	48	61	89
Rv0306	.	oxidoreductase	protein_coding	119	109	117	98	6	7	12	11
Rv0307c	.	hypothetical protein	protein_coding	287	339	401	206	120	54	47	42
Rv0308	.	integral membrane protein	protein_coding	2242	2206	2290	1663	38	19	29	52
Rv0309	.	hypothetical protein	protein_coding	2600	2644	2516	2004	88	77	130	152
Rv0310c	.	hypothetical protein	protein_coding	244	254	176	154	1	1	9	12
Rv0311	.	hypothetical protein	protein_coding	838	793	784	546	129	51	92	96
Rv0312	.	hypothetical protein	protein_coding	2845	3104	3404	2224	160	111	144	135
Rv0313	.	hypothetical protein	protein_coding	3147	3656	3259	2173	1010	682	748	786
Rv0314c	.	membrane protein	protein_coding	2841	2897	3153	1946	164	136	277	233
Rv0315	.	beta-1,3-glucanase	protein_coding	2389	2914	2680	2409	173	169	198	184
Rv0316	.	muconolactone isomerase	protein_coding	463	916	691	481	13	33	21	11
Rv0317c	glpQ2	glycerophosphoryl diester phosphodiesterase GlpQ	protein_coding	2939	2973	2976	2045	113	101	245	223
Rv0318c	.	integral membrane protein	protein_coding	205	258	285	186	15	12	12	20
Rv0319	pcp	pyrrolidone-carboxylate peptidase	protein_coding	619	780	769	668	8	6	20	24
Rv0320	.	hypothetical protein	protein_coding	371	387	343	276	7	1	10	4
Rv0321	dcd	deoxycytidine triphosphate deaminase	protein_coding	451	460	436	372	22	20	40	52
Rv0322	udgA	UDP-glucose 6-dehydrogenase UdgA	protein_coding	213	245	257	177	46	46	43	33
Rv0323c	.	hypothetical protein	protein_coding	325	345	384	271	19	31	85	75
Rv0324	.	transcriptional regulator	protein_coding	160	195	169	130	33	45	37	32
Rv0325	.	hypothetical protein	protein_coding	25	27	34	14	7	4	2	12
Rv0326	.	hypothetical protein	protein_coding	119	144	124	70	18	21	33	30
Rv0327c	cyp135A1	cytochrome P450 Cyp135A1	protein_coding	218	217	258	167	18	10	5	4
Rv0328	.	transcriptional regulator	protein_coding	1096	999	1089	750	150	171	266	234
Rv0329c	.	hypothetical protein	protein_coding	65	66	89	41	0	1	7	0
Rv0330c	.	hypothetical protein	protein_coding	102	131	112	92	10	5	7	16
Rv0331	.	dehydrogenase/reductase	protein_coding	324	358	327	267	20	74	56	68
Rv0332	.	hypothetical protein	protein_coding	915	1063	1089	782	80	58	52	80
Rv0333	.	hypothetical protein	protein_coding	382	376	423	278	33	19	37	37
Rv0334	rmlA	glucose-1-phosphate thymidylyltransferase	protein_coding	843	932	945	741	50	25	59	63
Rv0335c	PE6	PE family protein PE6	protein_coding	17	40	32	20	0	2	10	6
Rv0336	.	hypothetical protein	protein_coding	48	87	55	64	18	6	4	9
Rv0337c	aspC	aspartate aminotransferase	protein_coding	4388	4802	4872	4017	166	105	274	309
Rv0338c	.	iron-sulfur-binding reductase	protein_coding	14564	15530	17537	13789	123	133	587	644
Rv0339c	.	transcriptional regulator	protein_coding	1695	2382	2177	1766	77	75	143	156
Rv0340	.	hypothetical protein	protein_coding	660	801	726	559	183	151	166	127
Rv0341	iniB	isoniazid inducible protein IniB	protein_coding	1620	2636	1900	2128	3343	2766	2040	3118
Rv0342	iniA	isoniazid inductible protein IniA	protein_coding	2210	2516	2472	1895	1227	836	734	923
Rv0343	iniC	iIsoniazid inductible protein IniC	protein_coding	1822	2318	2114	1542	324	207	282	386
Rv0344c	lpqJ	lipoprotein LpqJ	protein_coding	144	207	166	137	2	2	4	10
Rv0345	.	hypothetical protein	protein_coding	314	365	359	233	35	20	26	42
Rv0346c	ansP2	L-asparagine permease	protein_coding	10162	10519	10600	8043	243	207	405	372
Rv0347	.	membrane protein	protein_coding	574	572	513	460	100	56	57	56
Rv0348	.	transcriptional regulator	protein_coding	248	239	270	167	50	51	34	22
Rv0349	.	hypothetical protein	protein_coding	458	427	410	318	51	36	50	54
Rv0350	dnaK	chaperone protein DnaK	protein_coding	22922	21577	24796	17947	5499	5247	5519	5287
Rv0351	grpE	stress response protein GrpE	protein_coding	6893	7886	8340	7888	1386	1562	1694	2141
Rv0352	dnaJ1	chaperone protein DnaJ	protein_coding	7199	10375	9279	9140	1569	1644	1676	2222
Rv0353	hspR	heat shock protein transcriptional repressor HspR	protein_coding	1137	1799	1276	1416	232	195	237	296
Rv0354c	PPE7	PPE family protein PPE7	protein_coding	156	137	127	93	3	2	9	9
Rv0355c	PPE8	PPE family protein PPE8	protein_coding	5169	6129	5310	4761	206	166	301	309
Rv0356c	.	hypothetical protein	protein_coding	181	290	257	207	3	4	14	5
Rv0357c	purA	adenylosuccinate synthetase	protein_coding	883	955	1174	881	29	23	51	69
Rv0358	.	hypothetical protein	protein_coding	64	96	63	83	2	7	4	7
Rv0359	.	zinc metalloprotease	protein_coding	210	223	211	151	2	2	11	9
Rv0360c	.	hypothetical protein	protein_coding	579	653	628	466	18	8	34	29
Rv0361	.	membrane protein	protein_coding	2220	2085	2331	1786	295	264	384	363
Rv0362	mgtE	Mg2+ transport transmembrane protein MgtE	protein_coding	707	757	756	517	21	32	67	64
Rv0363c	fba	fructose-bisphosphate aldolase	protein_coding	6660	6208	7053	5080	235	172	534	512
Rv0364	.	transmembrane protein	protein_coding	1488	1599	1593	1138	41	56	75	74
Rv0365c	.	hypothetical protein	protein_coding	628	893	788	557	47	58	96	121
Rv0366c	.	hypothetical protein	protein_coding	208	307	230	153	14	37	54	64
Rv0367c	.	hypothetical protein	protein_coding	137	361	176	156	30	49	66	85
Rv0368c	.	hypothetical protein	protein_coding	54	75	62	69	1	4	1	5
Rv0369c	.	membrane oxidoreductase	protein_coding	54	67	65	36	1	0	2	11
Rv0370c	.	oxidoreductase	protein_coding	123	186	166	127	3	4	12	9
Rv0371c	.	hypothetical protein	protein_coding	24	31	38	16	5	0	0	1
Rv0372c	.	hypothetical protein	protein_coding	21	41	47	28	5	9	4	7
Rv0373c	.	carbon monoxyde dehydrogenase large subunit	protein_coding	216	253	232	239	33	28	20	18
Rv0374c	.	carbon monoxyde dehydrogenase small subunit	protein_coding	27	19	26	33	9	0	4	7
Rv0375c	.	carbon monoxyde dehydrogenase medium subunit	protein_coding	76	83	71	59	11	10	5	6
Rv0376c	.	hypothetical protein	protein_coding	181	308	222	169	83	44	30	37
Rv0377	.	HTH-type transcriptional regulator	protein_coding	629	712	663	484	34	29	77	64
Rv0378	.	hypothetical protein	protein_coding	18	14	9	14	3	0	0	0
Rv0379	secE2	protein translocase subunit SecE	protein_coding	226	364	275	218	4	5	5	9
Rv0380c	.	RNA methyltransferase	protein_coding	338	430	374	275	12	9	9	12
Rv0381c	.	hypothetical protein	protein_coding	760	1266	867	795	48	55	47	75
Rv0382c	pyrE	orotate phosphoribosyltransferase	protein_coding	1822	2867	1937	2020	128	186	176	206
Rv0383c	.	hypothetical protein	protein_coding	7837	9594	8761	7276	999	963	946	1119
Rv0384c	clpB	chaperone protein ClpB	protein_coding	1252	1843	1681	1478	261	509	219	310
Rv0385	.	monooxygenase	protein_coding	250	362	320	244	71	72	101	62
Rv0386	.	transcriptional regulator	protein_coding	1687	2132	1958	1630	62	55	133	151
Rv0389	purT	phosphoribosylglycinamide formyltransferase PurT	protein_coding	547	821	659	505	71	58	62	104
Rv0390	.	hypothetical protein	protein_coding	954	1149	1110	942	71	38	84	114
Rv0391	metZ	O-succinylhomoserine sulfhydrylase	protein_coding	2352	2464	2783	1985	160	94	264	290
Rv0392c	ndhA	NADH dehydrogenase NdhA	protein_coding	1599	1762	1741	1342	124	120	199	178
Rv0394c	.	hypothetical protein	protein_coding	1045	1382	1290	1113	27	27	154	155
Rv0395	.	hypothetical protein	protein_coding	22	31	18	20	0	2	1	1
Rv0397	.	hypothetical protein	protein_coding	9	26	10	7	0	1	1	1
Rv0397A	.	hypothetical protein	protein_coding	560	624	580	445	67	86	128	163
Rv0398c	.	hypothetical protein	protein_coding	398	767	447	513	37	22	67	94
Rv0399c	lpqK	lipoprotein LpqK	protein_coding	885	1028	796	752	33	34	85	92
Rv0400c	fadE7	acyl-CoA dehydrogenase FadE7	protein_coding	2090	2896	2361	2178	153	100	247	366
Rv0401	.	transmembrane protein	protein_coding	220	273	246	128	3	3	7	8
Rv0402c	mmpL1	transmembrane transport protein MmpL1	protein_coding	2343	2282	2410	1711	12	19	35	21
Rv0403c	mmpS1	membrane protein MmpS1	protein_coding	186	228	200	150	4	5	11	4
Rv0404	fadD30	long-chain-fatty-acid--AMP ligase FadD30	protein_coding	1654	1948	1776	1414	41	16	46	42
Rv0405	pks6	membrane bound polyketide synthase	protein_coding	7272	8400	7323	5957	56	69	129	154
Rv0406c	.	beta lactamase-like protein	protein_coding	330	335	386	256	50	19	36	47
Rv0407	fgd1	F420-dependent glucose-6-phosphate dehydrogenase	protein_coding	2200	2568	2497	1868	79	59	171	154
Rv0408	pta	phosphate acetyltransferase	protein_coding	4077	4453	4510	3373	175	81	186	207
Rv0409	ackA	acetate kinase	protein_coding	3034	3261	3206	2442	62	45	106	112
Rv0410c	pknG	serine/threonine-protein kinase PknG	protein_coding	6959	8653	7931	6471	959	686	1298	1648
Rv0411c	glnH	glutamine-binding lipoprotein GlnH	protein_coding	3035	3945	3481	3322	471	322	608	722
Rv0412c	.	membrane protein	protein_coding	6029	7648	6651	5746	889	647	1015	989
Rv0413	mutT3	8-oxo-dGTP diphosphatase	protein_coding	971	1681	1380	1069	62	61	72	146
Rv0414c	thiE	thiamine-phosphate synthase	protein_coding	143	299	279	234	11	8	6	15
Rv0415	thiO	thiamine biosynthesis oxidoreductase ThiO	protein_coding	656	936	759	610	101	107	74	96
Rv0416	thiS	sulfur carrier protein ThiS	protein_coding	9	6	5	2	0	1	0	0
Rv0417	thiG	thiazole synthase	protein_coding	265	281	280	229	23	18	17	27
Rv0418	lpqL	lipoprotein aminopeptidase LpqL	protein_coding	5103	5398	6057	4637	28	30	82	109
Rv0419	lpqM	lipoprotein peptidase LpqM	protein_coding	5119	5810	5808	4007	417	335	734	693
Rv0420c	.	transmembrane protein	protein_coding	591	573	575	419	21	12	47	51
Rv0421c	.	hypothetical protein	protein_coding	824	1226	976	894	60	40	24	34
Rv0422c	thiD	hydroxymethylpyrimidine/phosphomethylpyrimidine kinase	protein_coding	1558	2065	1603	1346	84	46	67	63
Rv0423c	thiC	phosphomethylpyrimidine synthase	protein_coding	10630	12146	11694	10078	713	448	474	525
Rv0424c	.	hypothetical protein	protein_coding	1420	1865	1607	1465	15	15	22	53
Rv0425c	ctpH	metal cation transporting ATPase H	protein_coding	18085	26964	22189	20840	603	552	883	1242
Rv0426c	.	transmembrane protein	protein_coding	1857	2476	2112	1655	86	51	134	143
Rv0427c	xthA	exodeoxyribonuclease III protein XthA	protein_coding	794	1094	1010	714	10	15	4	19
Rv0428c	.	GCN5-like N-acetyltransferase	protein_coding	438	494	592	380	1	3	2	13
Rv0429c	def	polypeptide deformylase	protein_coding	1038	1282	1255	984	6	5	12	11
Rv0430	.	hypothetical protein	protein_coding	758	867	826	594	11	3	19	13
Rv0431	.	tuberculin-like peptide	protein_coding	1726	2024	1888	1245	26	16	31	34
Rv0432	sodC	superoxide dismutase	protein_coding	3717	3969	3984	2698	48	24	120	128
Rv0433	.	carboxylate-amine ligase	protein_coding	4628	4907	4756	3830	61	47	123	125
Rv0434	.	hypothetical protein	protein_coding	2448	2978	2482	1915	39	24	37	44
Rv0435c	.	ATPase	protein_coding	4023	5761	4973	4513	60	75	147	196
Rv0436c	pssA	CDP-diacylglycerol--serine O-phosphatidyltransferase	protein_coding	1399	1787	1613	1347	36	32	85	104
Rv0437c	psd	phosphatidylserine decarboxylase	protein_coding	549	975	797	678	20	35	55	52
Rv0438c	moeA2	molybdopterin molybdenumtransferase	protein_coding	1097	1457	1375	1054	63	40	80	67
Rv0439c	.	dehydrogenase/reductase	protein_coding	678	729	875	626	17	15	26	25
Rv0440	groEL2	molecular chaperone GroEL	protein_coding	26421	25878	30404	21025	3842	8373	3160	3645
Rv0441c	.	hypothetical protein	protein_coding	582	743	626	544	114	72	102	112
Rv0442c	PPE10	PPE family protein PPE10	protein_coding	616	993	716	702	142	121	167	155
Rv0443	.	hypothetical protein	protein_coding	3334	3187	3355	2455	118	104	232	239
Rv0444c	rskA	anti-sigma-K factor RskA	protein_coding	2039	3242	2561	2285	27	36	71	83
Rv0445c	sigK	ECF RNA polymerase sigma factor SigK	protein_coding	1116	1172	1120	968	27	18	56	51
Rv0446c	.	transmembrane protein	protein_coding	1042	1271	1284	990	8	11	19	24
Rv0447c	ufaA1	cyclopropane-fatty-acyl-phospholipid synthase UfaA	protein_coding	658	868	790	619	29	4	17	30
Rv0448c	.	hypothetical protein	protein_coding	44	59	32	41	3	0	3	3
Rv0449c	.	hypothetical protein	protein_coding	359	414	328	238	62	70	24	19
Rv0450c	mmpL4	transmembrane transport protein MmpL4	protein_coding	7338	7578	6707	5172	965	713	278	269
Rv0451c	mmpS4	membrane protein MmpS4	protein_coding	1245	1291	980	821	271	268	98	81
Rv0452	.	transcriptional regulator	protein_coding	216	276	273	198	35	28	44	48
Rv0453	PPE11	PPE family protein PPE11	protein_coding	129	212	146	139	5	9	15	14
Rv0455c	.	hypothetical protein	protein_coding	2572	2964	2701	2247	401	201	403	405
Rv0456c	echA2	enoyl-CoA hydratase EchA2	protein_coding	212	206	223	145	6	12	13	19
Rv0456A	mazF1	toxin MazF1	protein_coding	63	71	61	31	10	10	11	14
Rv0457c	.	peptidase	protein_coding	565	673	597	484	28	20	45	89
Rv0458	.	aldehyde dehydrogenase	protein_coding	1784	2567	2124	1957	99	122	213	287
Rv0459	.	hypothetical protein	protein_coding	422	576	514	431	27	19	56	60
Rv0460	.	hypothetical protein	protein_coding	477	472	528	344	15	11	23	33
Rv0461	.	transmembrane protein	protein_coding	902	947	1044	685	34	40	63	59
Rv0462	lpdC	dihydrolipoamide dehydrogenase	protein_coding	11908	10306	13202	8836	216	114	508	415
Rv0463	.	membrane protein	protein_coding	413	463	443	274	3	3	19	15
Rv0464c	.	hypothetical protein	protein_coding	1822	1978	2018	1475	133	121	44	50
Rv0465c	.	HTH-type transcriptional regulator	protein_coding	674	748	694	593	418	334	42	66
Rv0466	.	hypothetical protein	protein_coding	3071	2990	3481	2338	74	66	97	115
Rv0467	icl1	isocitrate lyase	protein_coding	2194	2677	2503	2214	560	942	482	527
Rv0468	fadB2	3-hydroxybutyryl-CoA dehydrogenase	protein_coding	1501	1452	1595	1144	178	147	107	126
Rv0469	umaA	mycolic acid synthase UmaA	protein_coding	2835	3168	3010	2300	122	90	125	145
Rv0470A	.	hypothetical protein	protein_coding	284	337	269	228	29	15	30	32
Rv0470c	pcaA	cyclopropane mycolic acid synthase	protein_coding	6797	6639	6979	4991	458	372	540	497
Rv0471c	.	hypothetical protein	protein_coding	388	507	431	391	66	56	80	78
Rv0472c	.	HTH-type transcriptional regulator	protein_coding	3517	3561	3754	2575	370	231	345	307
Rv0473	.	transmembrane protein	protein_coding	2631	2975	2981	2205	405	282	318	321
Rv0474	.	HTH-type transcriptional regulator	protein_coding	1767	1904	1679	1313	317	311	658	504
Rv0475	hbhA	heparin binding hemagglutinin HbhA	protein_coding	4013	5249	5285	4902	394	673	966	1180
Rv0476	.	transmembrane protein	protein_coding	895	1206	938	872	323	222	212	266
Rv0477	.	hypothetical protein	protein_coding	1381	1767	1420	1041	389	342	306	296
Rv0478	deoC	2-deoxyribose-5-phosphate aldolase	protein_coding	1197	1488	1225	951	263	240	187	241
Rv0479c	.	membrane protein	protein_coding	3911	3804	4524	3324	353	251	412	327
Rv0480c	.	amidohydrolase	protein_coding	628	953	678	813	31	41	43	51
Rv0481c	.	hypothetical protein	protein_coding	628	724	606	556	48	33	22	45
Rv0482	murB	UDP-N-acetylenolpyruvoylglucosamine reductase	protein_coding	333	379	350	247	17	21	8	20
Rv0483	lprQ	lipoprotein LprQ	protein_coding	10075	11734	11444	9072	889	1215	1202	1251
Rv0484c	.	short-chain type oxidoreductase	protein_coding	609	925	754	608	34	31	84	74
Rv0485	.	transcriptional regulator	protein_coding	7320	9955	7406	7209	767	1008	835	1047
Rv0486	mshA	D-inositol 3-phosphate glycosyltransferase	protein_coding	6836	11030	8514	7660	715	665	620	828
Rv0487	.	hypothetical protein	protein_coding	2164	2872	2303	1963	336	269	204	246
Rv0488	.	amino acid transporter	protein_coding	211	254	194	126	19	24	17	18
Rv0489	gpm1	2,3-bisphosphoglycerate-dependent phosphoglycerate mutase	protein_coding	2045	2218	2143	1411	80	55	135	117
Rv0490	senX3	two component sensor histidine kinase SenX3	protein_coding	8087	9665	8766	7329	730	447	1503	1683
Rv0491	regX3	two component sensory transduction protein RegX	protein_coding	3337	3896	3539	2889	232	154	467	616
Rv0492A	.	hypothetical protein	protein_coding	15	37	29	30	1	3	1	4
Rv0492c	.	GMC-type oxidoreductase	protein_coding	289	640	416	384	13	31	27	29
Rv0493c	.	hypothetical protein	protein_coding	166	248	256	214	7	17	23	20
Rv0494	.	HTH-type transcriptional regulator	protein_coding	25	55	39	27	11	4	10	6
Rv0495c	.	hypothetical protein	protein_coding	3414	4263	3953	3641	198	165	352	421
Rv0496	.	hypothetical protein	protein_coding	2037	2465	2407	1908	141	106	191	203
Rv0497	.	transmembrane protein	protein_coding	1154	1864	1543	1226	52	36	68	107
Rv0498	.	hypothetical protein	protein_coding	885	1349	1088	998	15	23	49	32
Rv0499	.	hypothetical protein	protein_coding	946	1246	1094	880	10	11	22	20
Rv0500A	.	DNA-binding protein	protein_coding	3339	3417	3542	2705	275	230	329	349
Rv0500	proC	pyrroline-5-carboxylate reductase	protein_coding	1281	1574	1314	1043	20	12	37	38
Rv0501	galE2	UDP-glucose 4-epimerase GalE	protein_coding	5241	5585	5696	4063	704	748	1447	1445
Rv0502	.	hypothetical protein	protein_coding	8731	8819	9265	6522	2474	2217	5150	4498
Rv0503c	cmaA2	cyclopropane mycolic acid synthase	protein_coding	3311	3407	3416	2564	302	208	454	395
Rv0504c	.	hypothetical protein	protein_coding	1008	1091	1223	1039	12	28	87	89
Rv0505c	serB1	phosphoserine phosphatase SerB	protein_coding	3003	4427	3929	3527	93	82	288	279
Rv0506	mmpS2	membrane protein MmpS2	protein_coding	1215	1068	1165	834	39	22	52	52
Rv0507	mmpL2	transmembrane transport protein MmpL2	protein_coding	5110	5278	5299	3970	124	77	143	172
Rv0508	.	hypothetical protein	protein_coding	274	259	254	191	4	4	7	8
Rv0509	hemA	glutamyl-tRNA reductase	protein_coding	13443	16643	15601	12680	389	394	641	794
Rv0510	hemC	porphobilinogen deaminase	protein_coding	6975	13553	8871	9380	78	147	178	255
Rv0511	hemD	uroporphyrin-III C-methyltransferase	protein_coding	17411	27272	21287	19612	324	361	468	669
Rv0512	hemB	delta-aminolevulinic acid dehydratase	protein_coding	12638	18632	14168	13665	232	183	234	358
Rv0513	.	transmembrane protein	protein_coding	3955	6100	4656	4691	27	35	62	76
Rv0514	.	transmembrane protein	protein_coding	1364	1914	1541	1353	6	13	23	22
Rv0515	.	hypothetical protein	protein_coding	683	1190	702	913	60	50	28	24
Rv0516c	.	anti-anti-sigma factor	protein_coding	696	677	729	441	125	91	199	185
Rv0517	.	acyltransferase	protein_coding	1136	1185	1218	819	50	43	90	59
Rv0518	.	hypothetical protein	protein_coding	539	649	596	437	11	15	24	43
Rv0519c	.	membrane protein	protein_coding	1043	1423	1154	1122	24	20	29	39
Rv0522	gabP	GABA permease GabP	protein_coding	2016	2136	1907	1483	229	125	240	197
Rv0523c	.	hypothetical protein	protein_coding	315	300	336	222	17	9	23	29
Rv0524	hemL	glutamate-1-semialdehyde 2,1-aminomutase	protein_coding	6722	10438	8333	7091	251	158	533	708
Rv0525	.	hypothetical protein	protein_coding	1211	1958	1543	1362	16	8	60	92
Rv0526	.	thioredoxin	protein_coding	2637	4486	3143	3475	25	18	79	133
Rv0527	ccdA	cytochrome C-type biogenesis protein CcdA	protein_coding	4513	8401	5509	5759	29	25	91	146
Rv0528	.	transmembrane protein	protein_coding	6148	10372	8042	9508	55	42	178	273
Rv0529	ccsA	cytochrome C-type biogenesis protein CcsA	protein_coding	3634	5622	4417	4473	43	28	124	119
Rv0530A	.	hypothetical protein	protein_coding	379	418	402	283	279	156	146	189
Rv0530	.	hypothetical protein	protein_coding	3367	5475	4563	4787	161	158	177	238
Rv0531	.	membrane protein	protein_coding	407	562	579	610	25	15	18	20
Rv0532	PE_PGRS6	PE-PGRS family protein PE_PGRS6	protein_coding	444	1123	721	822	13	13	18	36
Rv0533c	fabH	3-oxoacyl-ACP synthase III	protein_coding	1016	1323	1282	1150	29	34	45	66
Rv0534c	menA	1,4-dihydroxy-2-naphthoate octaprenyltransferase	protein_coding	427	568	464	384	15	15	28	30
Rv0535	.	5'-methylthioadenosine phosphorylase	protein_coding	359	446	344	313	18	20	36	21
Rv0536	galE3	UDP-glucose 4-epimerase GalE	protein_coding	216	413	263	338	12	22	22	29
Rv0537c	.	integral membrane protein	protein_coding	4413	5697	5542	4656	164	152	299	314
Rv0538	.	membrane protein	protein_coding	911	1555	1369	1301	247	141	121	185
Rv0539	.	dolichyl-phosphate sugar synthase	protein_coding	211	530	338	348	4	7	11	15
Rv0540	.	hypothetical protein	protein_coding	182	286	194	225	2	7	6	7
Rv0541c	.	integral membrane protein	protein_coding	4085	6443	4610	3880	71	76	99	125
Rv0542c	menE	2-succinylbenzoic acid--CoA ligase	protein_coding	2141	3831	2705	2512	47	75	95	149
Rv0543c	.	hypothetical protein	protein_coding	2549	3248	2909	2318	198	124	205	247
Rv0544c	.	transmembrane protein	protein_coding	154	255	212	198	2	1	6	4
Rv0545c	pitA	low-affinity inorganic phosphate transporter	protein_coding	23482	31207	27009	23974	151	206	561	672
Rv0546c	.	hypothetical protein	protein_coding	1172	1397	1236	1041	11	8	12	35
Rv0547c	.	oxidoreductase	protein_coding	1189	1360	1449	993	44	28	56	80
Rv0548c	menB	1,4-dihydroxy-2-naphthoyl-CoA synthase	protein_coding	2319	2464	2578	1876	122	77	159	166
Rv0549c	vapC3	ribonuclease VapC3	protein_coding	400	455	394	264	157	131	83	134
Rv0550c	vapB3	antitoxin VapB3	protein_coding	44	49	48	36	12	11	11	8
Rv0551c	fadD8	fatty-acid--CoA ligase FadD8	protein_coding	1316	1344	1398	1087	29	21	40	27
Rv0552	.	hypothetical protein	protein_coding	894	1259	1045	992	54	62	68	82
Rv0553	menC	muconate cycloisomerase	protein_coding	115	211	155	141	2	10	10	12
Rv0554	bpoC	non-heme bromoperoxidase BpoC	protein_coding	834	865	1004	830	16	5	31	21
Rv0555	menD	bifunctional 2-succinyl-6-hydroxy-2,4-cyclohexadiene-1-carboxylate synthase/2-oxoglutarate decarboxylase	protein_coding	3884	5994	5109	4763	97	142	211	245
Rv0556	.	transmembrane protein	protein_coding	1549	1817	1626	1531	22	23	35	56
Rv0557	mgtA	GDP-mannose-dependent alpha-mannosyltransferase	protein_coding	2896	3414	3159	2602	81	79	130	150
Rv0558	menH	demethylmenaquinone methyltransferase	protein_coding	2938	3752	3214	2632	139	138	237	316
Rv0559c	.	hypothetical protein	protein_coding	2261	2480	2468	1790	135	132	273	260
Rv0560c	.	benzoquinone methyltransferase	protein_coding	493	695	551	472	39	47	60	62
Rv0561c	.	oxidoreductase	protein_coding	701	952	821	777	13	31	62	70
Rv0562	grcC1	polyprenyl-diphosphate synthase GrcC	protein_coding	5433	6290	6006	4712	145	130	244	254
Rv0563	htpX	protease HtpX	protein_coding	2976	3670	3296	2409	691	574	349	360
Rv0564c	gpdA1	glycerol-3-phosphate dehydrogenase	protein_coding	435	429	396	307	32	20	55	50
Rv0565c	.	monooxygenase	protein_coding	547	459	539	429	17	10	14	16
Rv0566c	.	hypothetical protein	protein_coding	418	379	425	332	9	2	10	9
Rv0567	.	methyltransferase/methylase	protein_coding	1368	1534	1612	1354	55	46	141	141
Rv0568	cyp135B1	cytochrome P450 Cyp135B1	protein_coding	4022	6043	5171	4233	321	280	471	672
Rv0569	.	hypothetical protein	protein_coding	1080	1473	1054	1058	4129	2046	2191	3041
Rv0570	nrdZ	vitamin B12-dependent ribonucleoside-diphosphate reductase	protein_coding	2088	2829	1985	1697	10528	7028	8752	11264
Rv0571c	.	hypothetical protein	protein_coding	896	936	858	632	1214	921	2153	2571
Rv0572c	.	hypothetical protein	protein_coding	623	646	640	441	1748	1032	2643	2804
Rv0573c	pncB2	nicotinic acid phosphoribosyltransferase PncB2	protein_coding	173	222	177	120	250	134	225	240
Rv0574c	.	hypothetical protein	protein_coding	372	471	365	305	825	694	1038	1279
Rv0575c	.	oxidoreductase	protein_coding	820	826	784	610	680	466	321	334
Rv0576	.	transcriptional regulator	protein_coding	1747	2659	2118	1909	341	457	511	599
Rv0577	TB27.3	hypothetical protein	protein_coding	1956	3166	2392	2502	247	387	362	598
Rv0578c	PE_PGRS7	PE-PGRS family protein PE_PGRS7	protein_coding	3127	6958	4181	5003	233	287	388	538
Rv0579	.	hypothetical protein	protein_coding	1028	1187	1017	759	184	136	191	190
Rv0580c	.	hypothetical protein	protein_coding	1493	1511	1492	997	104	70	152	158
Rv0581	vapB26	antitoxin VapB26	protein_coding	61	91	107	47	7	4	7	3
Rv0582	vapC26	ribonuclease VapC26	protein_coding	373	371	361	289	32	19	23	33
Rv0583c	lpqN	lipoprotein LpqN	protein_coding	449	390	457	323	13	6	21	11
Rv0584	.	glycosidase	protein_coding	1070	1372	1126	965	38	38	101	76
Rv0585c	.	integral membrane protein	protein_coding	687	765	769	574	20	18	27	36
Rv0586	mce2R	HTH-type transcriptional regulator Mce2R	protein_coding	1189	1391	1355	1007	447	612	943	895
Rv0587	yrbE2A	hypothetical protein	protein_coding	2021	2418	2224	1643	185	249	393	357
Rv0588	.	hypothetical protein	protein_coding	1666	1973	1762	1282	121	146	215	221
Rv0589	mce2A	Mce family protein Mce2A	protein_coding	2970	3036	3110	2414	155	175	266	257
Rv0591	mce2C	Mce family protein Mce2C	protein_coding	355	385	346	285	18	17	32	29
Rv0592	mce2D	Mce family protein Mce2D	protein_coding	343	342	382	262	12	6	9	14
Rv0593	lprL	Mce family lipoprotein LprL	protein_coding	249	258	297	211	7	3	9	3
Rv0594	mce2F	Mce family protein Mce2F	protein_coding	620	622	657	525	40	28	52	43
Rv0595c	vapC4	ribonuclease VapC4	protein_coding	277	289	267	193	31	22	39	27
Rv0596c	vapB4	antitoxin VapB4	protein_coding	72	105	93	50	6	10	10	7
Rv0597c	.	hypothetical protein	protein_coding	9455	10029	10350	7461	82	85	223	326
Rv0598c	vapC27	ribonuclease VapC27	protein_coding	2467	2771	2525	1993	30	28	120	123
Rv0599c	vapB27	antitoxin VapB27	protein_coding	142	124	157	86	7	11	4	12
Rv0601c	.	two component sensor kinase HK2	protein_coding	20	14	21	12	0	1	2	0
Rv0602c	tcrA	two component DNA binding transcriptional regulator TcrA	protein_coding	38	69	49	45	1	0	5	1
Rv0604	lpqO	lipoprotein LpqO	protein_coding	295	537	395	398	5	6	22	29
Rv0605	.	IS1536 family serine type transposase	protein_coding	2608	2578	2712	1988	231	137	72	97
Rv0607	.	hypothetical protein	protein_coding	465	437	445	358	33	53	13	30
Rv0608	vapB28	antitoxin VapB28	protein_coding	514	630	573	423	58	54	54	62
Rv0609	vapC28	ribonuclease VapC28	protein_coding	711	796	787	540	65	57	112	90
Rv0609A	.	hypothetical protein	protein_coding	427	434	414	307	51	50	70	64
Rv0610c	.	hypothetical protein	protein_coding	1151	1542	1318	1074	69	80	116	110
Rv0611c	.	hypothetical protein	protein_coding	533	650	543	418	49	66	45	45
Rv0612	.	hypothetical protein	protein_coding	222	259	216	143	150	143	171	173
Rv0613c	.	hypothetical protein	protein_coding	3466	6174	5131	4866	76	76	144	231
Rv0615	.	integral membrane protein	protein_coding	523	709	592	413	218	122	156	157
Rv0616A	vapB29	antitoxin VapB29	protein_coding	520	563	487	426	66	51	72	60
Rv0617	vapC29	ribonuclease VapC29	protein_coding	1521	1629	1377	1108	95	76	121	142
Rv0620	galK	galactokinase	protein_coding	23	54	23	26	2	0	0	3
Rv0621	.	membrane protein	protein_coding	360	454	410	324	44	34	45	80
Rv0622	.	membrane protein	protein_coding	171	178	187	131	39	17	22	40
Rv0623	vapB30	antitoxin VapB30	protein_coding	147	193	180	120	81	90	140	137
Rv0624	vapC30	ribonuclease VapC30	protein_coding	268	269	239	198	111	127	151	145
Rv0625c	.	transmembrane protein	protein_coding	246	453	338	210	13	4	11	16
Rv0626	vapB5	antitoxin VapB5	protein_coding	361	425	393	294	23	16	26	41
Rv0627	vapC5	ribonuclease VapC5	protein_coding	535	651	565	455	22	39	52	70
Rv0628c	.	hypothetical protein	protein_coding	1047	1713	1305	1233	577	586	549	755
Rv0629c	recD	exonuclease V subunit alpha RecD	protein_coding	1062	1614	1277	1111	12	11	38	64
Rv0630c	recB	exonuclease V subunit beta RecB	protein_coding	825	1442	1015	900	3	6	19	12
Rv0631c	recC	exonuclease V subunit gamma RecC	protein_coding	481	804	658	557	10	9	21	19
Rv0632c	echA3	enoyl-CoA hydratase EchA3	protein_coding	7131	7752	7385	5771	100	62	275	257
Rv0633c	.	hypothetical protein	protein_coding	1895	2011	1851	1379	47	52	108	97
Rv0634A	.	hypothetical protein	protein_coding	1805	1821	1926	1363	22	20	66	37
Rv0634B	rpmG2	50S ribosomal protein L33	protein_coding	365	424	347	375	4	13	27	23
Rv0634c	.	glyoxalase II	protein_coding	3406	3496	3619	2613	171	86	211	201
Rv0635	hadA	(3R)-hydroxyacyl-ACP dehydratase subunit HadA	protein_coding	1947	2249	2113	1828	34	36	88	73
Rv0636	hadB	(3R)-hydroxyacyl-ACP dehydratase subunit HadB	protein_coding	2390	2224	2522	1508	42	36	76	73
Rv0637	hadC	(3R)-hydroxyacyl-ACP dehydratase subunit HadC	protein_coding	4099	4094	4107	2989	77	65	116	129
Rv0638	secE1	preprotein translocase SecE	protein_coding	5367	6463	6076	4506	850	1145	1297	1399
Rv0639	nusG	transcription termination/antitermination protein NusG	protein_coding	13052	13618	13977	9986	1405	1510	2064	1993
Rv0640	rplK	50S ribosomal protein L11	protein_coding	6491	6590	7519	5263	521	543	739	665
Rv0641	rplA	50S ribosomal protein L1	protein_coding	17951	19237	20962	15433	937	848	1305	1332
Rv0642c	mmaA4	hydroxymycolate synthase MmaA4	protein_coding	6330	5606	6739	4804	238	177	410	306
Rv0643c	mmaA3	methoxy mycolic acid synthase MmaA3	protein_coding	2247	2059	2521	1787	170	113	212	171
Rv0644c	mmaA2	cyclopropane mycolic acid synthase CmaA	protein_coding	1293	1225	1407	1102	87	94	121	90
Rv0645c	mmaA1	mycolic acid methyltransferase MmaA1	protein_coding	911	930	954	704	70	51	141	81
Rv0646c	lipG	lipase/esterase LipG	protein_coding	1539	2318	1959	1526	15	16	41	55
Rv0647c	.	hypothetical protein	protein_coding	2438	3192	3318	2811	49	89	122	125
Rv0648	.	alpha-mannosidase	protein_coding	207	299	215	238	26	34	36	76
Rv0651	rplJ	50S ribosomal protein L10	protein_coding	2544	3970	3333	3349	89	119	159	182
Rv0652	rplL	50S ribosomal protein L7/L12	protein_coding	1295	2130	2157	1669	15	51	63	73
Rv0653c	.	transcriptional regulator	protein_coding	146	195	151	116	18	28	30	32
Rv0654	.	carotenoid cleavage oxygenase	protein_coding	844	1037	1033	886	129	199	170	190
Rv0655	mkl	ABC transporter ATP-binding protein	protein_coding	25921	26805	25501	17688	1204	951	3186	2951
Rv0656c	vapC6	ribonuclease VapC6	protein_coding	310	349	313	208	38	38	44	38
Rv0657c	vapB6	antitoxin VapB6	protein_coding	236	328	234	167	17	23	19	20
Rv0658c	.	integral membrane protein	protein_coding	1632	1975	1604	971	66	52	133	167
Rv0659c	mazF2	toxin MazF2	protein_coding	3981	4227	3848	2800	351	272	550	599
Rv0660c	mazE2	antitoxin MazE2	protein_coding	1534	2091	1823	1360	195	130	179	230
Rv0661c	vapC7	ribonuclease VapC7	protein_coding	28	39	42	23	0	0	1	2
Rv0662c	vapB7	antitoxin VapB7	protein_coding	35	45	33	13	0	0	0	0
Rv0663	atsD	arylsulfatase AtsD	protein_coding	4965	5300	5452	4252	134	146	398	421
Rv0664	vapB8	antitoxin VapB8	protein_coding	95	100	101	62	0	3	9	1
Rv0665	vapC8	ribonuclease VapC8	protein_coding	91	121	86	55	2	0	1	9
Rv0666	.	membrane protein	protein_coding	138	127	121	91	4	8	3	6
Rv0667	rpoB	DNA-directed RNA polymerase subunit beta	protein_coding	68120	73072	79557	60467	19930	30499	47873	43882
Rv0668	rpoC	DNA-directed RNA polymerase subunit beta'	protein_coding	77020	85713	85387	65446	4074	4154	5345	5359
Rv0669c	.	neutral ceramidase	protein_coding	1605	1761	1850	1575	13	12	47	36
Rv0670	end	endonuclease IV	protein_coding	4175	4138	4169	3132	824	595	1292	1227
Rv0671	lpqP	lipoprotein LpqP	protein_coding	1890	2076	1599	1272	267	195	330	402
Rv0672	fadE8	acyl-CoA dehydrogenase FadE8	protein_coding	3003	4115	3539	3088	136	123	192	256
Rv0673	echA4	enoyl-CoA hydratase EchA4	protein_coding	937	1575	1172	1039	29	33	58	57
Rv0674	.	hypothetical protein	protein_coding	550	856	663	636	16	22	43	36
Rv0675	echA5	enoyl-CoA hydratase EchA5	protein_coding	693	996	826	744	23	22	33	59
Rv0676c	mmpL5	transmembrane transport protein MmpL5	protein_coding	15200	15531	13406	10292	1398	953	7465	7774
Rv0677c	mmpS5	membrane protein MmpS5	protein_coding	3887	3948	3295	2474	275	189	1308	1429
Rv0678	.	hypothetical protein	protein_coding	2444	2788	1874	1505	2434	1434	1619	1768
Rv0679c	.	hypothetical protein	protein_coding	686	748	867	519	22	26	76	44
Rv0680c	.	transmembrane protein	protein_coding	626	643	688	467	101	96	134	108
Rv0681	.	transcriptional regulator	protein_coding	2439	2578	2672	1921	157	168	217	222
Rv0682	rpsL	30S ribosomal protein S12	protein_coding	5851	5189	6510	4432	613	549	1018	907
Rv0683	rpsG	30S ribosomal protein S7	protein_coding	5413	4636	5979	4008	410	392	747	717
Rv0684	fusA1	elongation factor G	protein_coding	33960	31400	38862	27286	1778	1566	2704	2476
Rv0685	tuf	elongation factor Tu	protein_coding	38334	35830	42300	29180	753	668	1192	1281
Rv0686	.	membrane protein	protein_coding	2915	3167	3275	2308	235	143	315	294
Rv0687	.	NAD-dependent oxidoreductase	protein_coding	868	1104	965	769	77	43	78	98
Rv0688	.	ferredoxin reductase	protein_coding	1766	2222	2067	1648	80	68	136	128
Rv0689c	.	hypothetical protein	protein_coding	11	9	14	11	0	1	0	0
Rv0690c	.	hypothetical protein	protein_coding	4486	6196	4685	3759	71	120	287	247
Rv0691c	.	mycofactocin biosynthesis transcriptional regulator MftR	protein_coding	407	556	469	393	18	20	32	35
Rv0691A	.	mycofactocin precursor	protein_coding	86	64	61	46	3	0	2	7
Rv0692	.	mycofactocin system protein MftB	protein_coding	1586	1637	1543	1127	44	16	64	56
Rv0693	.	mycofactocin radical SAM maturase MftC	protein_coding	13501	16719	14125	11470	116	143	272	280
Rv0694	.	mycofactocin system heme/flavin oxidoreductase MftD	protein_coding	20206	25320	20655	16449	92	102	205	191
Rv0695	.	mycofactocin system creatinine amidohydrolase family protein MftE	protein_coding	7677	10730	7585	6385	39	49	87	71
Rv0696	.	mycofactocin biosynthesis glycosyltransferase MftF	protein_coding	5735	7474	5394	4546	44	28	77	89
Rv0697	.	dehydrogenase	protein_coding	1846	2179	1639	1259	8	8	25	12
Rv0698	.	hypothetical protein	protein_coding	948	1182	1053	814	10	20	55	39
Rv0699	.	hypothetical protein	protein_coding	198	203	153	128	0	1	5	5
Rv0700	rpsJ	30S ribosomal protein S10	protein_coding	6206	6246	7179	5186	574	686	1518	1489
Rv0701	rplC	50S ribosomal protein L3	protein_coding	13197	14467	15064	10378	420	605	1919	1680
Rv0702	rplD	50S ribosomal protein L4	protein_coding	9227	10694	11198	7415	264	402	1090	1014
Rv0703	rplW	50S ribosomal protein L23	protein_coding	1960	2232	2365	1833	85	95	318	312
Rv0704	rplB	50S ribosomal protein L2	protein_coding	10673	10958	12497	9598	244	344	859	806
Rv0705	rpsS	30S ribosomal protein S19	protein_coding	3325	3946	3712	3344	62	86	174	168
Rv0706	rplV	50S ribosomal protein L22	protein_coding	3068	3658	3859	2552	37	53	113	131
Rv0707	rpsC	30S ribosomal protein S3	protein_coding	5625	7255	6351	5994	70	133	250	312
Rv0708	rplP	50S ribosomal protein L16	protein_coding	2670	3018	2728	2355	24	32	81	81
Rv0709	rpmC	50S ribosomal protein L29	protein_coding	452	747	641	494	7	3	11	20
Rv0710	rpsQ	30S ribosomal protein S17	protein_coding	2295	2855	2760	2044	5	11	36	37
Rv0711	atsA	arylsulfatase AtsA	protein_coding	4761	4920	4713	3534	808	1921	1119	903
Rv0712	.	hypothetical protein	protein_coding	2014	2316	2149	1825	108	172	141	177
Rv0713	.	transmembrane protein	protein_coding	1636	1534	1763	1153	58	42	139	94
Rv0714	rplN	50S ribosomal protein L14	protein_coding	2097	2371	2140	1852	309	329	667	536
Rv0715	rplX	50S ribosomal protein L24	protein_coding	1897	2014	2137	1570	94	132	287	216
Rv0716	rplE	50S ribosomal protein L5	protein_coding	4984	4846	5854	3670	182	261	615	564
Rv0717	rpsN1	30S ribosomal protein S14	protein_coding	1167	2011	1501	1463	33	76	129	133
Rv0718	rpsH	30S ribosomal protein S8	protein_coding	3526	3594	4044	3040	95	110	233	217
Rv0719	rplF	50S ribosomal protein L6	protein_coding	6272	6077	6925	5242	141	167	338	289
Rv0720	rplR	50S ribosomal protein L18	protein_coding	2045	2551	2279	2014	28	43	90	104
Rv0721	rpsE	30S ribosomal protein S5	protein_coding	7602	9231	7848	6506	63	94	180	254
Rv0722	rpmD	50S ribosomal protein L30	protein_coding	295	400	289	335	3	6	11	11
Rv0723	rplO	50S ribosomal protein L15	protein_coding	7841	8749	8679	6388	83	68	149	195
Rv0724	sppA	protease IV SppA	protein_coding	17608	23466	19185	16320	1824	1315	2757	3218
Rv0725c	.	hypothetical protein	protein_coding	291	364	318	261	27	35	44	43
Rv0726c	.	S-adenosylmethionine-dependent methyltransferase	protein_coding	1236	1264	1438	998	50	77	116	120
Rv0727c	fucA	L-fuculose phosphate aldolase FucA	protein_coding	47	44	39	32	2	3	1	6
Rv0728c	serA2	D-3-phosphoglycerate dehydrogenase SerA	protein_coding	91	109	96	91	6	2	10	9
Rv0729	xylB	D-xylulose kinase XylB	protein_coding	208	372	318	307	29	19	25	33
Rv0730	.	GCN5-like N-acetyltransferase	protein_coding	2020	2344	2271	1440	235	232	309	277
Rv0731c	.	S-adenosylmethionine-dependent methyltransferase	protein_coding	148	229	197	206	2	7	27	23
Rv0732	secY	preprotein translocase SecY	protein_coding	5127	5377	6068	4743	70	56	153	166
Rv0733	adk	adenylate kinase	protein_coding	2134	2551	2721	2186	21	31	44	66
Rv0734	mapA	methionine aminopeptidase	protein_coding	2589	3157	3040	2628	41	44	54	72
Rv0735	sigL	ECF RNA polymerase sigma factor SigL	protein_coding	164	200	178	134	19	29	31	31
Rv0736	rslA	anti-sigma-L factor RslA	protein_coding	241	301	269	197	17	23	26	23
Rv0737	.	transcriptional regulator	protein_coding	138	150	120	120	5	15	13	7
Rv0738	.	hypothetical protein	protein_coding	207	363	270	183	76	62	62	87
Rv0739	.	hypothetical protein	protein_coding	167	169	178	118	22	24	28	23
Rv0740	.	hypothetical protein	protein_coding	1249	1326	1343	1069	75	36	107	90
Rv0742	.	hypothetical protein	protein_coding	413	651	511	432	13	13	13	12
Rv0743c	.	hypothetical protein	protein_coding	261	311	293	221	17	22	20	28
Rv0744c	.	transcriptional regulator	protein_coding	262	304	319	236	9	23	15	23
Rv0745	.	hypothetical protein	protein_coding	22	15	12	11	1	4	2	4
Rv0746	PE_PGRS9	PE-PGRS family protein PE_PGRS9	protein_coding	173	531	314	342	7	11	21	38
Rv0747	PE_PGRS10	PE-PGRS family protein PE_PGRS10	protein_coding	160	614	253	466	150	249	267	557
Rv0748	vapB31	antitoxin VapB31	protein_coding	157	240	186	128	9	21	24	20
Rv0749	vapC31	ribonuclease VapC31	protein_coding	154	178	151	111	25	29	42	43
Rv0749A	.	hypothetical protein	protein_coding	142	165	178	109	43	34	68	62
Rv0750	.	hypothetical protein	protein_coding	209	214	184	159	130	79	101	108
Rv0751c	mmsB	3-hydroxyisobutyrate dehydrogenase	protein_coding	576	919	741	609	38	43	110	143
Rv0752c	fadE9	acyl-CoA dehydrogenase FadE9	protein_coding	520	779	614	505	64	74	109	133
Rv0753c	mmsA	methylmalonate-semialdehyde dehydrogenase	protein_coding	886	1350	1039	992	129	210	276	305
Rv0754	PE_PGRS11	PE-PGRS family protein PE_PGRS11	protein_coding	227	363	283	254	179	284	116	157
Rv0755c	PPE12	PPE family protein PPE12	protein_coding	3003	3573	3209	2718	273	178	271	246
Rv0756c	.	hypothetical protein	protein_coding	745	1034	855	630	169	165	159	180
Rv0757	phoP	two component system response transcriptional positive regulator PhoP	protein_coding	4034	4135	4153	3151	368	375	456	551
Rv0758	phoR	two component system response sensor kinase PhoR	protein_coding	3177	3735	3484	2607	410	415	600	658
Rv0759c	.	hypothetical protein	protein_coding	1212	1051	1190	801	112	121	122	120
Rv0760c	.	hypothetical protein	protein_coding	1030	843	1117	769	96	114	61	70
Rv0761c	adhB	alcohol dehydrogenase B	protein_coding	4190	3914	4966	3416	243	530	206	251
Rv0762c	.	hypothetical protein	protein_coding	246	262	307	209	186	226	70	74
Rv0763c	.	ferredoxin	protein_coding	28	26	15	21	5	9	3	9
Rv0764c	cyp51	lanosterol 14-alpha demethylase	protein_coding	542	629	613	471	381	429	180	191
Rv0765c	.	oxidoreductase	protein_coding	292	329	319	273	365	518	229	243
Rv0766c	cyp123	cytochrome P450 Cyp123	protein_coding	236	269	238	211	231	365	115	117
Rv0767c	.	HTH-type transcriptional regulator	protein_coding	63	87	78	48	84	205	58	75
Rv0768	aldA	aldehyde dehydrogenase AldA	protein_coding	396	414	478	422	140	224	70	96
Rv0769	.	oxidoreductase	protein_coding	323	346	410	343	75	95	45	46
Rv0770	.	oxidoreductase	protein_coding	272	256	269	164	28	52	27	21
Rv0771	.	4-carboxymuconolactone decarboxylase	protein_coding	71	72	95	65	15	19	7	17
Rv0772	purD	phosphoribosylamine--glycine ligase	protein_coding	729	858	834	674	41	38	55	75
Rv0773c	ggtA	bifunctional cephalosporin acylase/gamma-glutamyltranspeptidase	protein_coding	2470	2642	2760	2157	24	21	44	32
Rv0774c	.	hypothetical protein	protein_coding	1935	2350	2406	1740	26	33	66	67
Rv0775	.	hypothetical protein	protein_coding	1000	1338	1097	841	124	155	186	212
Rv0776c	.	hypothetical protein	protein_coding	128	176	129	138	12	5	7	12
Rv0777	purB	adenylosuccinate lyase PurB	protein_coding	3485	4083	3709	2845	305	238	298	309
Rv0778	cyp126	cytochrome P450 Cyp126	protein_coding	2186	2618	2225	1817	86	43	77	103
Rv0779c	.	transmembrane protein	protein_coding	53	116	66	81	0	5	7	1
Rv0780	purC	phosphoribosylaminoimidazole-succinocarboxamide synthase	protein_coding	608	651	691	546	20	11	21	23
Rv0783c	emrB	multidrug resistance protein EmrB	protein_coding	2307	2566	2421	1923	39	32	154	174
Rv0784	.	hypothetical protein	protein_coding	394	489	470	316	13	11	46	39
Rv0785	.	KsdD-like steroid dehydrogenase	protein_coding	1789	1832	1879	1389	23	23	51	45
Rv0786c	.	hypothetical protein	protein_coding	1016	1122	1062	754	46	14	52	49
Rv0787	.	hypothetical protein	protein_coding	144	195	177	119	2	3	9	10
Rv0787A	.	hypothetical protein	protein_coding	480	731	550	638	20	17	27	26
Rv0788	purQ	phosphoribosylformylglycinamidine synthase	protein_coding	2550	2845	2746	2022	94	113	191	210
Rv0789c	.	hypothetical protein	protein_coding	186	165	142	116	182	68	53	53
Rv0790c	.	hypothetical protein	protein_coding	287	266	313	217	104	168	104	106
Rv0791c	.	hypothetical protein	protein_coding	309	380	412	297	98	250	120	106
Rv0792c	.	transcriptional regulator	protein_coding	231	263	274	204	146	299	159	127
Rv0793	.	monooxygenase	protein_coding	11	23	11	10	10	13	5	1
Rv0794c	.	oxidoreductase	protein_coding	870	917	981	838	32	22	61	59
Rv0798c	cfp29	hypothetical protein	protein_coding	3180	2891	3348	2348	25	23	38	52
Rv0799c	.	hypothetical protein	protein_coding	2375	2233	2364	1789	29	22	66	66
Rv0800	pepC	M18 family aminopeptidase	protein_coding	867	1226	1062	945	10	10	28	44
Rv0801	.	hypothetical protein	protein_coding	413	430	396	295	15	14	34	26
Rv0802c	.	succinyl-CoA transferase	protein_coding	298	318	317	200	41	31	39	44
Rv0803	purL	phosphoribosylformylglycinamidine synthase 2	protein_coding	5110	7775	6731	6323	55	58	153	180
Rv0804	.	hypothetical protein	protein_coding	461	748	589	542	9	5	11	23
Rv0805	.	3',5'-cyclic adenosine monophosphate phosphodiesterase CpdA	protein_coding	9149	8790	8246	6076	3673	3913	4715	4298
Rv0806c	cpsY	exopolysaccharide phosphotransferase CpsY	protein_coding	643	624	601	470	58	39	74	81
Rv0807	.	hypothetical protein	protein_coding	302	383	339	192	59	51	59	75
Rv0808	purF	amidophosphoribosyltransferase	protein_coding	9557	12734	10924	9717	1058	826	1537	1916
Rv0809	purM	phosphoribosylformylglycinamidine cyclo-ligase PurM	protein_coding	3142	3533	3232	2609	187	211	357	335
Rv0810c	.	hypothetical protein	protein_coding	3501	3643	3770	2478	1651	1022	3330	3169
Rv0811c	.	hypothetical protein	protein_coding	2408	3551	2662	2418	499	309	488	621
Rv0812	.	4-amino-4-deoxychorismate lyase	protein_coding	1132	1375	1200	910	108	66	87	125
Rv0813c	.	hypothetical protein	protein_coding	1451	1774	1596	1132	254	185	174	214
Rv0814c	.	hypothetical protein	protein_coding	453	584	561	277	20	31	49	47
Rv0815c	cysA2	thiosulfate sulfurtransferase CysA	protein_coding	673	549	590	433	171	164	208	149
Rv0816c	thiX	thioredoxin ThiX	protein_coding	94	137	104	65	3	0	6	1
Rv0817c	.	hypothetical protein	protein_coding	297	355	322	267	18	11	24	18
Rv0818	.	transcriptional regulator	protein_coding	3705	4644	4137	3159	278	247	605	690
Rv0819	mshD	mycothiol acetyltransferase	protein_coding	2723	3473	2929	2403	112	106	228	276
Rv0820	phoT	phosphate ABC transporter ATP-binding protein PhoT	protein_coding	2369	2715	2560	1952	72	47	146	151
Rv0821c	phoY2	phosphate-transport system transcriptional regulator PhoY2	protein_coding	5180	5645	5420	3715	2378	1569	1362	1313
Rv0822c	.	hypothetical protein	protein_coding	15935	20027	17537	15122	817	825	932	996
Rv0823c	.	tRNA-dihydrouridine synthase	protein_coding	24981	29840	26175	21257	2112	2286	2877	2901
Rv0824c	desA1	acyl-ACP desaturase DesA	protein_coding	78378	78839	79259	60794	7566	6224	9794	8915
Rv0825c	.	hypothetical protein	protein_coding	275	304	338	233	61	59	91	46
Rv0826	.	hypothetical protein	protein_coding	131	168	177	74	26	26	31	43
Rv0827c	kmtR	HTH-type transcriptional regulator KmtR	protein_coding	452	448	606	421	264	178	131	147
Rv0828c	.	deaminase	protein_coding	29	33	24	17	6	5	5	7
Rv0830	.	S-adenosylmethionine-dependent methyltransferase	protein_coding	460	424	436	303	42	29	55	41
Rv0831c	.	hypothetical protein	protein_coding	11960	12000	11831	8646	241	221	542	435
Rv0832	PE_PGRS12	PE-PGRS family protein PE_PGRS12	protein_coding	606	1001	753	554	16	20	20	40
Rv0833	PE_PGRS13	PE-PGRS family protein PE_PGRS13	protein_coding	75	290	116	285	1	0	4	6
Rv0834c	PE_PGRS14	PE-PGRS family protein PE_PGRS14	protein_coding	843	2110	1337	1699	597	948	580	1071
Rv0835	lpqQ	lipoprotein LpqQ	protein_coding	773	870	723	576	41	22	41	52
Rv0836c	.	hypothetical protein	protein_coding	41	68	47	38	16	15	22	19
Rv0837c	.	hypothetical protein	protein_coding	124	114	109	95	12	22	39	47
Rv0838	lpqR	lipoprotein LpqR	protein_coding	776	964	762	667	36	45	72	63
Rv0839	.	hypothetical protein	protein_coding	2129	2728	1924	1590	65	115	125	122
Rv0840c	pip	proline iminopeptidase	protein_coding	356	338	329	278	204	297	890	834
Rv0841	.	transmembrane protein	protein_coding	9	7	3	9	1	3	4	5
Rv0842	.	integral membrane protein	protein_coding	340	410	381	234	26	27	43	58
Rv0843	.	dehydrogenase	protein_coding	192	228	192	165	9	5	17	10
Rv0844c	narL	nitrate/nitrite response transcriptional regulator NarL	protein_coding	2006	2368	2185	1346	29	37	98	89
Rv0845	.	sensor histidine kinase NarS	protein_coding	736	751	854	582	19	10	32	29
Rv0846c	.	oxidase	protein_coding	214	242	198	169	435	516	62	57
Rv0847	lpqS	lipoprotein LpqS	protein_coding	96	130	116	69	1110	1043	83	134
Rv0848	cysK2	cysteine synthase CysK	protein_coding	203	257	178	160	1680	1830	163	193
Rv0849	.	MFS-type transporter	protein_coding	144	165	129	85	414	370	69	67
Rv0851c	.	short-chain type dehydrogenase/reductase	protein_coding	439	439	432	319	20	16	44	29
Rv0852	.	hypothetical protein	protein_coding	411	415	473	311	15	24	30	31
Rv0853c	pdc	alpha-keto-acid decarboxylase	protein_coding	822	1141	1088	850	114	69	97	102
Rv0854	.	hypothetical protein	protein_coding	322	354	319	268	21	10	31	21
Rv0855	far	fatty-acid-CoA racemase	protein_coding	653	771	682	532	37	21	48	61
Rv0856	.	hypothetical protein	protein_coding	1282	1344	1240	1004	73	59	83	79
Rv0857	.	hypothetical protein	protein_coding	1458	1529	1425	1028	154	67	145	121
Rv0858c	dapC	N-succinyldiaminopimelate aminotransferase DapC	protein_coding	636	784	748	555	4	7	16	9
Rv0859	.	acyltransferase	protein_coding	6101	8347	7711	6895	422	408	764	873
Rv0860	fadB	fatty oxidation protein FadB	protein_coding	15305	21049	18200	15846	1102	924	1475	1873
Rv0861c	ercc3	DNA helicase Ercc3	protein_coding	4149	4257	4266	3512	76	89	150	162
Rv0862c	.	hypothetical protein	protein_coding	1897	2607	2239	1942	41	40	68	84
Rv0863	.	hypothetical protein	protein_coding	456	642	528	426	31	31	33	52
Rv0864	moaC2	cyclic pyranopterin monophosphate synthase accessory protein	protein_coding	4001	4639	3882	3309	249	230	495	553
Rv0865	mog	molybdopterin biosynthesis protein	protein_coding	1425	1744	1490	1095	87	80	207	232
Rv0866	moaE2	molybdopterin synthase catalytic subunit 2	protein_coding	746	1176	841	773	40	41	93	135
Rv0867c	rpfA	resuscitation-promoting factor RpfA	protein_coding	2092	2903	3028	2559	149	183	200	275
Rv0868c	moaD2	cyclic pyranopterin monophosphate synthase	protein_coding	774	952	704	730	50	43	85	74
Rv0869c	moaA2	molybdenum cofactor biosynthesis protein MoaA	protein_coding	2272	3408	2720	2486	167	241	425	478
Rv0870c	.	integral membrane protein	protein_coding	1280	1629	1315	1237	299	249	388	372
Rv0871	cspB	cold shock-like protein CspB	protein_coding	2012	2683	2429	1944	90	125	153	206
Rv0872c	PE_PGRS15	PE-PGRS family protein PE_PGRS15	protein_coding	2255	5040	3137	3633	703	804	1068	2001
Rv0873	fadE10	acyl-CoA dehydrogenase	protein_coding	7591	8177	8563	6489	415	278	521	488
Rv0874c	.	hypothetical protein	protein_coding	244	474	288	228	373	296	249	319
Rv0875c	.	hypothetical protein	protein_coding	1252	1651	1257	1238	78	82	162	257
Rv0876c	.	transmembrane protein	protein_coding	4918	5877	5270	4516	457	398	725	972
Rv0877	.	hypothetical protein	protein_coding	3375	4536	3786	3233	533	535	623	785
Rv0878c	PPE13	PPE family protein PPE13	protein_coding	517	698	558	512	13	10	15	19
Rv0879c	.	transmembrane protein	protein_coding	642	1022	786	528	3	5	13	24
Rv0880	.	HTH-type transcriptional regulator	protein_coding	100	95	114	74	34	9	31	15
Rv0881	.	tRNA/rRNA methyltransferase	protein_coding	232	286	232	208	16	15	23	22
Rv0882	.	transmembrane protein	protein_coding	112	110	84	77	5	7	4	2
Rv0883c	.	hypothetical protein	protein_coding	2901	3416	3532	2664	52	33	123	146
Rv0884c	serC	phosphoserine aminotransferase	protein_coding	2405	2742	2891	2244	147	147	162	158
Rv0885	.	hypothetical protein	protein_coding	3933	3979	4368	3713	1580	1182	639	630
Rv0886	fprB	ferredoxin/ferredoxin--NADP reductase	protein_coding	1499	2126	2275	1849	456	405	229	271
Rv0887c	.	hypothetical protein	protein_coding	122	174	127	99	10	11	27	21
Rv0888	.	hypothetical protein	protein_coding	1009	884	1041	674	144	61	123	86
Rv0889c	citA	citrate synthase 2	protein_coding	3421	4173	3714	2838	200	142	573	686
Rv0890c	.	HTH-type transcriptional regulator	protein_coding	2616	2945	3045	2279	15	25	69	46
Rv0891c	.	hypothetical protein	protein_coding	660	733	771	619	16	14	44	41
Rv0892	.	monooxygenase	protein_coding	1511	1446	1833	1313	21	8	36	29
Rv0893c	.	S-adenosylmethionine-dependent methyltransferase	protein_coding	634	633	649	516	7	4	19	13
Rv0894	.	transcriptional regulator	protein_coding	134	171	167	116	4	6	10	8
Rv0895	.	diacyglycerol O-acyltransferase	protein_coding	234	247	272	209	2	3	6	4
Rv0896	gltA2	citrate synthase 1	protein_coding	22807	22675	24762	18532	266	156	670	658
Rv0897c	.	oxidoreductase	protein_coding	2085	2413	2099	1741	187	135	213	248
Rv0898c	.	hypothetical protein	protein_coding	622	771	720	524	149	73	95	105
Rv0899	arfA	peptidoglycan-binding protein ArfA	protein_coding	348	419	413	306	26	40	42	54
Rv0901	arfC	membrane protein	protein_coding	725	1100	916	680	21	35	74	51
Rv0902c	prrB	two component sensor histidine kinase PrrB	protein_coding	2628	3491	2939	2482	388	282	426	453
Rv0903c	prrA	two component transcriptional regulator PrrA	protein_coding	4227	4436	4671	3079	590	315	458	525
Rv0904c	accD3	acetyl-CoAcarboxylase carboxyl transferase subunit beta	protein_coding	263	395	386	306	9	15	16	26
Rv0905	echA6	enoyl-CoA hydratase EchA6	protein_coding	2087	2212	2498	1847	48	50	129	138
Rv0906	.	hypothetical protein	protein_coding	2235	2650	2343	2028	127	99	183	200
Rv0907	.	hypothetical protein	protein_coding	1946	2197	2024	1706	36	19	45	72
Rv0908	ctpE	metal cation transporter ATPase E	protein_coding	4133	4636	4284	3364	23	33	56	57
Rv0909	.	antitoxin	protein_coding	144	166	153	141	6	13	15	13
Rv0910	.	toxin	protein_coding	1543	1504	1652	1107	108	80	146	155
Rv0911	.	hypothetical protein	protein_coding	1088	1182	1123	984	32	27	39	70
Rv0912	.	transmembrane protein	protein_coding	536	644	587	466	6	4	27	27
Rv0913c	.	dioxygenase	protein_coding	2834	2784	2611	2076	106	52	124	109
Rv0914c	.	lipid carrier protein or keto acyl-CoA thiolase	protein_coding	1368	1882	1619	1357	85	56	94	137
Rv0915c	PPE14	PPE family protein PPE14	protein_coding	161	311	189	208	5	21	10	41
Rv0916c	PE7	PE family protein PE7	protein_coding	113	153	117	106	17	11	33	28
Rv0917	betP	glycine betaine transport integral membrane protein BetP	protein_coding	1136	1261	1291	980	67	57	126	112
Rv0918	.	hypothetical protein	protein_coding	114	191	142	90	34	18	28	28
Rv0919	.	GCN5-like N-acetyltransferase	protein_coding	57	63	54	36	22	24	25	25
Rv0920c	.	transposase	protein_coding	1271	1165	1358	975	73	78	88	95
Rv0921	.	resolvase	protein_coding	517	735	632	602	18	24	28	33
Rv0922	.	transposase	protein_coding	8034	9983	9956	9926	439	582	818	1120
Rv0923c	.	hypothetical protein	protein_coding	582	735	699	625	25	19	44	31
Rv0924c	mntH	divalent metal cation transporter MntH	protein_coding	508	526	549	422	7	2	11	17
Rv0925c	.	hypothetical protein	protein_coding	1582	1595	1688	1171	14	12	67	42
Rv0926c	.	hypothetical protein	protein_coding	1015	955	1073	845	46	24	85	91
Rv0927c	.	oxidoreductase	protein_coding	556	713	664	454	10	14	43	18
Rv0928	pstS3	phosphate ABC transporter substrate-binding lipoprotein PstS	protein_coding	2109	1959	2228	1522	26	19	138	147
Rv0929	pstC2	phosphate ABC transporter permease PstC	protein_coding	1546	1560	1661	1270	12	6	39	60
Rv0930	pstA1	phosphate ABC transporter permease PstA	protein_coding	1106	1055	1119	833	30	36	61	57
Rv0931c	pknD	serine/threonine-protein kinase PknD	protein_coding	37234	43072	42476	33452	678	672	3154	3493
Rv0932c	pstS2	phosphate ABC transporter substrate-binding lipoprotein PstS	protein_coding	33866	36917	35203	28388	898	779	3269	3074
Rv0933	pstB	phosphate ABC transporter ATP-binding protein PstB	protein_coding	2671	2629	3083	2304	33	49	107	114
Rv0934	pstS1	phosphate ABC transporter substrate-binding lipoprotein PstS	protein_coding	6386	6575	7401	5713	54	65	117	128
Rv0935	pstC1	phosphate ABC transporter permease PstC	protein_coding	6460	7227	6949	5994	20	55	60	100
Rv0936	pstA2	phosphate ABC transporter permease PstA	protein_coding	3090	3187	3125	2503	14	23	44	42
Rv0937c	mku	non-homologous end joining protein Ku	protein_coding	2093	2141	2124	1632	76	49	102	93
Rv0938	ligD	multifunctional non-homologous end joining DNA repair protein/ATP dependent DNA ligase LigD	protein_coding	10450	12236	10515	8917	194	172	343	456
Rv0939	.	bifunctional 2-hydroxyhepta-2,4-diene-1,7-dioate isomerase/cyclase/dehydrase	protein_coding	6893	8327	7651	5980	328	267	377	463
Rv0940c	.	oxidoreductase	protein_coding	751	750	758	529	71	88	86	107
Rv0941c	.	hypothetical protein	protein_coding	1390	1406	1269	883	282	193	335	299
Rv0942	.	hypothetical protein	protein_coding	15	14	44	15	1	0	0	4
Rv0944	.	formamidopyrimidine-DNA glycosylase	protein_coding	70	123	98	69	0	1	2	0
Rv0945	.	oxidoreductase	protein_coding	1398	2083	1681	1403	12	15	36	47
Rv0946c	pgi	glucose-6-phosphate isomerase	protein_coding	2534	2576	2727	1990	90	58	225	231
Rv0948c	.	chorismate mutase	protein_coding	2265	2292	2265	1630	94	84	175	159
Rv0949	uvrD1	ATP-dependent DNA helicase UvrD	protein_coding	3320	3873	3804	3140	157	143	267	252
Rv0950c	.	hypothetical protein	protein_coding	2477	2840	3381	2222	20	31	50	72
Rv0951	sucC	succinyl-CoA ligase subunit beta	protein_coding	8033	7693	9968	7210	137	133	362	420
Rv0952	sucD	succinyl-CoA ligase subunit alpha	protein_coding	6005	5785	7484	5341	71	59	171	162
Rv0953c	.	oxidoreductase	protein_coding	118	124	158	111	9	3	8	17
Rv0954	.	transmembrane protein	protein_coding	8896	11017	10918	9227	212	226	417	467
Rv0955	.	integral membrane protein	protein_coding	2551	3829	3268	2858	49	72	92	121
Rv0956	purN	phosphoribosylglycinamide formyltransferase PurN	protein_coding	475	532	581	518	23	19	27	31
Rv0957	purH	bifunctional phosphoribosylaminoimidazolecarboxamide formyltransferase/inosinemonophosphate cyclohydrolase	protein_coding	2449	2781	3119	2253	37	44	100	133
Rv0958	.	magnesium chelatase	protein_coding	1674	2619	2082	2043	170	150	172	196
Rv0959A	vapB9	antitoxin VapB9	protein_coding	22	18	45	29	15	5	10	14
Rv0959	.	hypothetical protein	protein_coding	1470	2103	1674	1441	273	170	145	179
Rv0960	vapC9	ribonuclease VapC9	protein_coding	522	565	529	318	75	78	102	98
Rv0961	.	integral membrane protein	protein_coding	1346	1501	1297	939	134	108	192	197
Rv0962c	lprP	lipoprotein LprP	protein_coding	51	36	40	22	1	3	3	0
Rv0963c	.	hypothetical protein	protein_coding	101	122	118	83	6	10	8	12
Rv0964c	.	hypothetical protein	protein_coding	190	208	156	128	6	10	21	12
Rv0965c	.	hypothetical protein	protein_coding	333	436	364	256	30	29	31	29
Rv0966c	.	hypothetical protein	protein_coding	837	1034	1125	742	135	111	98	109
Rv0967	csoR	copper-sensing transcriptional repressor CsoR	protein_coding	439	575	491	356	1265	1675	761	801
Rv0968	.	hypothetical protein	protein_coding	162	267	231	196	551	1038	403	595
Rv0969	ctpV	copper-exporting ATPase	protein_coding	2060	3104	2474	2378	3694	6532	4215	6156
Rv0970	.	integral membrane protein	protein_coding	670	780	635	584	352	543	405	594
Rv0971c	echA7	enoyl-CoA hydratase EchA7	protein_coding	243	439	340	327	8	6	22	20
Rv0972c	fadE12	acyl-CoA dehydrogenase fadE12	protein_coding	992	1157	1152	990	12	22	28	59
Rv0973c	accA2	acetyl/propionyl-CoA carboxylase subuit alpha	protein_coding	1982	2604	2439	2272	24	29	91	110
Rv0974c	accD2	acetyl-/propionyl-CoA carboxylase subunit beta	protein_coding	851	1169	984	895	12	20	43	52
Rv0975c	fadE13	acyl-CoA dehydrogenase FadE13	protein_coding	612	887	660	708	7	12	18	37
Rv0976c	.	hypothetical protein	protein_coding	530	1031	772	739	16	20	34	50
Rv0977	PE_PGRS16	PE-PGRS family protein PE_PGRS16	protein_coding	448	718	585	579	57	50	105	110
Rv0979A	rpmF	50S ribosomal protein L32	protein_coding	1700	2010	1941	1468	37	37	82	57
Rv0979c	.	hypothetical protein	protein_coding	8	15	8	5	1	1	2	1
Rv0980c	PE_PGRS18	PE-PGRS family protein PE_PGRS18	protein_coding	25	66	47	54	10	5	4	6
Rv0981	mprA	two-component response regulator MrpA	protein_coding	2926	3617	2844	2123	875	684	660	675
Rv0982	mprB	two component histidine-protein kinase/phosphatase MprB	protein_coding	10421	12831	10275	8443	3666	2706	1825	1930
Rv0983	pepD	serine protease PepD	protein_coding	12181	15363	13378	11715	1813	2111	1773	1812
Rv0984	moaB2	pterin-4-alpha-carbinolamine dehydratase	protein_coding	7227	8759	7639	6097	1092	1038	675	809
Rv0985c	mscL	large-conductance ion mechanosensitive channel	protein_coding	226	216	240	164	29	25	39	44
Rv0986	.	adhesion component ABC transporter ATP-binding protein	protein_coding	380	359	395	303	77	76	35	41
Rv0987	.	adhesion component ABC transporter permease	protein_coding	1616	1567	1566	1183	126	73	99	107
Rv0988	.	hypothetical protein	protein_coding	1277	1322	1319	850	48	42	40	55
Rv0989c	grcC2	polyprenyl-diphosphate synthase GrcC	protein_coding	425	435	480	344	34	89	25	15
Rv0990c	.	hypothetical protein	protein_coding	86	102	126	69	149	410	85	72
Rv0991c	.	hypothetical protein	protein_coding	490	428	535	375	1473	2273	571	444
Rv0992c	.	5-formyltetrahydrofolate cyclo-ligase	protein_coding	342	655	453	405	7	16	14	31
Rv0993	galU	UTP--glucose-1-phosphate uridylyltransferase	protein_coding	3331	3926	3823	2988	99	116	142	173
Rv0994	moeA1	molybdopterin molybdenumtransferase 1	protein_coding	4580	6524	5416	4639	96	77	240	355
Rv0995	rimJ	ribosomal-protein-alanine acetyltransferase RimJ	protein_coding	1253	1762	1381	1309	20	19	51	75
Rv0996	.	transmembrane protein	protein_coding	5803	8067	7363	6366	282	288	2912	3955
Rv0997	.	hypothetical protein	protein_coding	2403	2425	2247	1891	55	23	88	87
Rv0997a	.	hypothetical protein	protein_coding	3222	2977	3056	2153	83	63	159	170
Rv0998	.	acetyltransferase Pat	protein_coding	1763	2102	1821	1498	55	39	220	215
Rv0999	.	hypothetical protein	protein_coding	1805	1827	2027	1269	24	29	48	70
Rv1000c	.	hypothetical protein	protein_coding	1058	1484	1252	969	53	43	106	109
Rv1001	arcA	arginine deiminase	protein_coding	1866	1944	1975	1457	115	106	221	220
Rv1002c	.	dolichyl-phosphate-mannose--protein mannosyltransferase	protein_coding	1332	1589	1615	1361	83	66	80	80
Rv1003	.	rRNA small subunit methyltransferase I	protein_coding	285	490	332	327	8	18	7	18
Rv1004c	.	membrane protein	protein_coding	456	1282	724	878	40	64	50	109
Rv1005c	.	para-aminobenzoate synthase component I	protein_coding	692	1229	872	828	71	87	105	135
Rv1006	.	hypothetical protein	protein_coding	7390	8761	8010	6157	177	215	333	371
Rv1007c	metS	methionine--tRNA ligase	protein_coding	2250	2340	2505	1932	60	67	132	127
Rv1008	tatD	deoxyribonuclease TatD	protein_coding	156	255	216	180	8	9	9	6
Rv1009	rpfB	resuscitation-promoting factor RpfB	protein_coding	4528	5449	5590	4553	199	262	380	423
Rv1010	ksgA	rRNA small subunit methyltransferase A	protein_coding	1943	2392	2289	1805	73	79	109	141
Rv1011	ispE	4-diphosphocytidyl-2C-methyl-D-erythritol kinase	protein_coding	1220	1665	1438	1214	50	50	67	59
Rv1012	.	hypothetical protein	protein_coding	42	70	74	74	5	3	0	7
Rv1013	pks16	polyketide synthase	protein_coding	5424	6886	7728	6107	561	487	485	451
Rv1014c	pth	peptidyl-tRNA hydrolase	protein_coding	160	136	146	103	12	15	30	33
Rv1015c	rplY	50S ribosomal protein L25/general stress protein Ctc	protein_coding	1358	1369	1460	1044	100	104	217	185
Rv1016c	lpqT	lipoprotein LpqT	protein_coding	1225	1239	1245	874	18	18	60	56
Rv1017c	prsA	ribose-phosphate pyrophosphokinase	protein_coding	4738	4902	5169	3818	182	110	304	283
Rv1018c	glmU	bifunctional UDP-N-acetylglucosamine pyrophosphorylase/glucosamine-1-phosphate N-acetyltransferase	protein_coding	3451	4215	4044	3442	81	140	205	222
Rv1019	.	transcriptional regulator	protein_coding	1304	1447	1361	1047	350	222	281	333
Rv1020	mfd	transcription-repair coupling factor	protein_coding	4836	7748	5911	5285	232	221	235	333
Rv1021	.	nucleoside triphosphate pyrophosphohydrolase	protein_coding	1139	1298	1337	1019	41	24	36	47
Rv1022	lpqU	lipoprotein LpqU	protein_coding	953	1517	1108	985	14	12	21	42
Rv1023	eno	enolase	protein_coding	2824	3820	3461	2992	21	26	45	87
Rv1024	.	membrane protein	protein_coding	644	1073	918	866	6	5	11	20
Rv1025	.	hypothetical protein	protein_coding	498	859	657	725	4	1	9	18
Rv1026	.	hypothetical protein	protein_coding	730	1170	858	690	3	4	9	3
Rv1027c	kdpE	transcriptional regulator KdpE	protein_coding	227	271	234	165	47	25	37	44
Rv1028c	kdpD	sensor protein KdpD	protein_coding	782	927	920	738	178	114	188	243
Rv1028A	kdpF	membrane protein KdpF	protein_coding	20	17	45	12	5	4	2	9
Rv1029	kdpA	potassium-transporting ATPase subunit A	protein_coding	489	493	517	436	97	65	94	83
Rv1030	kdpB	potassium-transporting ATPase subunit B	protein_coding	944	1000	1075	817	68	53	83	66
Rv1031	kdpC	potassium-transporting ATPase subunit C	protein_coding	253	223	236	183	46	25	34	28
Rv1032c	trcS	two component sensor histidine kinase TrcS	protein_coding	1339	1306	1151	808	39	23	35	48
Rv1033c	trcR	two component transcriptional regulator TrcR	protein_coding	497	566	539	380	50	45	62	54
Rv1037c	esxI	ESAT-6 like protein EsxI	protein_coding	6	10	19	6	2	0	0	1
Rv1038c	esxJ	ESAT-6 like protein EsxJ	protein_coding	17	31	26	31	4	1	3	4
Rv1039c	PPE15	PPE family protein PPE15	protein_coding	51	90	67	65	15	15	18	8
Rv1040c	PE8	PE family protein PE8	protein_coding	53	79	49	50	13	17	23	21
Rv1041c	.	IS2-like transposase	protein_coding	69	70	51	26	7	10	13	13
Rv1042c	.	IS2-like transposase	protein_coding	523	609	526	450	40	24	77	46
Rv1043c	.	hypothetical protein	protein_coding	4480	4612	4186	3023	68	94	131	98
Rv1044	.	hypothetical protein	protein_coding	136	115	122	82	66	82	65	53
Rv1045	.	hypothetical protein	protein_coding	273	287	277	209	97	100	101	102
Rv1048c	.	hypothetical protein	protein_coding	202	193	204	159	39	28	26	20
Rv1049	.	transcriptional repressor	protein_coding	85	120	85	78	15	10	8	14
Rv1050	.	oxidoreductase	protein_coding	130	136	122	86	13	6	8	11
Rv1051c	.	hypothetical protein	protein_coding	13	45	26	17	0	1	1	4
Rv1052	.	hypothetical protein	protein_coding	789	760	724	510	72	47	84	64
Rv1056	.	hypothetical protein	protein_coding	800	811	855	571	38	23	68	94
Rv1057	.	hypothetical protein	protein_coding	2101	1738	1907	1612	431	511	313	321
Rv1058	fadD14	fatty-acid--CoA ligase FadD14	protein_coding	1096	976	1120	828	64	66	68	60
Rv1059	.	hypothetical protein	protein_coding	1294	1492	1345	1015	25	14	32	45
Rv1060	.	hypothetical protein	protein_coding	972	1074	1142	745	52	33	59	52
Rv1061	.	hypothetical protein	protein_coding	842	932	847	647	39	42	69	59
Rv1062	.	hypothetical protein	protein_coding	476	607	593	405	7	9	9	28
Rv1063c	.	NTE family protein	protein_coding	1200	1486	1408	1175	224	166	468	624
Rv1064c	lpqV	lipoprotein LpqV	protein_coding	88	150	126	87	7	19	7	11
Rv1065	.	hypothetical protein	protein_coding	1638	2217	1736	1581	2026	874	2378	2460
Rv1066	.	hypothetical protein	protein_coding	267	777	419	507	444	809	346	739
Rv1067c	PE_PGRS19	PE-PGRS family protein PE_PGRS19	protein_coding	29	101	47	69	0	1	0	0
Rv1068c	PE_PGRS20	PE-PGRS family protein PE_PGRS20	protein_coding	154	297	207	232	3	0	0	0
Rv1069c	.	hypothetical protein	protein_coding	2847	2926	3056	2007	37	23	57	38
Rv1070c	echA8	enoyl-CoA hydratase EchA8	protein_coding	1655	1896	2143	1501	12	13	18	17
Rv1071c	echA9	enoyl-CoA hydratase EchA9	protein_coding	1370	1615	1640	1260	29	28	33	34
Rv1072	.	transmembrane protein	protein_coding	49994	48313	52318	36589	7899	6995	7625	7603
Rv1073	.	hypothetical protein	protein_coding	5124	5156	5101	3752	1727	1924	1194	1201
Rv1074c	fadA3	beta-ketoacyl CoA thiolase FadA	protein_coding	8359	8676	9403	6983	275	233	446	499
Rv1075c	.	hypothetical protein	protein_coding	417	527	464	392	70	28	72	93
Rv1076	lipU	lipase LipU	protein_coding	1962	1994	2010	1404	63	46	55	62
Rv1077	cbs	cystathionine beta-synthase	protein_coding	5621	6940	6179	5095	187	194	381	448
Rv1078	.	hypothetical protein	protein_coding	2735	3226	3508	2876	61	63	177	166
Rv1079	metB	cystathionine gamma-synthase	protein_coding	2449	2456	2713	1905	46	51	123	123
Rv1080c	greA	transcription elongation factor GreA	protein_coding	10781	10961	11464	7808	1423	1041	2210	1735
Rv1081c	.	membrane protein	protein_coding	239	273	255	205	13	31	38	40
Rv1082	mca	mycothiol S-conjugate amidase	protein_coding	1568	1773	1628	1307	305	193	457	538
Rv1083	.	hypothetical protein	protein_coding	130	145	115	91	17	16	21	38
Rv1084	.	hypothetical protein	protein_coding	778	1267	908	1080	147	126	240	436
Rv1085c	.	hemolysin-like protein	protein_coding	1049	1526	1286	1294	30	43	61	45
Rv1086	.	(2Z,6E)-farnesyl diphosphate synthase	protein_coding	1882	2105	2045	1498	705	380	522	515
Rv1087	PE_PGRS21	PE-PGRS family protein PE_PGRS21	protein_coding	398	981	512	611	79	82	62	130
Rv1088a	.	hypothetical protein	protein_coding	33	50	49	36	1	4	6	11
Rv1088	PE9	PE family protein PE9	protein_coding	15	19	25	20	3	4	3	2
Rv1091	PE_PGRS22	PE-PGRS family protein PE_PGRS22	protein_coding	420	1149	622	819	14	24	15	35
Rv1092c	coaA	pantothenate kinase	protein_coding	2703	3069	2936	2293	16	19	65	56
Rv1093	glyA1	serine hydroxymethyltransferase	protein_coding	5166	6782	6005	5054	267	194	352	437
Rv1094	desA2	acyl-ACP desaturase DesA	protein_coding	58241	59243	56887	41551	5804	4276	6395	6271
Rv1095	phoH2	phosphate starvation-inducible protein PsiH	protein_coding	29831	37793	32565	27665	1392	1297	2293	2680
Rv1096	.	glycosyl hydrolase	protein_coding	2265	2451	2502	1852	166	140	352	311
Rv1097c	.	hypothetical protein	protein_coding	2919	2939	3263	2356	30	27	79	75
Rv1098c	fum	fumarate hydratase	protein_coding	4803	5017	5698	4065	26	35	96	97
Rv1099c	glpX	fructose 1,6-bisphosphatase	protein_coding	1880	2675	2476	1819	26	25	47	69
Rv1100	.	hypothetical protein	protein_coding	1793	2521	2023	1584	247	175	331	387
Rv1101c	.	hypothetical protein	protein_coding	3059	2964	2943	2031	394	370	669	646
Rv1102c	mazF3	mRNA interferase MazF3	protein_coding	1159	1024	1090	769	280	260	444	342
Rv1103c	mazE3	antitoxin MazE3	protein_coding	422	459	485	326	131	158	154	158
Rv1106c	.	3 beta-hydroxysteroid dehydrogenase/delta 5-->4-isomerase	protein_coding	1691	2085	1617	1322	110	82	105	97
Rv1107c	xseB	exodeoxyribonuclease VII small subunit	protein_coding	310	426	342	273	6	9	13	8
Rv1108c	xseA	exodeoxyribonuclease VII large subunit	protein_coding	3832	4502	4303	3208	107	138	178	216
Rv1109c	.	hypothetical protein	protein_coding	6931	6892	7736	5656	345	253	431	433
Rv1110	lytB2	4-hydroxy-3-methylbut-2-enyl diphosphate reductase	protein_coding	4950	5273	4924	3764	841	598	821	850
Rv1111c	.	hypothetical protein	protein_coding	2695	3475	3216	2751	60	66	149	172
Rv1112	.	GTP-binding protein	protein_coding	251	353	304	231	27	16	29	34
Rv1113	vapB32	antitoxin VapB32	protein_coding	15	4	21	16	2	0	1	1
Rv1114	vapC32	ribonuclease VapC32	protein_coding	266	283	246	210	19	7	24	11
Rv1115	.	hypothetical protein	protein_coding	261	287	285	198	7	2	9	7
Rv1116	.	hypothetical protein	protein_coding	52	45	46	35	3	0	0	2
Rv1117	.	hypothetical protein	protein_coding	1402	1633	1450	1132	179	130	180	152
Rv1118c	.	hypothetical protein	protein_coding	342	363	393	298	20	14	16	29
Rv1121	zwf1	glucose-6-phosphate 1-dehydrogenase	protein_coding	7317	7276	7609	5762	234	243	477	479
Rv1122	gnd2	6-phosphogluconate dehydrogenase (decarboxylating)	protein_coding	3063	3646	3626	2548	41	41	106	132
Rv1123c	bpoB	peroxidase BpoB	protein_coding	1090	1313	1272	945	33	32	70	93
Rv1124	ephC	epoxide hydrolase EphC	protein_coding	622	826	759	519	4	12	45	65
Rv1125	.	hypothetical protein	protein_coding	480	629	586	456	6	6	20	16
Rv1126c	.	hypothetical protein	protein_coding	1072	1098	1095	821	20	22	55	62
Rv1127c	ppdK	pyruvate, phosphate dikinase PpdK	protein_coding	2674	3145	2978	2549	69	68	165	227
Rv1128c	.	hypothetical protein	protein_coding	1358	1579	1432	1177	16	10	20	28
Rv1129c	.	transcriptional regulator	protein_coding	6679	7078	7158	5550	19	43	217	186
Rv1130	prpD	2-methylcitrate dehydratase	protein_coding	14523	15078	15848	11783	94	228	1198	981
Rv1131	prpC	methylcitrate synthase PrpC	protein_coding	9371	10171	10229	7612	56	108	450	397
Rv1132	.	hypothetical protein	protein_coding	5035	5628	5041	3969	22	37	106	104
Rv1133c	metE	5-methyltetrahydropteroyltriglutamate--homocysteine methyltransferase	protein_coding	41496	64037	58747	58250	705	763	3342	5110
Rv1134	.	hypothetical protein	protein_coding	30	56	28	37	2	3	3	7
Rv1135c	PPE16	PPE family protein PPE16	protein_coding	178	354	241	259	23	10	51	52
Rv1138a	.	hypothetical protein	protein_coding	53	58	55	50	3	5	4	2
Rv1138c	.	oxidoreductase	protein_coding	640	738	667	485	16	10	32	39
Rv1139c	.	hypothetical protein	protein_coding	475	581	583	478	46	30	60	86
Rv1140	.	integral membrane protein	protein_coding	2986	2983	3126	2397	58	41	171	197
Rv1141c	echA11	enoyl-CoA hydratase EchA11	protein_coding	503	489	456	359	36	19	48	65
Rv1142c	echA10	enoyl-CoA hydratase EchA10	protein_coding	3036	3859	3452	2187	147	106	194	170
Rv1143	mcr	alpha-methylacyl-CoA racemase	protein_coding	1196	1573	1424	1240	46	34	68	110
Rv1144	.	oxidoreductase	protein_coding	533	673	706	505	9	13	35	28
Rv1145	.	transmembrane transport protein	protein_coding	224	251	208	149	17	13	24	17
Rv1146	.	transmembrane transport protein	protein_coding	301	392	366	241	17	17	27	36
Rv1147	.	hypothetical protein	protein_coding	197	215	220	134	0	6	7	9
Rv1148c	.	hypothetical protein	protein_coding	591	779	670	672	168	149	54	87
Rv1151c	.	NAD-dependent protein deacylase	protein_coding	347	362	389	226	29	25	42	32
Rv1152	.	transcriptional regulator	protein_coding	1094	1333	1131	799	161	98	136	163
Rv1153c	omt	O-methyltransferase	protein_coding	397	454	369	336	31	19	46	43
Rv1154c	.	hypothetical protein	protein_coding	314	452	317	294	33	27	20	23
Rv1155a	.	hypothetical protein	protein_coding	479	490	516	278	38	13	32	22
Rv1155	.	pyridoxine/pyridoxamine 5'-phosphate oxidase	protein_coding	2747	2840	2857	1913	162	131	205	206
Rv1156	.	hypothetical protein	protein_coding	13042	14358	12917	10693	851	580	1270	1429
Rv1157c	.	hypothetical protein	protein_coding	1610	2434	2135	2236	30	33	49	83
Rv1158c	.	hypothetical protein	protein_coding	1534	3454	2722	2857	12	21	51	57
Rv1159A	.	4a-hydroxytetrahydrobiopterin dehydratase	protein_coding	1850	1789	1851	1213	298	124	292	248
Rv1159	pimE	polyprenol-phosphate-mannose-dependent alpha-(1-2)-phosphatidylinositol pentamannoside mannosyltransferase	protein_coding	1907	1984	1836	1327	79	87	106	114
Rv1160	mutT2	8-oxo-dGTP diphosphatase	protein_coding	311	425	356	282	15	16	35	23
Rv1161	narG	nitrate reductase subunit alpha	protein_coding	40163	47773	42870	36559	9328	10105	16646	17702
Rv1162	narH	nitrate reductase subunit beta	protein_coding	8340	11401	9068	8244	1068	780	1504	1696
Rv1163	narJ	nitrate reductase subunit delta	protein_coding	1043	1882	1316	993	80	83	197	267
Rv1164	narI	nitrate reductase subunit gamma	protein_coding	1349	1497	1366	968	177	80	223	248
Rv1165	typA	GTP-binding translation elongation factor	protein_coding	3630	4200	4236	3185	139	81	198	224
Rv1166	lpqW	monoacyl phosphatidylinositol tetramannoside-binding protein LpqW	protein_coding	2952	3834	3795	3112	198	190	319	328
Rv1167c	.	transcriptional regulator	protein_coding	856	1113	922	729	120	366	180	204
Rv1168c	PPE17	PPE family protein PPE17	protein_coding	730	797	805	559	238	1304	338	286
Rv1169c	lipX	lipase LipX	protein_coding	91	112	94	84	168	910	175	126
Rv1170	mshB	1D-myo-inositol 2-acetamido-2-deoxy-alpha-D-glucopyranoside deacetylase	protein_coding	552	709	626	530	174	193	123	134
Rv1171	.	hypothetical protein	protein_coding	917	968	827	574	140	123	157	128
Rv1172c	PE12	PE family protein PE12	protein_coding	3510	4108	4118	3532	660	907	1372	1226
Rv1173	fbiC	FO synthase	protein_coding	11952	15756	13058	11439	455	400	769	959
Rv1174c	TB8.4	low molecular weight T-cell antigen	protein_coding	7575	9301	8059	6434	623	648	1285	1227
Rv1175c	fadH	NADPH dependent 2,4-dienoyl-CoA reductase FadH	protein_coding	2452	2622	2887	2136	42	42	102	102
Rv1176c	.	hypothetical protein	protein_coding	190	190	234	108	11	5	18	10
Rv1177	fdxC	ferredoxin FdxC	protein_coding	5838	8320	6871	6703	181	184	793	791
Rv1178	.	aminotransferase	protein_coding	23156	34864	26514	23938	338	435	1247	1720
Rv1179c	.	hypothetical protein	protein_coding	2500	3030	2874	2423	218	175	249	212
Rv1180	pks3	polyketide beta-ketoacyl synthase	protein_coding	3649	3996	4059	3108	430	401	696	626
Rv1181	pks4	polyketide beta-ketoacyl synthase	protein_coding	9974	11521	10397	7980	441	443	799	914
Rv1182	papA3	acyltransferase papA3	protein_coding	2753	2697	2751	1897	109	87	176	210
Rv1183	mmpL10	transmembrane transport protein MmpL10	protein_coding	8198	7727	7475	5295	175	159	419	441
Rv1184c	.	hypothetical protein	protein_coding	5962	6218	5643	4090	831	643	1376	1174
Rv1185c	fadD21	fatty-acid--CoA ligase FadD21	protein_coding	9391	9294	9606	7010	382	254	852	642
Rv1186c	.	hypothetical protein	protein_coding	513	681	520	408	65	44	145	139
Rv1187	rocA	pyrroline-5-carboxylate dehydrogenase RocA	protein_coding	633	810	680	600	38	72	172	123
Rv1188	.	proline dehydrogenase	protein_coding	314	494	352	288	19	21	26	32
Rv1189	sigI	ECF RNA polymerase sigma factor SigI	protein_coding	240	320	271	280	9	7	27	31
Rv1190	.	hypothetical protein	protein_coding	90	117	97	69	0	0	2	3
Rv1191	.	hypothetical protein	protein_coding	374	619	537	453	24	34	28	31
Rv1192	.	hypothetical protein	protein_coding	4245	5615	5050	4569	619	788	977	1165
Rv1193	fadD36	fatty-acid--CoA ligase FadD36	protein_coding	1403	2336	1749	1811	66	124	114	152
Rv1194c	.	hypothetical protein	protein_coding	3082	3481	3554	2752	692	675	1198	1129
Rv1195	PE13	PE family protein PE13	protein_coding	24499	36195	27571	30120	418	586	739	904
Rv1196	PPE18	PPE family protein PPE18	protein_coding	61654	102578	78251	67039	636	1095	1211	1547
Rv1197	esxK	ESAT-6 like protein EsxK	protein_coding	23307	32384	26505	28224	296	375	390	476
Rv1198	esxL	ESAT-6 like protein EsxL	protein_coding	53746	61785	58598	51285	679	754	700	891
Rv1199c	.	insertion sequence element IS1081 transposase	protein_coding	52	34	51	53	9	4	6	4
Rv1200	.	integral membrane transport protein	protein_coding	4015	4704	3778	2922	316	255	566	643
Rv1201c	dapD	2,3,4,5-tetrahydropyridine-2,6-dicarboxylate N-succinyltransferase	protein_coding	4025	4882	4727	3809	55	45	174	170
Rv1202	dapE	succinyl-diaminopimelate desuccinylase DapE	protein_coding	1356	1748	1597	1468	75	73	127	164
Rv1203c	.	hypothetical protein	protein_coding	32	37	45	31	7	4	12	10
Rv1204c	.	hypothetical protein	protein_coding	712	965	872	573	39	32	43	63
Rv1205	.	hypothetical protein	protein_coding	593	753	673	583	25	10	31	19
Rv1206	fadD6	fatty-acid--CoA ligase FadD6	protein_coding	1742	2233	2045	1449	65	60	78	94
Rv1207	folP2	dihydropteroate synthase	protein_coding	1164	1915	1505	1500	27	54	72	116
Rv1208	gpgS	glucosyl-3-phosphoglycerate synthase	protein_coding	1971	2705	2134	2135	103	78	134	147
Rv1209	.	hypothetical protein	protein_coding	374	630	417	264	38	18	16	25
Rv1210	tagA	DNA-3-methyladenine glycosylase I TagA	protein_coding	1874	2051	1992	1741	107	88	146	197
Rv1211	.	hypothetical protein	protein_coding	5363	5739	5859	3943	223	162	480	482
Rv1212c	glgA	capsular glucan synthase	protein_coding	435	534	505	348	16	13	32	27
Rv1213	glgC	glucose-1-phosphate adenylyltransferase	protein_coding	2046	2251	1999	1521	86	35	179	166
Rv1214c	PE14	PE family protein PE14	protein_coding	193	321	247	197	0	4	5	2
Rv1215c	.	hypothetical protein	protein_coding	1195	1811	1556	1307	27	35	59	76
Rv1216c	.	integral membrane protein	protein_coding	1008	1065	821	722	33	9	26	41
Rv1217c	.	tetronasin ABC transporter integral membrane protein	protein_coding	2370	3487	2386	2116	34	46	58	94
Rv1218c	.	tetronasin ABC transporter ATP-binding protein	protein_coding	1410	1558	1265	1102	47	69	103	85
Rv1219c	.	transcriptional regulator	protein_coding	626	683	566	449	78	57	113	97
Rv1220c	.	methyltransferase	protein_coding	1899	3034	2581	1947	19	14	29	46
Rv1221	sigE	ECF RNA polymerase sigma factor SigE	protein_coding	5384	5052	4872	3930	1921	2176	1258	1230
Rv1222	rseA	anti-sigma E factor RseA	protein_coding	3698	4464	3812	3028	815	760	605	581
Rv1223	htrA	serine protease HtrA	protein_coding	11178	13286	12107	10073	842	865	929	967
Rv1224	tatB	Sec-independent protein translocase protein TatB	protein_coding	2396	2882	2692	2404	103	133	140	133
Rv1225c	.	hypothetical protein	protein_coding	335	503	364	326	34	21	52	71
Rv1226c	.	transmembrane protein	protein_coding	895	1572	1125	1140	54	49	211	277
Rv1227c	.	transmembrane protein	protein_coding	514	578	673	533	14	18	91	131
Rv1228a	.	hypothetical protein	protein_coding	17	30	18	27	3	1	4	8
Rv1228	lpqX	lipoprotein LpqX	protein_coding	125	123	153	91	11	9	31	17
Rv1229c	mrp	multiple resistance/pH adaptation protein	protein_coding	4852	6104	5477	4492	458	220	384	491
Rv1230c	.	membrane protein	protein_coding	1793	2210	2158	1816	43	56	143	126
Rv1231c	.	membrane protein	protein_coding	1196	1517	1383	1028	12	12	40	32
Rv1232c	.	hypothetical protein	protein_coding	2715	2931	2978	2008	131	56	188	236
Rv1233c	.	hypothetical protein	protein_coding	3215	3715	3676	2844	19	18	95	93
Rv1234	.	transmembrane protein	protein_coding	1856	1841	1997	1469	209	143	266	262
Rv1235	lpqY	trehalose ABC transporter substrate-binding lipoprotein LpqY	protein_coding	1643	1691	1682	1378	263	161	255	257
Rv1236	sugA	sugar ABC transporter permease SugA	protein_coding	962	1113	930	681	90	74	81	78
Rv1237	sugB	sugar ABC transporter permease SugB	protein_coding	754	797	801	546	58	30	59	37
Rv1238	sugC	sugar ABC transporter ATP-binding protein SugC	protein_coding	1404	1431	1478	1120	140	62	102	95
Rv1239c	corA	magnesium and cobalt transport transmembrane protein CorA	protein_coding	477	424	538	414	172	92	107	93
Rv1240	mdh	malate dehydrogenase	protein_coding	2989	3223	3798	2630	35	28	73	117
Rv1241	vapB33	antitoxin VapB33	protein_coding	232	272	213	203	1	3	2	2
Rv1242	vapC33	ribonuclease VapC33	protein_coding	387	439	447	333	0	1	11	8
Rv1243c	PE_PGRS23	PE-PGRS family protein PE_PGRS23	protein_coding	343	758	515	650	7	5	11	16
Rv1244	lpqZ	lipoprotein LpqZ	protein_coding	858	1359	1057	905	7	9	27	44
Rv1245c	.	short-chain type dehydrogenase/reductase	protein_coding	2612	3000	3183	2532	101	91	100	76
Rv1246c	relE	toxin RelE	protein_coding	140	118	111	115	36	12	23	16
Rv1247c	relB	antitoxin RelB	protein_coding	215	256	258	181	44	33	38	42
Rv1248c	.	multifunctional 2-oxoglutarate dehydrogenase E1 component /2-oxoglutarate dehydrogenase dihydrolipoyllysine-residue succinyltransferase	protein_coding	13688	14100	15520	11820	1085	775	1869	1985
Rv1249c	.	membrane protein	protein_coding	1668	1678	1861	1308	80	68	103	76
Rv1250	.	MFS-type drug transporter	protein_coding	744	937	915	684	35	34	125	106
Rv1251c	.	hypothetical protein	protein_coding	2165	2843	2590	2265	32	22	88	122
Rv1252c	lprE	lipoprotein LprE	protein_coding	749	695	891	711	19	14	28	32
Rv1253	deaD	ATP-dependent RNA helicase DeaD	protein_coding	1557	1678	1602	1180	274	140	268	226
Rv1254	.	acyltransferase	protein_coding	1716	1813	1723	1272	114	88	132	117
Rv1255c	.	HTH-type transcriptional regulator	protein_coding	292	305	282	235	22	36	13	5
Rv1256c	cyp130	cytochrome P450 Cyp130	protein_coding	465	628	525	416	23	38	24	25
Rv1257c	.	oxidoreductase	protein_coding	3327	4572	3781	3443	175	171	262	257
Rv1258c	.	multidrug-efflux transporter	protein_coding	276	388	295	317	14	9	13	16
Rv1259	udgB	uracil DNA glycosylase	protein_coding	137	266	192	163	14	28	38	58
Rv1260	.	oxidoreductase	protein_coding	2839	3010	2810	2110	24	17	46	71
Rv1261c	.	hypothetical protein	protein_coding	1079	1130	1060	717	39	31	71	85
Rv1262c	.	hypothetical protein	protein_coding	555	653	572	392	10	13	42	19
Rv1263	amiB2	amidase AmiB	protein_coding	431	628	615	497	6	3	24	23
Rv1264	.	adenylyl cyclase	protein_coding	5096	7602	5923	5765	93	113	220	287
Rv1265	.	hypothetical protein	protein_coding	5216	6012	5612	4383	2030	1222	506	524
Rv1266c	pknH	serine/threonine-protein kinase PknH	protein_coding	1156	1275	1268	1142	66	44	134	167
Rv1267c	embR	transcriptional regulator EmbR	protein_coding	257	279	294	235	10	12	29	19
Rv1268c	.	hypothetical protein	protein_coding	83	107	96	77	5	2	6	6
Rv1269c	.	hypothetical protein	protein_coding	377	339	447	268	12	4	26	24
Rv1270c	lprA	lipoprotein LprA	protein_coding	806	806	916	603	30	16	85	50
Rv1271c	.	hypothetical protein	protein_coding	296	342	367	243	0	2	0	3
Rv1272c	.	drug ABC transporter ATP-binding protein	protein_coding	2791	2802	2823	2207	53	38	91	129
Rv1273c	.	drug ABC transporter ATP-binding protein	protein_coding	1014	1121	1130	868	20	15	46	40
Rv1274	lprB	lipoprotein LprB	protein_coding	3278	3270	3580	2612	259	168	238	271
Rv1275	lprC	lipoprotein LprC	protein_coding	2475	2436	2906	1939	177	106	112	171
Rv1276c	.	hypothetical protein	protein_coding	90	116	75	79	0	1	8	3
Rv1277	.	hypothetical protein	protein_coding	2033	2074	2418	1799	97	100	76	102
Rv1278	.	hypothetical protein	protein_coding	1820	2583	2370	2012	125	131	139	171
Rv1279	.	GMC-type oxidoreductase	protein_coding	2402	2713	2575	2051	82	63	148	145
Rv1280c	oppA	oligopeptide ABC transporter substrate-binding lipoprotein OppA	protein_coding	4007	4087	3887	3123	35	34	107	80
Rv1281c	oppD	oligopeptide ABC transporter ATP-binding protein OppD	protein_coding	1475	1834	1623	1328	14	11	31	42
Rv1282c	oppC	oligopeptide ABC transporter permease OppC	protein_coding	793	1021	949	839	3	3	9	12
Rv1283c	oppB	oligopeptide ABC transporter permease OppB	protein_coding	1758	1972	1988	1579	23	32	41	46
Rv1284	canA	beta-carbonic anhydrase	protein_coding	142	150	145	98	269	67	218	206
Rv1285	cysD	sulfate adenylyltransferase subunit 2	protein_coding	599	805	808	582	1255	777	874	978
Rv1286	.	adenylyl-sulfate kinase	protein_coding	803	905	939	851	927	385	824	810
Rv1287	.	HTH-type transcriptional regulator	protein_coding	639	803	660	524	81	36	82	108
Rv1288	.	hypothetical protein	protein_coding	514	555	567	427	48	24	69	57
Rv1289	.	hypothetical protein	protein_coding	1413	1495	1627	1235	68	24	94	80
Rv1290c	.	hypothetical protein	protein_coding	1394	1428	1452	957	18	23	64	61
Rv1290A	.	hypothetical protein	protein_coding	30	15	21	19	3	3	2	0
Rv1291c	.	hypothetical protein	protein_coding	35	33	25	24	3	9	8	5
Rv1292	argS	arginine--tRNA ligase	protein_coding	2666	2899	3026	2483	119	105	165	154
Rv1293	lysA	diaminopimelate decarboxylase	protein_coding	4700	5573	5151	4174	112	88	127	156
Rv1294	thrA	homoserine dehydrogenase	protein_coding	5878	7621	7153	5657	55	64	168	147
Rv1295	thrC	threonine synthase	protein_coding	7156	8372	8345	6603	64	45	137	180
Rv1296	thrB	homoserine kinase	protein_coding	2714	3196	3052	2301	39	26	52	71
Rv1297	rho	transcription termination factor Rho	protein_coding	62698	72048	76664	61506	2718	3958	11213	9714
Rv1298	rpmE	50S ribosomal protein L31	protein_coding	9685	11193	11133	9137	417	452	898	872
Rv1299	prfA	peptide chain release factor PrfA	protein_coding	9759	10659	10689	8578	401	453	752	661
Rv1300	hemK	release factor glutamine methyltransferase	protein_coding	7000	7964	7546	6267	231	218	370	445
Rv1301	.	threonylcarbamoyl-AMP synthase	protein_coding	5432	6111	5687	4239	113	71	239	230
Rv1302	rfe	decaprenyl-phosphate N-acetylglucosaminephosphotransferase	protein_coding	2698	2860	2789	2092	294	259	285	273
Rv1303	.	hypothetical protein	protein_coding	4750	4335	5073	3885	691	438	1053	973
Rv1304	atpB	ATP synthase subunit A	protein_coding	6529	6452	7228	5495	604	456	989	828
Rv1305	atpE	ATP synthase subunit C	protein_coding	2893	2536	3358	2145	236	165	311	315
Rv1306	atpF	ATP synthase subunit B	protein_coding	7182	6679	8148	5803	498	335	820	798
Rv1307	atpH	ATP synthase subunit b/delta	protein_coding	18348	16288	19700	14016	998	864	1731	1708
Rv1308	atpA	ATP synthase subunit alpha	protein_coding	17559	15938	18905	13261	1155	783	1495	1573
Rv1309	atpG	ATP synthase subunit gamma	protein_coding	7034	6840	7376	5359	398	242	487	579
Rv1310	atpD	ATP synthase subunit beta	protein_coding	19020	19020	20470	14815	733	409	1064	1196
Rv1311	atpC	ATP synthase subunit epsilon	protein_coding	926	1255	1102	858	50	35	67	68
Rv1312	.	hypothetical protein	protein_coding	2632	3112	2736	2257	154	85	178	181
Rv1313c	.	insertion sequence element IS1557 transposase	protein_coding	41	47	51	27	0	5	2	5
Rv1314c	.	cob(I)yrinic acid a,c-diamide adenosyltransferase	protein_coding	486	532	544	341	20	17	33	34
Rv1315	murA	UDP-N-acetylglucosamine 1-carboxyvinyltransferase	protein_coding	2813	2961	3484	2236	207	211	373	339
Rv1316c	ogt	methylated-DNA--protein-cysteine methyltransferase	protein_coding	526	530	648	472	278	147	88	141
Rv1317c	alkA	bifunctional regulatory protein/DNA repair enzyme AlkA	protein_coding	1141	1360	1258	991	1383	795	415	440
Rv1318c	.	adenylate cyclase	protein_coding	510	715	596	474	26	19	26	36
Rv1319c	.	adenylate cyclase	protein_coding	1614	1698	1597	1158	34	32	46	58
Rv1320c	.	adenylate cyclase	protein_coding	4621	4829	4486	3200	159	156	273	233
Rv1321	.	endonuclease NucS	protein_coding	1261	1365	1287	1148	71	66	117	161
Rv1322A	.	hypothetical protein	protein_coding	23951	24778	23430	16117	1397	1073	2202	2535
Rv1322	.	hypothetical protein	protein_coding	234	274	252	202	60	43	98	79
Rv1323	fadA4	acetyl-CoA acetyltransferase	protein_coding	14747	16387	16009	12246	1389	965	1899	1864
Rv1324	.	thioredoxin	protein_coding	14247	15123	14799	10915	449	369	1066	1240
Rv1325c	PE_PGRS24	PE-PGRS family protein PE_PGRS24	protein_coding	229	651	358	492	17	18	31	44
Rv1326c	glgB	1,4-alpha-glucan branching protein	protein_coding	4515	4979	4695	3637	442	292	871	909
Rv1327c	glgE	alpha-1,4-glucan:maltose-1-phosphate maltosyltransferase	protein_coding	5182	6252	5617	4665	349	308	812	1087
Rv1328	glgP	glycogen phosphorylase	protein_coding	5177	6559	6193	5120	52	48	179	228
Rv1329c	dinG	ATP-dependent helicase DinG	protein_coding	1287	1808	1535	1302	28	39	68	103
Rv1330c	pncB1	nicotinic acid phosphoribosyltransferase PncB1	protein_coding	747	1036	946	870	33	23	47	79
Rv1331	.	ATP-dependent Clp protease adapter protein ClpS	protein_coding	1579	1444	1648	949	227	75	117	132
Rv1332	.	transcriptional regulator	protein_coding	3544	3950	3397	2974	357	239	490	567
Rv1333	.	hydrolase	protein_coding	2702	4363	3298	2338	126	118	212	219
Rv1334	mec	[CysO]-cysteine peptidase	protein_coding	1173	1722	1177	1171	58	39	61	64
Rv1335	cysO	sulfur carrier protein CysO	protein_coding	583	739	608	500	25	29	38	50
Rv1336	cysM	O-phosphoserine sulfhydrylase	protein_coding	3127	4586	3674	3175	168	131	209	227
Rv1337	.	integral membrane protein	protein_coding	3550	4466	3804	3396	281	213	210	241
Rv1338	murI	glutamate racemase	protein_coding	2250	2934	2438	1862	105	94	118	131
Rv1339	.	hypothetical protein	protein_coding	3697	4444	3661	3087	196	153	260	223
Rv1340	rphA	ribonuclease PH	protein_coding	3032	3453	3420	2579	184	154	202	255
Rv1341	.	non-canonical purine NTP pyrophosphatase	protein_coding	713	944	770	622	44	34	60	59
Rv1342c	.	hypothetical protein	protein_coding	150	134	145	101	121	70	26	13
Rv1343c	lprD	lipoprotein LprD	protein_coding	255	311	320	248	187	118	42	37
Rv1344	mbtL	acyl carrier protein MbtL	protein_coding	70	83	62	64	76	69	5	3
Rv1345	mbtM	long-chain-fatty-acid--ACP ligase MbtM	protein_coding	2911	3102	3071	2498	407	320	114	144
Rv1346	mbtN	acyl-[acyl-carrier-protein] dehydrogenase MbtN	protein_coding	1612	1855	1700	1430	354	256	90	93
Rv1347c	mbtK	lysine N-acetyltransferase MbtK	protein_coding	146	173	125	103	36	28	23	24
Rv1348	irtA	iron ABC transporter ATP-binding protein/permease IrtA	protein_coding	1121	1268	816	733	276	331	100	101
Rv1349	irtB	iron ABC transporter ATP-binding protein/permease IrtB	protein_coding	566	782	450	313	78	98	22	17
Rv1350	fabG2	3-oxoacyl-ACP reductase FabG	protein_coding	419	398	427	285	32	19	37	48
Rv1351	.	hypothetical protein	protein_coding	301	344	288	231	17	11	43	26
Rv1352	.	hypothetical protein	protein_coding	1643	1519	1723	1075	81	54	140	139
Rv1353c	.	HTH-type transcriptional regulator	protein_coding	146	169	163	151	4	0	10	5
Rv1354c	.	hypothetical protein	protein_coding	516	564	538	465	14	5	27	20
Rv1355c	moeY	molybdopterin biosynthesis protein MoeY	protein_coding	484	497	506	392	35	27	67	40
Rv1356c	.	hypothetical protein	protein_coding	61	59	52	43	2	1	2	5
Rv1358	.	transcriptional regulator	protein_coding	260	277	292	198	9	10	17	20
Rv1359	.	transcriptional regulator	protein_coding	139	151	162	107	3	3	5	12
Rv1360	.	oxidoreductase	protein_coding	4063	4475	4023	3019	64	52	138	161
Rv1361c	PPE19	PPE family protein PPE19	protein_coding	12899	17588	15052	12677	251	386	748	787
Rv1362c	.	membrane protein	protein_coding	870	786	906	599	25	18	43	36
Rv1363c	.	membrane protein	protein_coding	847	923	898	631	53	29	50	29
Rv1364c	.	sigma factor regulatory protein	protein_coding	2231	2549	2387	1814	200	134	193	181
Rv1365c	rsfA	anti-sigma-F factor antagonist RsfA	protein_coding	236	219	277	182	48	35	59	43
Rv1366	.	hypothetical protein	protein_coding	410	381	451	340	7	14	16	26
Rv1366A	.	hypothetical protein	protein_coding	363	348	374	303	26	19	53	47
Rv1367c	.	hypothetical protein	protein_coding	1028	1131	1181	834	80	71	132	117
Rv1368	lprF	lipoprotein LprF	protein_coding	3185	3164	3504	2702	119	102	303	253
Rv1372	.	alpha-pyrone synthesis polyketide synthase-like protein	protein_coding	164	261	173	158	10	7	25	43
Rv1373	.	glycolipid sulfotransferase	protein_coding	518	500	476	382	24	25	97	81
Rv1374c	.	hypothetical protein	protein_coding	101	129	119	75	17	10	2	4
Rv1375	.	hypothetical protein	protein_coding	2296	2551	2287	1731	2649	1624	1432	1642
Rv1376	.	hypothetical protein	protein_coding	1051	1545	1290	1049	374	343	221	301
Rv1377c	.	transferase	protein_coding	784	915	884	650	181	127	80	98
Rv1378c	.	hypothetical protein	protein_coding	1038	2241	1435	1521	260	372	126	196
Rv1379	pyrR	bifunctional pyrimidine operon regulatory protein/uracil phosphoribosyltransferase	protein_coding	681	705	848	577	24	22	92	77
Rv1380	pyrB	aspartate carbamoyltransferase	protein_coding	342	477	457	427	5	11	40	84
Rv1381	pyrC	dihydroorotase	protein_coding	570	1023	813	889	23	31	71	141
Rv1382	.	hypothetical protein	protein_coding	108	155	117	133	1	4	9	20
Rv1383	carA	carbamoyl-phosphate synthase small subunit	protein_coding	382	586	525	423	14	12	33	58
Rv1384	carB	carbamoyl-phosphate synthase large subunit	protein_coding	2439	3068	2847	2444	113	94	183	265
Rv1385	pyrF	orotidine 5'-phosphate decarboxylase	protein_coding	276	722	353	398	2	6	26	23
Rv1386	PE15	PE family protein PE15	protein_coding	1882	2376	2803	1801	28	30	61	60
Rv1387	PPE20	PPE family protein PPE20	protein_coding	16234	22389	24472	23624	198	338	761	946
Rv1388	mihF	integration host factor MihF	protein_coding	3289	3960	4223	3517	67	46	138	154
Rv1389	gmk	guanylate kinase	protein_coding	4168	6610	5378	4814	38	78	142	146
Rv1390	rpoZ	DNA-directed RNA polymerase subunit omega	protein_coding	6212	6652	6249	5427	1234	1181	2408	2482
Rv1391	dfp	bifunctional phosphopantothenoylcysteine decarboxylase/phosphopantothenate--cysteine ligase	protein_coding	4478	6814	5399	4624	671	1185	1742	2293
Rv1392	metK	S-adenosylmethionine synthetase	protein_coding	10200	12526	11694	9239	1052	1140	1518	1573
Rv1393c	.	monoxygenase	protein_coding	836	808	754	588	191	106	196	194
Rv1394c	cyp132	cytochrome P450 Cyp132	protein_coding	612	776	644	495	252	166	263	241
Rv1395	.	HTH-type transcriptional regulator	protein_coding	211	255	241	164	24	18	20	22
Rv1396c	PE_PGRS25	PE-PGRS family protein PE_PGRS25	protein_coding	2767	6600	3590	3424	787	1591	1579	1780
Rv1397c	vapC10	ribonuclease VapC10	protein_coding	6410	6694	5678	4555	17433	16049	21758	20569
Rv1398c	vapB10	antitoxin VapB10	protein_coding	4590	4589	4533	2696	11339	9961	14022	13839
Rv1399c	nlhH	carboxylesterase NlhH	protein_coding	625	916	762	627	17	15	28	42
Rv1400c	lipI	lipase	protein_coding	1154	1507	1391	1067	12	25	30	49
Rv1401	.	membrane protein	protein_coding	1404	1797	1506	1249	27	38	79	90
Rv1402	priA	primosomal protein N'	protein_coding	1481	2864	1935	1904	10	15	38	45
Rv1403c	.	methyltransferase	protein_coding	293	339	280	289	382	367	200	239
Rv1404	.	transcriptional regulator	protein_coding	4457	4515	4443	2971	463	402	1096	936
Rv1405c	.	methyltransferase	protein_coding	3471	3454	2757	2513	13625	8267	5274	5826
Rv1406	fmt	methionyl-tRNA formyltransferase	protein_coding	640	834	737	708	59	63	97	96
Rv1407	fmu	16S rRNA m5C967 methyltransferase	protein_coding	709	1281	889	827	62	60	57	84
Rv1408	rpe	ribulose-phosphate 3-epimerase	protein_coding	2141	2925	2387	2102	65	40	133	161
Rv1409	ribG	bifunctional riboflavin biosynthesis diaminohydroxyphosphoribosylaminopyrimidine deaminase/5-amino-6-(5-phosphoribosylamino) uracil reductase	protein_coding	1818	2553	2364	1843	82	61	156	211
Rv1410c	.	aminoglycosides/tetracycline-transport integral membrane protein	protein_coding	22025	26584	23660	18790	532	456	807	960
Rv1411c	lprG	lipoprotein LprG	protein_coding	9275	9839	10255	8058	330	260	470	434
Rv1412	ribC	riboflavin synthase	protein_coding	463	562	538	456	27	33	32	36
Rv1413	.	hypothetical protein	protein_coding	454	533	603	370	18	12	23	21
Rv1414	.	hypothetical protein	protein_coding	62	123	103	78	0	2	4	4
Rv1415	ribA2	bifunctional riboflavin biosynthesis GTP cyclohydrolase II/3,4-dihydroxy-2-butanone 4-phosphate synthase	protein_coding	7171	8919	7691	5625	310	269	608	712
Rv1416	ribH	6,7-dimethyl-8-ribityllumazine synthase	protein_coding	2414	2814	2588	2000	117	83	192	225
Rv1417	.	membrane protein	protein_coding	1382	1768	1338	1189	15	27	65	82
Rv1418	lprH	lipoprotein LprH	protein_coding	1858	2168	1830	1363	42	43	115	104
Rv1419	.	hypothetical protein	protein_coding	2076	2347	2045	1749	273	195	354	380
Rv1420	uvrC	excinuclease ABC subunit UvrC	protein_coding	4012	4563	4148	3583	240	202	450	544
Rv1421	.	hypothetical protein	protein_coding	1964	2085	2231	1709	57	45	169	162
Rv1422	.	hypothetical protein	protein_coding	2637	3499	3155	2498	79	70	260	387
Rv1423	whiA	transcriptional regulator WhiA	protein_coding	1901	2800	2304	1813	29	33	135	123
Rv1424c	.	membrane protein	protein_coding	727	702	623	458	26	17	51	74
Rv1425	.	diacyglycerol O-acyltransferase	protein_coding	3076	3085	3057	2288	172	131	347	332
Rv1426c	lipO	esterase LipO	protein_coding	2075	2425	2094	1863	15	8	45	34
Rv1427c	fadD12	acyl-CoA synthetase	protein_coding	2447	3085	2724	2281	26	26	65	65
Rv1428c	.	hypothetical protein	protein_coding	1132	951	1144	814	34	25	70	46
Rv1429	.	hypothetical protein	protein_coding	316	351	367	302	31	19	41	43
Rv1430	PE16	PE family protein PE16	protein_coding	306	372	450	308	4	7	17	20
Rv1431	.	hypothetical protein	protein_coding	1128	1220	1318	966	40	24	84	71
Rv1432	.	dehydrogenase	protein_coding	170	261	226	185	7	8	21	19
Rv1433	.	hypothetical protein	protein_coding	709	611	734	525	89	44	165	177
Rv1434	.	hypothetical protein	protein_coding	35	48	49	34	5	7	11	12
Rv1435c	.	hypothetical protein	protein_coding	3919	8534	5283	5753	221	297	396	717
Rv1436	gap	glyceraldehyde 3-phosphate dehydrogenase	protein_coding	11567	12415	13627	10377	60	81	206	236
Rv1437	pgk	phosphoglycerate kinase	protein_coding	11850	13751	13398	10473	46	30	202	188
Rv1438	tpi	triosephosphate isomerase	protein_coding	7084	7246	7516	5585	38	30	113	144
Rv1439c	.	hypothetical protein	protein_coding	82	120	105	83	75	83	81	66
Rv1440	secG	protein-export membrane protein SecG	protein_coding	529	655	598	526	39	20	45	57
Rv1441c	PE_PGRS26	PE-PGRS family protein PE_PGRS26	protein_coding	248	589	402	464	11	11	20	29
Rv1442	bisC	biotin sulfoxide reductase BisC	protein_coding	4266	4857	4615	3646	496	480	589	625
Rv1443c	.	hypothetical protein	protein_coding	763	840	736	554	74	55	100	151
Rv1444c	.	hypothetical protein	protein_coding	1021	923	1119	689	53	43	66	91
Rv1445c	devB	6-phosphogluconolactonase	protein_coding	1216	1502	1384	1027	25	24	58	45
Rv1446c	opcA	OXPP cycle protein OpcA	protein_coding	1353	2045	1662	1438	44	30	60	99
Rv1447c	zwf2	glucose-6-phosphate 1-dehydrogenase	protein_coding	4456	5456	4885	4247	149	104	234	261
Rv1448c	tal	transaldolase	protein_coding	4667	4819	5196	4010	182	124	258	285
Rv1449c	tkt	transketolase	protein_coding	9600	13715	11711	10824	295	299	510	737
Rv1451	.	protoheme IX farnesyltransferase	protein_coding	4193	5375	4896	4091	281	202	566	730
Rv1452c	PE_PGRS28	PE-PGRS family protein PE_PGRS28	protein_coding	59	158	88	90	1	2	3	7
Rv1453	.	transcriptional activator protein	protein_coding	178	256	266	217	41	44	75	50
Rv1454c	qor	quinone reductase	protein_coding	1435	1863	1701	1392	55	53	85	77
Rv1455	.	hypothetical protein	protein_coding	189	215	194	149	19	11	19	26
Rv1456c	.	antibiotic ABC transporter permease	protein_coding	602	657	634	475	32	34	48	54
Rv1457c	.	antibiotic ABC transporter permease	protein_coding	1294	1270	1307	929	17	10	23	23
Rv1458c	.	antibiotic ABC transporter ATP-binding protein	protein_coding	1660	1975	1891	1588	20	37	58	54
Rv1459c	.	alpha-(1->6)-mannopyranosyltransferase	protein_coding	1935	2742	2357	2019	64	77	108	126
Rv1460	.	transcriptional regulator	protein_coding	493	782	575	542	295	468	78	109
Rv1461	.	hypothetical protein	protein_coding	12500	14077	13106	11012	5231	5034	1022	985
Rv1462	.	hypothetical protein	protein_coding	2527	3644	2813	2663	1178	1318	271	379
Rv1463	.	ABC transporter ATP-binding protein	protein_coding	2111	2407	2126	1944	663	619	114	196
Rv1464	csd	cysteine desulfurase	protein_coding	2735	3367	2946	2361	859	797	216	294
Rv1465	.	nitrogen fixation related protein	protein_coding	865	1012	874	738	262	203	51	64
Rv1466	.	hypothetical protein	protein_coding	905	914	944	681	277	261	37	68
Rv1467c	fadE15	acyl-CoA dehydrogenase	protein_coding	708	804	800	614	64	54	103	97
Rv1468c	PE_PGRS29	PE-PGRS family protein PE_PGRS29	protein_coding	222	562	387	412	18	34	64	85
Rv1469	ctpD	cobalt/nickel-exporting P-type ATPase	protein_coding	838	1008	920	632	21	24	27	39
Rv1470	trxA	thioredoxin TrxA	protein_coding	108	128	112	83	12	14	30	22
Rv1471	trxB1	thioredoxin	protein_coding	253	225	274	232	61	60	33	29
Rv1472	echA12	enoyl-CoA hydratase EchA12	protein_coding	1112	1239	1274	1019	57	99	107	95
Rv1473A	.	transcriptional regulator	protein_coding	51	51	72	39	3	4	2	2
Rv1473	.	macrolide ABC transporter ATP-binding protein	protein_coding	2162	2467	2635	2034	71	112	158	185
Rv1474c	.	transcriptional regulator	protein_coding	929	1031	904	743	17	8	54	67
Rv1475c	acn	iron-regulated aconitate hydratase	protein_coding	16774	16792	18407	14290	361	313	1148	1100
Rv1476	.	membrane protein	protein_coding	1379	1539	1711	1367	23	15	34	37
Rv1477	ripA	peptidoglycan endopeptidase RipA	protein_coding	13532	16280	15747	12894	243	208	208	262
Rv1478	.	peptidoglycan endopeptidase RipB	protein_coding	4336	6026	5511	4652	71	83	74	99
Rv1479	moxR1	transcriptional regulator MoxR1	protein_coding	15925	17995	17461	13632	841	601	1298	1292
Rv1480	.	hypothetical protein	protein_coding	6093	9225	7333	6338	257	282	432	566
Rv1481	.	membrane protein	protein_coding	6059	8536	7091	5922	241	208	279	306
Rv1482c	.	hypothetical protein	protein_coding	35	68	45	35	0	0	2	2
Rv1483	fabG1	3-oxoacyl-ACP reductase FabG	protein_coding	3642	4096	4140	3632	74	77	182	167
Rv1484	inhA	NADH-dependent enoyl-[ACP] reductase	protein_coding	5093	5735	5977	4175	56	41	152	173
Rv1485	hemZ	ferrochelatase	protein_coding	1035	1263	1135	869	4	8	22	26
Rv1486c	.	hypothetical protein	protein_coding	3550	3727	3644	2450	203	144	336	300
Rv1487	.	hypothetical protein	protein_coding	1071	1503	1054	1096	92	80	111	159
Rv1488	.	hypothetical protein	protein_coding	4978	6310	5505	4716	412	330	577	678
Rv1489A	.	hypothetical protein	protein_coding	310	390	359	177	42	21	41	41
Rv1489	.	hypothetical protein	protein_coding	1068	1186	1023	848	166	97	156	171
Rv1490	.	membrane protein	protein_coding	735	745	742	540	40	23	26	28
Rv1491c	.	TVP38/TMEM64 family membrane protein	protein_coding	2808	2878	2813	2019	215	240	494	455
Rv1492	mutA	methylmalonyl-CoA mutase small subunit	protein_coding	2423	3770	2852	2538	249	259	676	905
Rv1493	mutB	methylmalonyl-CoA mutase large subunit	protein_coding	3154	4517	3618	3015	239	165	777	1006
Rv1494	mazE4	antitoxin MazE4	protein_coding	240	300	243	236	19	10	30	41
Rv1495	mazF4	mRNA interferase MazF4	protein_coding	44	40	72	48	2	3	7	7
Rv1496	.	transport system kinase	protein_coding	752	1082	902	855	49	44	66	84
Rv1497	lipL	esterase LipL	protein_coding	7408	10177	8230	6554	320	359	459	504
Rv1498A	.	hypothetical protein	protein_coding	330	305	345	283	40	26	55	53
Rv1498c	.	methyltransferase	protein_coding	1008	935	1055	703	90	59	152	142
Rv1499	.	hypothetical protein	protein_coding	59	68	72	53	2	4	5	1
Rv1500	.	glycosyltransferase	protein_coding	647	649	734	581	43	31	66	58
Rv1501	.	hypothetical protein	protein_coding	1239	1296	1207	905	39	38	78	62
Rv1502	.	hypothetical protein	protein_coding	5459	5685	5146	4192	133	82	247	254
Rv1505c	.	hypothetical protein	protein_coding	1123	1181	1025	809	24	15	36	18
Rv1506c	.	hypothetical protein	protein_coding	625	722	665	567	23	21	35	26
Rv1507A	.	hypothetical protein	protein_coding	94	75	73	40	14	8	10	10
Rv1507c	.	hypothetical protein	protein_coding	1475	1763	1628	1326	54	28	95	70
Rv1508c	.	membrane protein	protein_coding	5118	5373	5502	4247	61	57	170	190
Rv1508A	.	hypothetical protein	protein_coding	142	167	147	130	10	8	16	14
Rv1509	.	hypothetical protein	protein_coding	895	1074	937	796	27	17	40	49
Rv1510	.	hypothetical protein	protein_coding	1119	1743	1380	1218	30	34	40	56
Rv1511	gmdA	GDP-D-mannose dehydratase GmdA	protein_coding	3765	3942	3997	3150	89	88	186	210
Rv1512	epiA	nucleotide-sugar epimerase EpiA	protein_coding	2033	2450	2468	1830	29	46	65	84
Rv1513	.	hypothetical protein	protein_coding	1072	1117	1110	772	45	39	44	44
Rv1514c	.	glycosyltransferase	protein_coding	286	279	300	183	4	2	10	7
Rv1515c	.	hypothetical protein	protein_coding	412	317	360	254	9	7	13	13
Rv1516c	.	sugar transferase	protein_coding	351	403	455	308	18	19	37	38
Rv1517	.	hypothetical protein	protein_coding	112	101	91	81	2	3	15	14
Rv1518	.	hypothetical protein	protein_coding	192	205	221	131	3	4	20	25
Rv1519	.	hypothetical protein	protein_coding	51	44	23	13	120	82	14	13
Rv1520	.	sugar transferase	protein_coding	367	316	315	178	149	148	57	75
Rv1521	fadD25	fatty-acid--CoA ligase FadD25	protein_coding	10655	9957	10481	7450	476	381	1014	862
Rv1522c	mmpL12	transmembrane transport protein MmpL12	protein_coding	4260	4295	4498	3555	290	231	410	354
Rv1523	.	methyltransferase	protein_coding	1377	1386	1611	1225	19	34	57	45
Rv1524	.	glycosyltransferase	protein_coding	1149	1166	1276	989	19	22	30	38
Rv1525	wbbL2	rhamnosyl transferase WbbL	protein_coding	1042	1132	1111	882	21	9	33	32
Rv1526c	.	glycosyltransferase	protein_coding	365	398	375	280	10	6	27	28
Rv1527c	pks5	polyketide synthase	protein_coding	5370	6890	6575	5867	107	128	169	219
Rv1528c	papA4	polyketide synthase associated protein PapA	protein_coding	11	16	12	20	1	6	2	0
Rv1529	fadD24	fatty-acid--CoA ligase FadD24	protein_coding	815	920	816	612	65	56	77	52
Rv1530	adh	alcohol dehydrogenase	protein_coding	353	452	409	361	6	9	19	29
Rv1531	.	hypothetical protein	protein_coding	572	606	706	416	14	9	19	25
Rv1532c	.	hypothetical protein	protein_coding	293	328	309	240	13	15	37	19
Rv1533	.	monooxygenase	protein_coding	1772	2950	2286	1980	96	124	160	216
Rv1534	.	transcriptional regulator	protein_coding	1448	1972	1704	1288	89	57	118	104
Rv1535	.	hypothetical protein	protein_coding	995	1071	1141	834	875	633	1056	1033
Rv1536	ileS	isoleucine--tRNA ligase	protein_coding	7758	8267	8021	5958	1123	857	1384	1378
Rv1537	dinX	DNA polymerase IV	protein_coding	392	575	435	416	15	16	36	39
Rv1538c	ansA	L-aparaginase	protein_coding	801	1238	1012	828	14	27	34	53
Rv1539	lspA	lipoprotein signal peptidase	protein_coding	4983	5575	5168	4168	426	264	800	900
Rv1540	.	RNA pseudouridine synthase	protein_coding	7749	8017	7635	5646	645	381	768	784
Rv1541c	lprI	lipoprotein LprI	protein_coding	181	185	204	161	23	11	39	25
Rv1542c	glbN	hemoglobin GlbN	protein_coding	16	23	17	13	33	30	84	57
Rv1543	.	oxidoreductase	protein_coding	5971	6411	6320	5069	65	71	204	184
Rv1544	.	ketoacyl reductase	protein_coding	3313	4649	3879	3353	24	36	100	124
Rv1545	.	hypothetical protein	protein_coding	264	451	312	294	3	5	12	12
Rv1546	.	hypothetical protein	protein_coding	810	1083	981	756	18	14	32	19
Rv1547	dnaE1	DNA polymerase III subunit alpha	protein_coding	14539	14242	15566	11178	510	376	567	529
Rv1548c	PPE21	PPE family protein PPE21	protein_coding	718	847	706	707	37	40	62	57
Rv1550	fadD11	fatty-acid--CoA ligase FadD11	protein_coding	1031	1081	1024	764	27	6	38	37
Rv1551	plsB1	acyltransferase PlsB	protein_coding	554	575	529	363	8	8	13	21
Rv1552	frdA	fumarate reductase flavoprotein subunit	protein_coding	354	352	331	244	7	16	27	25
Rv1553	frdB	fumarate reductase iron-sulfur subunit	protein_coding	81	93	62	54	3	2	11	5
Rv1554	frdC	fumarate reductase membrane anchor subunit	protein_coding	18	17	17	14	0	1	2	2
Rv1555	frdD	fumarate reductase membrane anchor subunit	protein_coding	40	33	27	24	0	0	3	1
Rv1556	.	HTH-type transcriptional regulator	protein_coding	258	282	295	202	25	18	41	43
Rv1557	mmpL6	transmembrane transport protein MmpL6	protein_coding	352	357	368	250	361	279	114	88
Rv1558	.	hypothetical protein	protein_coding	839	720	794	615	142	92	103	119
Rv1559	ilvA	threonine dehydratase IlvA	protein_coding	6026	7330	7261	5780	211	198	401	460
Rv1560	vapB11	antitoxin VapB11	protein_coding	80	82	68	48	7	10	8	10
Rv1561	vapC11	ribonuclease VapC11	protein_coding	404	382	390	254	33	14	30	41
Rv1562c	treZ	malto-oligosyltrehalose trehalohydrolase	protein_coding	1015	1179	1016	775	10	9	22	13
Rv1563c	treY	maltooligosyl trehalose synthase	protein_coding	1602	1940	1664	1381	18	20	22	27
Rv1564c	treX	maltooligosyl trehalose synthase	protein_coding	3464	3413	3513	2401	80	67	114	94
Rv1565c	.	acyltransferase	protein_coding	7386	7942	7554	5542	181	172	314	270
Rv1566c	.	hypothetical protein	protein_coding	2692	3435	3456	2423	50	63	66	73
Rv1567c	.	membrane protein	protein_coding	331	354	319	228	22	15	35	27
Rv1568	bioA	adenosylmethionine--8-amino-7-oxononanoate aminotransferase BioA	protein_coding	743	1003	924	697	51	53	57	65
Rv1569	bioF1	8-amino-7-oxononanoate synthase	protein_coding	768	1615	1030	980	7	20	38	41
Rv1570	bioD	ATP-dependent dethiobiotin synthetase BioD	protein_coding	417	1040	594	625	4	3	14	11
Rv1571	.	hypothetical protein	protein_coding	232	565	317	321	0	4	2	1
Rv1573	.	phage protein	protein_coding	151	253	215	152	0	1	1	4
Rv1574	.	phage protein	protein_coding	52	90	82	72	15	7	8	7
Rv1575	.	phage protein	protein_coding	64	68	57	61	1	6	2	4
Rv1576c	.	phage capsid protein	protein_coding	2919	4057	3362	2650	422	623	1152	1567
Rv1577c	.	phage prohead protease	protein_coding	1992	2393	2107	1739	951	1171	3748	4049
Rv1578c	.	phage protein	protein_coding	528	715	657	481	25	48	49	45
Rv1579c	.	phage protein	protein_coding	196	189	185	141	6	20	21	18
Rv1580c	.	phage protein	protein_coding	84	73	93	65	3	5	9	5
Rv1581c	.	phage protein	protein_coding	130	116	142	91	12	28	13	14
Rv1582c	.	phage protein	protein_coding	562	569	527	411	60	119	111	120
Rv1583c	.	phage protein	protein_coding	29	71	46	34	15	28	20	23
Rv1584c	.	phage protein	protein_coding	43	84	67	58	46	33	52	62
Rv1585c	.	phage protein	protein_coding	165	159	177	140	53	122	72	97
Rv1586c	.	phage integrase	protein_coding	536	807	675	584	256	635	295	426
Rv1588c	.	hypothetical protein	protein_coding	32	17	32	15	13	6	7	0
Rv1589	bioB	biotin synthetase	protein_coding	2240	2739	2496	2392	23	62	85	117
Rv1590	.	hypothetical protein	protein_coding	169	215	238	167	5	8	5	5
Rv1591	.	transmembrane protein	protein_coding	830	1006	963	789	19	21	23	30
Rv1592c	.	hypothetical protein	protein_coding	4656	4934	4808	3769	424	554	490	478
Rv1593c	.	hypothetical protein	protein_coding	3584	3824	3851	2604	313	296	285	321
Rv1594	nadA	quinolinate synthetase A	protein_coding	17988	20406	19910	15898	386	315	486	517
Rv1595	nadB	L-aspartate oxidase	protein_coding	14015	21555	17243	14392	228	309	384	518
Rv1596	nadC	nicotinate-nucleotide pyrophosphatase	protein_coding	9420	11270	11104	9298	144	130	177	280
Rv1597	.	hypothetical protein	protein_coding	1325	1756	1563	1306	50	52	91	93
Rv1598c	.	hypothetical protein	protein_coding	1012	957	1081	634	139	107	159	141
Rv1599	hisD	histidinol dehydrogenase	protein_coding	4950	6723	5433	4554	904	728	2084	2642
Rv1600	hisC1	histidinol-phosphate aminotransferase	protein_coding	3420	3541	3246	2637	588	336	1131	1267
Rv1601	hisB	imidazole glycerol-phosphate dehydratase	protein_coding	1458	1769	1462	1146	198	108	342	401
Rv1602	hisH	imidazole glycerol phosphate synthase subunit HisH	protein_coding	1287	1560	1350	1113	231	111	332	353
Rv1603	hisA	1-(5-phosphoribosyl)-5-((5-phosphoribosylamino)methylideneamino)imidazole-4-carboxamide isomerase	protein_coding	2449	2908	2797	2306	257	178	457	542
Rv1604	impA	inositol-monophosphatase ImpA	protein_coding	2628	3646	2888	2790	200	135	386	518
Rv1605	hisF	imidazole glycerol phosphate synthase subunit HisF	protein_coding	2714	3555	3098	2760	286	235	446	616
Rv1606	hisI	phosphoribosyl-AMP cyclohydrolase	protein_coding	741	928	842	691	53	43	95	143
Rv1607	chaA	ionic transporter integral membrane protein ChaA	protein_coding	2382	2587	2536	1826	95	69	129	130
Rv1608c	bcpB	peroxiredoxin	protein_coding	1297	1221	1278	966	94	53	88	105
Rv1609	trpE	anthranilate synthase component I	protein_coding	4019	5333	4453	3938	166	183	360	451
Rv1610	.	membrane protein	protein_coding	790	1653	1089	1079	24	23	29	50
Rv1611	trpC	indole-3-glycerol phosphate synthase	protein_coding	11001	13016	12035	8881	69	62	172	179
Rv1612	trpB	tryptophan synthase subunit beta	protein_coding	15761	18619	16904	14172	37	35	158	119
Rv1613	trpA	tryptophan synthase subunit alpha	protein_coding	16129	20064	17320	14620	22	33	85	103
Rv1614	lgt	prolipoprotein diacylglyceryl transferase	protein_coding	17140	22127	18415	16640	48	56	144	181
Rv1615	.	membrane protein	protein_coding	1949	1889	1883	1270	130	77	208	178
Rv1616	.	hypothetical protein	protein_coding	1676	1675	1735	1077	105	46	142	180
Rv1617	pykA	pyruvate kinase	protein_coding	4456	5247	5288	4174	268	267	625	706
Rv1618	tesB1	acyl-CoA thioesterase II	protein_coding	2301	2386	2487	1922	99	37	169	158
Rv1619	.	hypothetical protein	protein_coding	705	875	756	625	78	65	119	155
Rv1620c	cydC	cytochrome biosyntheisis ABC transporter ATP-binding protein/permease CydC	protein_coding	277	416	361	289	445	284	227	407
Rv1621c	cydD	cytochrome biosyntheisis ABC transporter ATP-binding protein/permease CydD	protein_coding	517	868	624	638	647	432	575	963
Rv1622c	cydB	cytochrome D ubiquinol oxidase subunit II CydB	protein_coding	573	592	593	513	579	300	481	599
Rv1623c	cydA	cytochrome D ubiquinol oxidase subunit I CydA	protein_coding	1961	1879	1910	1544	1768	887	1459	1331
Rv1624c	.	membrane protein	protein_coding	940	847	875	622	80	73	122	127
Rv1625c	cya	adenylate cyclase	protein_coding	4484	5115	4478	3679	762	431	951	1076
Rv1626	.	two-component system transcriptional regulator	protein_coding	5582	5107	6235	3977	129	113	239	239
Rv1627c	.	nonspecific lipid-transfer protein	protein_coding	3692	5218	4439	3614	441	589	576	698
Rv1628c	.	hypothetical protein	protein_coding	728	840	792	670	218	237	346	389
Rv1629	polA	DNA polymerase I	protein_coding	2472	3157	3012	2512	94	70	156	202
Rv1630	rpsA	30S ribosomal protein S1	protein_coding	30640	29604	32557	23146	902	854	1731	1699
Rv1631	coaE	dephospho-CoA kinase CoaE	protein_coding	6753	9059	8041	6490	105	160	311	308
Rv1632c	.	hypothetical protein	protein_coding	1219	1732	1355	1112	12	21	30	40
Rv1633	uvrB	excinuclease ABC subunit UvrB	protein_coding	7715	8829	9077	7111	653	402	786	858
Rv1634	.	multidrug-efflux transporter	protein_coding	4107	5321	4543	3743	252	122	222	254
Rv1635c	.	mannosyltransferase	protein_coding	2279	2666	2304	1872	215	125	200	225
Rv1636	TB15.3	iron-regulated universal stress protein	protein_coding	1738	1809	1876	1378	174	147	285	271
Rv1637c	.	hypothetical protein	protein_coding	1001	1152	1177	831	63	80	141	141
Rv1638	uvrA	excinuclease ABC subunit UvrA	protein_coding	6854	8545	8058	6635	599	514	936	1165
Rv1638A	.	hypothetical protein	protein_coding	776	714	728	535	87	81	93	90
Rv1639c	.	hypothetical protein	protein_coding	4004	4546	4378	3220	667	547	763	803
Rv1640c	lysX	bifunctional lysine--tRNA ligase/phosphatidylglycerol lysyltransferase	protein_coding	1330	1462	1444	1040	147	101	146	116
Rv1641	infC	initiation factor IF-3	protein_coding	18413	20245	20776	17057	1946	2104	3860	3756
Rv1642	rpmI	50S ribosomal protein L35	protein_coding	3581	4364	4293	3708	236	448	647	697
Rv1643	rplT	50S ribosomal protein L20	protein_coding	6433	7761	7994	6897	544	778	1189	1117
Rv1644	tsnR	23S rRNA methyltransferase TsnR	protein_coding	4975	8827	6298	6589	187	509	609	714
Rv1645c	.	hypothetical protein	protein_coding	209	280	282	190	84	65	46	62
Rv1646	PE17	PE family protein PE17	protein_coding	2170	2529	2282	1350	551	479	759	683
Rv1647	.	adenylate cyclase	protein_coding	450	518	515	390	78	91	90	70
Rv1648	.	transmembrane protein	protein_coding	881	982	883	694	58	57	41	71
Rv1649	pheS	phenylalanine--tRNA ligase subunit alpha	protein_coding	989	1296	1211	1019	36	43	48	68
Rv1650	pheT	phenylalanine--tRNA ligase subunit beta	protein_coding	3263	4740	4067	3791	59	69	93	97
Rv1651c	PE_PGRS30	PE-PGRS family protein PE_PGRS30	protein_coding	885	2121	1231	1725	74	87	111	159
Rv1652	argC	N-acetyl-gamma-glutamyl-phoshate reductase	protein_coding	156	312	213	254	147	133	128	240
Rv1653	argJ	bifunctional glutamate N-acetyltransferase/amino-acid acetyltransferase	protein_coding	219	482	470	464	177	194	359	616
Rv1654	argB	acetylglutamate kinase	protein_coding	422	576	509	518	245	173	384	461
Rv1655	argD	acetylornithine aminotransferase	protein_coding	291	516	405	357	104	112	269	361
Rv1656	argF	ornithine carbamoyltransferase	protein_coding	173	261	244	177	103	76	205	288
Rv1657	argR	arginine repressor	protein_coding	57	121	98	72	26	42	39	102
Rv1658	argG	argininosuccinate synthase	protein_coding	1431	1794	1818	1436	205	124	250	325
Rv1659	argH	argininosuccinate lyase	protein_coding	746	1274	931	815	100	90	108	153
Rv1660	pks10	chalcone synthase	protein_coding	892	1281	1126	934	126	113	128	193
Rv1661	pks7	polyketide synthase	protein_coding	4421	7005	5088	5101	112	100	141	210
Rv1662	pks8	polyketide synthase	protein_coding	3406	4123	3626	2984	43	29	51	74
Rv1663	pks17	polyketide synthase	protein_coding	855	933	760	637	25	10	30	23
Rv1664	pks9	polyketide synthase	protein_coding	2395	2844	2423	1942	38	36	101	100
Rv1665	pks11	chalcone synthase	protein_coding	1003	1159	952	664	45	51	109	109
Rv1666c	cyp139	cytochrome P450 Cyp139	protein_coding	648	728	692	579	15	7	20	23
Rv1670	.	hypothetical protein	protein_coding	65	83	82	55	81	62	135	101
Rv1671	.	membrane protein	protein_coding	79	95	97	59	154	136	195	198
Rv1672c	.	integral membrane transport protein	protein_coding	945	1129	1134	819	17	26	62	58
Rv1673c	.	hypothetical protein	protein_coding	137	123	119	98	3	6	17	10
Rv1674c	.	transcriptional regulator	protein_coding	58	74	63	34	5	1	9	2
Rv1675c	cmr	HTH-type transcriptional regulator Cmr	protein_coding	85	57	76	45	1	0	8	6
Rv1676	.	hypothetical protein	protein_coding	3943	4705	4591	3422	508	279	668	695
Rv1677	dsbF	lipoprotein DsbF	protein_coding	3233	3921	3476	2830	138	118	300	313
Rv1678	.	integral membrane protein	protein_coding	2788	5030	3326	3272	57	93	180	192
Rv1679	fadE16	acyl-CoA dehydrogenase FadE16	protein_coding	2669	4136	3236	2866	41	55	106	157
Rv1680	.	hypothetical protein	protein_coding	937	1322	1065	948	23	7	26	36
Rv1681	moeX	molybdopterin biosynthesis protein MoeX	protein_coding	1210	1440	1262	1041	11	14	29	33
Rv1682	.	hypothetical protein	protein_coding	559	559	520	390	149	107	247	210
Rv1683	.	bifunctional long-chain acyl-CoA synthase/lipase	protein_coding	9217	11010	10356	8259	210	174	959	1100
Rv1684	.	hypothetical protein	protein_coding	245	308	267	178	8	1	39	29
Rv1685c	.	hypothetical protein	protein_coding	199	222	231	167	30	12	48	56
Rv1686c	.	ABC transporter permease	protein_coding	277	261	231	145	27	12	46	28
Rv1687c	.	ABC transporter ATP-binding protein	protein_coding	265	283	284	203	33	17	36	35
Rv1688	mpg	3-methyladenine DNA glycosylase	protein_coding	54	84	76	64	7	3	9	8
Rv1689	tyrS	tyrosine--tRNA ligase	protein_coding	2047	2143	2507	1817	17	26	57	48
Rv1690	lprJ	lipoprotein LprJ	protein_coding	743	790	769	568	39	16	36	46
Rv1691	.	hypothetical protein	protein_coding	334	683	492	433	12	19	21	22
Rv1692	.	phosphatase	protein_coding	846	1744	1317	1415	13	37	61	96
Rv1693	.	hypothetical protein	protein_coding	44	28	35	23	1	2	1	2
Rv1694	tlyA	16S/23S rRNA (cytidine-2'-O)-methyltransferase TlyA	protein_coding	1449	2210	1702	1344	38	34	52	60
Rv1695	ppnK	inorganic polyphosphate/ATP-NAD kinase	protein_coding	2407	2848	2627	2424	31	23	86	90
Rv1696	recN	DNA repair protein RecN	protein_coding	3061	4051	3616	3146	36	27	69	106
Rv1697	.	hypothetical protein	protein_coding	17726	17074	19112	13560	157	137	317	241
Rv1698	mctB	copper transporter MctB	protein_coding	5199	5699	5687	4087	66	49	94	83
Rv1699	pyrG	CTP synthase	protein_coding	9100	8726	9614	7277	456	327	1089	1021
Rv1700	.	NUDIX hydrolase	protein_coding	1538	1653	1696	1273	31	20	70	90
Rv1701	.	tyrosine recombinase XerD	protein_coding	2362	3061	2550	1916	24	22	85	111
Rv1702c	.	hypothetical protein	protein_coding	640	833	719	662	13	10	17	20
Rv1703c	.	methyltransferase	protein_coding	3426	3794	3637	2706	156	99	193	194
Rv1704c	cycA	D-serine/alanine/glycine transporter protein CycA	protein_coding	2913	3021	3224	2492	41	59	76	71
Rv1705c	PPE22	PPE family protein PPE22	protein_coding	164	240	162	144	43	67	29	42
Rv1706c	PPE23	PPE family protein PPE23	protein_coding	149	231	157	127	174	252	65	51
Rv1707	.	transmembrane protein	protein_coding	2246	2162	2253	1509	390	365	440	430
Rv1708	.	initiation inhibitor protein	protein_coding	2559	2809	2743	2276	32	49	95	81
Rv1709	scpA	segregation and condensation protein ScpA	protein_coding	3101	3237	3387	2671	25	31	70	55
Rv1710	scpB	segregation and condensation protein ScpB	protein_coding	2503	2601	2745	1946	54	41	71	69
Rv1711	.	RNA pseudouridine synthase	protein_coding	2366	3048	2740	2306	31	15	50	46
Rv1712	cmk	cytidylate kinase	protein_coding	2151	3087	2402	2432	10	27	32	39
Rv1713	engA	GTPase Der	protein_coding	5427	8790	6769	6211	27	42	61	90
Rv1714	.	oxidoreductase	protein_coding	680	1211	895	823	8	8	11	9
Rv1715	fadB3	3-hydroxybutyryl-CoA dehydrogenase FadB	protein_coding	556	871	707	694	5	4	10	11
Rv1716	.	hypothetical protein	protein_coding	930	1072	1123	855	7	1	6	18
Rv1717	.	hypothetical protein	protein_coding	178	243	200	173	0	0	10	4
Rv1718	.	hypothetical protein	protein_coding	716	895	835	721	4	0	6	12
Rv1719	.	transcriptional regulator	protein_coding	395	621	431	431	1	3	13	2
Rv1720c	vapC12	ribonuclease VapC12	protein_coding	159	158	164	103	14	14	31	24
Rv1721c	vapB12	antitoxin VapB12	protein_coding	24	15	23	10	4	4	2	8
Rv1722	.	carboxylase	protein_coding	723	936	789	747	35	32	47	63
Rv1723	.	hydrolase	protein_coding	185	287	257	228	5	7	3	9
Rv1724c	.	hypothetical protein	protein_coding	205	230	241	191	66	32	29	21
Rv1725c	.	hypothetical protein	protein_coding	340	463	327	256	116	64	60	74
Rv1727	.	hypothetical protein	protein_coding	25	16	33	20	5	4	8	14
Rv1728c	.	hypothetical protein	protein_coding	1573	1582	1712	1175	24	18	67	52
Rv1729c	.	S-adenosylmethionine-dependent methyltransferase	protein_coding	496	573	581	462	23	13	40	31
Rv1730c	.	penicillin-binding protein	protein_coding	1105	1201	1150	868	15	15	50	36
Rv1731	gabD2	succinate-semialdehyde dehydrogenase	protein_coding	3142	3889	3518	2925	64	52	162	162
Rv1732c	.	hypothetical protein	protein_coding	1963	2829	2386	1930	254	193	431	477
Rv1733c	.	transmembrane protein	protein_coding	1802	1848	1468	1082	2036	1049	2727	3064
Rv1734c	.	hypothetical protein	protein_coding	17	17	17	13	35	35	32	30
Rv1735a	.	hypothetical protein	protein_coding	128	177	107	111	108	32	109	103
Rv1735c	.	membrane protein	protein_coding	158	174	105	94	55	30	61	79
Rv1736c	narX	nitrate reductase-like protein NarX	protein_coding	3784	7425	3845	4426	3277	1908	4047	5789
Rv1737c	narK2	nitrate/nitrite transporter	protein_coding	4478	7984	4112	4073	1938	1192	2972	4521
Rv1738	.	hypothetical protein	protein_coding	12733	14564	10088	7645	27250	9550	22738	23707
Rv1739c	.	sulfate ABC transporter permease	protein_coding	239	250	258	183	71	34	86	101
Rv1740	vapB34	antitoxin VapB34	protein_coding	36	56	33	38	34	45	67	65
Rv1741	vapC34	ribonuclease VapC34	protein_coding	12	3	9	9	2	3	4	2
Rv1742	.	hypothetical protein	protein_coding	361	416	403	302	76	52	97	89
Rv1743	pknE	serine/threonine-protein kinase PknE	protein_coding	2681	3365	3017	2425	145	103	264	235
Rv1744c	.	membrane protein	protein_coding	32	37	28	29	2	2	3	0
Rv1745c	idi	isopentenyl-diphosphate delta-isomerase	protein_coding	65	82	81	60	5	1	7	9
Rv1746	pknF	serine/threonine-protein kinase PknF	protein_coding	1581	1708	1777	1340	48	44	52	104
Rv1747	.	ABC transporter ATP-binding protein/permease	protein_coding	12092	13998	13261	10717	316	273	517	554
Rv1748	.	hypothetical protein	protein_coding	315	416	396	233	93	33	38	54
Rv1749c	.	integral membrane protein	protein_coding	900	935	1059	733	23	21	56	54
Rv1750c	fadD1	fatty-acid--CoA ligase FadD1	protein_coding	1067	1160	1232	884	24	28	70	54
Rv1751	.	oxidoreductase	protein_coding	9341	11186	11021	8353	26	42	121	124
Rv1752	.	hypothetical protein	protein_coding	966	1106	1116	784	13	9	7	7
Rv1753c	PPE24	PPE family protein PPE24	protein_coding	1129	1214	1185	986	20	20	36	48
Rv1754c	.	hypothetical protein	protein_coding	1083	1033	1300	861	14	11	19	18
Rv1759c	wag22	PE-PGRS family protein Wag22	protein_coding	208	499	285	364	24	27	19	23
Rv1760	.	diacylglycerol acyltransferase	protein_coding	257	322	362	265	317	256	234	184
Rv1761c	.	hypothetical protein	protein_coding	154	151	156	102	2	2	3	13
Rv1762c	.	hypothetical protein	protein_coding	393	501	469	385	20	4	24	29
Rv1765c	.	hypothetical protein	protein_coding	629	658	715	503	130	107	45	31
Rv1766	.	hypothetical protein	protein_coding	567	638	591	471	42	53	39	34
Rv1767	.	hypothetical protein	protein_coding	426	346	395	284	64	74	58	58
Rv1768	PE_PGRS31	PE-PGRS family protein PE_PGRS31	protein_coding	1999	4317	2833	3408	34	42	70	96
Rv1769	.	hypothetical protein	protein_coding	4192	6049	5104	4818	110	83	205	254
Rv1770	.	hypothetical protein	protein_coding	2266	3573	2875	2195	47	20	90	165
Rv1771	.	L-gulono-1,4-lactone dehydrogenase	protein_coding	2254	2510	2341	1778	64	53	130	139
Rv1772	.	hypothetical protein	protein_coding	2802	2885	2547	1856	1309	1111	1198	1020
Rv1773c	.	transcriptional regulator	protein_coding	140	181	170	106	26	14	56	44
Rv1774	.	oxidoreductase	protein_coding	1330	1581	1397	1024	66	75	82	64
Rv1775	.	hypothetical protein	protein_coding	2104	2420	2138	1779	34	34	67	83
Rv1776c	.	transcriptional regulator	protein_coding	215	222	209	174	26	11	37	30
Rv1777	cyp144	cytochrome P450 Cyp144	protein_coding	189	209	166	134	17	19	12	28
Rv1778c	.	hypothetical protein	protein_coding	752	752	757	512	25	15	28	30
Rv1779c	.	integral membrane protein	protein_coding	2070	2660	2428	2087	174	137	185	246
Rv1780	.	hypothetical protein	protein_coding	1481	1587	1572	959	60	52	109	84
Rv1781c	malQ	4-alpha-glucanotransferase	protein_coding	218	243	209	198	15	31	23	35
Rv1782	eccB5	ESX-5 type VII secretion system protein EccB5	protein_coding	11301	13162	12925	11053	1282	1007	1565	1758
Rv1783	eccC5	ESX-5 type VII secretion system protein EccC5	protein_coding	22464	23806	23828	17738	2137	1282	1836	2136
Rv1785c	cyp143	cytochrome P450 Cyp143	protein_coding	676	598	681	478	39	26	52	67
Rv1786	.	ferredoxin	protein_coding	217	246	188	148	12	7	17	23
Rv1787	PPE25	PPE family protein PPE25	protein_coding	583	704	545	501	31	16	50	58
Rv1788	PE18	PE family protein PE18	protein_coding	74	107	94	85	5	2	5	12
Rv1789	PPE26	PPE family protein PPE26	protein_coding	3822	6055	4720	3952	202	228	414	452
Rv1790	PPE27	PPE family protein PPE27	protein_coding	254	300	210	164	72	40	130	153
Rv1791	PE19	PE family protein PE19	protein_coding	3342	4047	3861	2895	907	263	872	895
Rv1793	esxN	ESAT-6 like protein EsxN	protein_coding	7044	7615	7720	6050	1325	467	1179	1217
Rv1794	.	hypothetical protein	protein_coding	9374	9862	9198	7397	1082	478	1139	1159
Rv1795	eccD5	ESX-5 type VII secretion system protein EccD	protein_coding	9349	10224	9711	6912	684	296	664	703
Rv1796	mycP5	membrane-anchored mycosin MycP	protein_coding	12483	16083	13841	10927	854	529	915	986
Rv1797	eccE5	ESX-5 type VII secretion system protein EccE	protein_coding	13266	17991	14313	12725	607	373	620	837
Rv1798	eccA5	ESX-5 type VII secretion system protein EccA	protein_coding	11214	13727	11142	9708	377	232	424	459
Rv1799	lppT	lipoprotein LppT	protein_coding	211	265	293	198	15	11	16	18
Rv1800	PPE28	PPE family protein PPE28	protein_coding	988	1083	1044	775	113	54	115	119
Rv1801	PPE29	PPE family protein PPE29	protein_coding	67	117	83	96	14	17	16	25
Rv1802	PPE30	PPE family protein PPE30	protein_coding	109	144	95	128	17	33	14	30
Rv1803c	PE_PGRS32	PE-PGRS family protein PE_PGRS32	protein_coding	673	922	849	695	64	48	55	98
Rv1804c	.	hypothetical protein	protein_coding	58	69	59	40	5	3	17	11
Rv1806	PE20	PE family protein PE20	protein_coding	38	23	32	31	37	33	37	51
Rv1808	PPE32	PPE family protein PPE32	protein_coding	397	490	432	413	39	45	52	57
Rv1809	PPE33	PPE family protein PPE33	protein_coding	867	1088	1112	938	59	78	78	102
Rv1810	.	hypothetical protein	protein_coding	4112	4294	4108	3057	364	291	457	529
Rv1811	mgtC	Mg2+ transport P-type ATPase MgtC	protein_coding	1180	1162	1230	930	120	136	162	168
Rv1812c	.	dehydrogenase	protein_coding	1360	1816	1530	1261	7366	5998	1094	1235
Rv1813c	.	hypothetical protein	protein_coding	3560	3799	2815	2345	23150	11805	2387	2668
Rv1814	erg3	membrane-bound C-5 sterol desaturase	protein_coding	859	914	811	702	173	87	118	100
Rv1815	.	hypothetical protein	protein_coding	10608	11573	11045	8711	144	94	168	187
Rv1816	.	HTH-type transcriptional regulator	protein_coding	2640	2997	2734	1965	47	12	49	52
Rv1817	.	flavoprotein	protein_coding	1102	1365	1220	966	81	70	149	179
Rv1818c	PE_PGRS33	PE-PGRS family protein PE_PGRS33	protein_coding	914	2704	1360	1591	86	163	227	368
Rv1819c	bacA	vitamin B12 transport ATP-binding protein BacA	protein_coding	1315	1316	1436	1100	15	21	30	35
Rv1820	ilvG	acetolactate synthase large subunit IlvG	protein_coding	2761	3970	3297	2822	102	111	175	239
Rv1821	secA2	accessory Sec system translocase SecA2	protein_coding	16489	17697	18197	14628	1084	900	1610	1716
Rv1822	pgsA2	CDP-diacylglycerol--glycerol-3-phosphate 3-phosphatidyltransferase	protein_coding	1108	1186	1053	946	46	42	46	52
Rv1823	.	hypothetical protein	protein_coding	896	1186	973	847	28	18	31	33
Rv1824	.	hypothetical protein	protein_coding	378	372	335	270	5	3	15	12
Rv1825	.	hypothetical protein	protein_coding	1493	1469	1483	1127	30	22	39	60
Rv1826	gcvH	glycine cleavage system protein H	protein_coding	3386	3614	3682	2873	248	238	419	435
Rv1827	garA	glycogen accumulation regulator GarA	protein_coding	9686	9981	10162	7526	790	655	1428	1465
Rv1828	.	HTH-type transcriptional regulator	protein_coding	4215	4217	4278	2988	492	320	781	944
Rv1829	.	hypothetical protein	protein_coding	2230	2581	2256	1818	385	237	424	377
Rv1830	.	HTH-type transcriptional regulator	protein_coding	4908	4497	4825	3206	359	214	499	460
Rv1831	.	hypothetical protein	protein_coding	1134	1374	1168	878	2207	898	688	850
Rv1832	gcvB	glycine dehydrogenase	protein_coding	9474	13349	10342	9176	3644	3181	5211	6326
Rv1833c	.	haloalkane dehalogenase	protein_coding	544	567	687	502	101	102	56	56
Rv1834	lipZ	hydrolase	protein_coding	203	310	246	221	239	111	182	222
Rv1835c	.	serine esterase	protein_coding	2648	3064	2582	2111	74	69	108	145
Rv1836c	.	hypothetical protein	protein_coding	11957	16608	14642	12803	224	194	686	837
Rv1837c	glcB	malate synthase	protein_coding	30592	32265	34427	28433	817	640	2149	2313
Rv1838c	vapC13	ribonuclease VapC13	protein_coding	357	310	385	216	30	25	19	28
Rv1839c	vapB13	antitoxin VapB13	protein_coding	111	136	159	95	5	7	9	6
Rv1840c	PE_PGRS34	PE-PGRS family protein PE_PGRS34	protein_coding	347	852	461	465	13	28	22	44
Rv1841c	.	hypothetical protein	protein_coding	3732	4248	3870	3184	264	158	181	261
Rv1842c	.	hypothetical protein	protein_coding	3278	4413	3585	3264	245	184	225	293
Rv1843c	guaB1	inosine-5'-monophosphate dehydrogenase	protein_coding	6447	8562	7612	6227	801	586	627	799
Rv1844c	gnd1	6-phosphogluconate dehydrogenase	protein_coding	5238	5898	5639	4688	527	374	615	673
Rv1845c	blaR	sensor-transducer protein BlaR	protein_coding	2607	4165	3019	2565	310	268	340	419
Rv1846c	blaI	transcriptional repressor BlaI	protein_coding	4960	6464	5617	4612	1113	808	859	967
Rv1847	.	esterase	protein_coding	330	371	361	289	5139	6290	95	62
Rv1848	ureA	urease subunit gamma	protein_coding	192	286	256	204	160	277	14	8
Rv1849	ureB	urease subunit beta	protein_coding	235	220	228	235	112	259	23	11
Rv1850	ureC	urease subunit alpha	protein_coding	2885	3753	3410	3028	533	1175	113	89
Rv1851	ureF	urease accessory protein UreF	protein_coding	186	327	261	264	15	53	6	7
Rv1852	ureG	urease accessory protein UreG	protein_coding	319	505	463	395	26	60	12	9
Rv1853	ureD	urease accessory protein UreD	protein_coding	401	509	434	362	15	37	11	17
Rv1854c	ndh	NADH dehydrogenase	protein_coding	3958	4418	4537	3543	908	673	944	1034
Rv1855c	.	oxidoreductase	protein_coding	2027	2100	2013	1525	324	261	273	280
Rv1856c	.	oxidoreductase	protein_coding	2026	2312	2311	1624	136	187	179	153
Rv1857	modA	molybdate ABC transporter substrate-binding lipoprotein ModA	protein_coding	2609	2823	2586	1742	36	53	60	61
Rv1858	modB	molybdenum ABC transporter permease ModB	protein_coding	456	637	533	437	0	2	7	11
Rv1859	modC	molybdenum ABC transporter ATP-binding protein ModC	protein_coding	1336	1642	1467	1200	197	159	269	297
Rv1860	apa	hypothetical protein	protein_coding	1256	1640	1650	1407	25	30	53	48
Rv1861	.	transmembrane protein	protein_coding	354	449	377	307	33	37	45	45
Rv1862	adhA	alcohol dehydrogenase A	protein_coding	1045	1303	1113	870	144	118	206	226
Rv1863c	.	integral membrane protein	protein_coding	8561	8615	8721	6297	430	411	616	577
Rv1864c	.	hypothetical protein	protein_coding	411	369	505	338	26	15	53	38
Rv1865c	.	short-chain type dehydrogenase	protein_coding	418	338	406	282	15	10	23	15
Rv1866	.	hypothetical protein	protein_coding	907	1129	1172	891	25	15	42	53
Rv1867	.	hypothetical protein	protein_coding	795	925	847	727	28	14	43	51
Rv1868	.	hypothetical protein	protein_coding	697	1035	896	705	33	52	96	104
Rv1869c	.	reductase	protein_coding	13557	15000	13831	10666	457	580	997	998
Rv1870c	.	hypothetical protein	protein_coding	10383	12093	9479	7770	2102	2094	2998	2718
Rv1871c	.	hypothetical protein	protein_coding	18505	21487	19432	13755	3415	3109	5143	3960
Rv1872c	lldD2	L-lactate dehydrogenase	protein_coding	95197	110025	99170	72929	20481	20517	36111	33190
Rv1873	.	hypothetical protein	protein_coding	25	23	21	19	0	4	10	9
Rv1874	.	hypothetical protein	protein_coding	526	597	637	434	33	22	61	35
Rv1875	.	hypothetical protein	protein_coding	586	603	691	473	39	31	36	54
Rv1876	bfrA	bacterioferritin BfrA	protein_coding	2081	2137	2494	2091	570	472	261	209
Rv1877	.	MFS-type transporter	protein_coding	2423	2828	2667	2113	385	492	280	266
Rv1878	glnA3	glutamine synthetase GlnA	protein_coding	451	575	521	360	39	64	30	36
Rv1879	.	hypothetical protein	protein_coding	322	257	279	174	22	19	15	20
Rv1880c	cyp140	cytochrome P450 Cyp140	protein_coding	5851	5797	5972	4299	365	213	554	563
Rv1881c	lppE	lipoprotein LppE	protein_coding	1345	1255	1368	854	47	37	56	61
Rv1882c	.	short-chain type dehydrogenase/reductase	protein_coding	2307	2451	2118	1753	87	59	128	106
Rv1883c	.	hypothetical protein	protein_coding	7950	8459	7650	5421	203	138	262	301
Rv1884c	rpfC	resuscitation-promoting factor RpfC	protein_coding	17615	20801	17360	13867	110	82	314	292
Rv1885c	.	chorismate mutase	protein_coding	457	502	472	465	3	3	14	9
Rv1886c	fbpB	diacylglycerol acyltransferase/mycolyltransferase Ag85B	protein_coding	5390	5398	6398	4531	49	39	128	144
Rv1887	.	hypothetical protein	protein_coding	9859	10520	11491	8099	631	717	1041	965
Rv1890c	.	hypothetical protein	protein_coding	195	227	216	153	20	25	21	21
Rv1891	.	hypothetical protein	protein_coding	1648	1671	1740	1257	143	91	292	232
Rv1892	.	membrane protein	protein_coding	166	186	178	151	9	7	39	32
Rv1893	.	hypothetical protein	protein_coding	255	264	263	208	19	20	49	51
Rv1894c	.	hypothetical protein	protein_coding	1575	1530	1584	1318	601	399	1065	986
Rv1895	.	zinc-binding alcohol dehydrogenase	protein_coding	270	328	286	229	46	114	105	114
Rv1896c	.	S-adenosyl-L-methionine-dependent methyltransferase	protein_coding	877	837	934	716	36	28	75	77
Rv1897c	.	D-tyrosyl-tRNA(Tyr) deacylase	protein_coding	237	238	243	180	8	8	40	39
Rv1898	.	hypothetical protein	protein_coding	507	682	615	371	58	44	82	103
Rv1899c	lppD	lipoprotein LppD	protein_coding	3814	5075	4516	3140	263	266	566	618
Rv1900c	lipJ	lignin peroxidase LipJ	protein_coding	2410	3325	2841	2389	133	152	305	411
Rv1901	cinA	competence damage-inducible protein CinA	protein_coding	4112	4164	4905	3902	90	60	190	208
Rv1902c	nanT	sialic acid-transport integral membrane protein NanT	protein_coding	785	710	710	506	36	20	38	31
Rv1903	.	membrane protein	protein_coding	277	319	287	257	7	5	17	26
Rv1904	.	hypothetical protein	protein_coding	1476	1596	1460	1199	772	603	1063	1067
Rv1905c	aao	D-amino acid oxidase	protein_coding	2454	2866	2489	1741	139	171	226	266
Rv1906c	.	hypothetical protein	protein_coding	2644	3036	2767	2021	257	281	409	443
Rv1907c	.	hypothetical protein	protein_coding	742	736	857	587	40	26	78	95
Rv1908c	katG	catalase-peroxidase	protein_coding	5022	5773	5871	4702	848	730	2216	2726
Rv1909c	furA	ferric uptake regulation protein FurA	protein_coding	153	155	163	137	103	56	138	91
Rv1910c	.	hypothetical protein	protein_coding	522	635	526	455	13	23	60	61
Rv1911c	lppC	lipoprotein LppC	protein_coding	1768	2072	2016	1418	33	42	152	148
Rv1912c	fadB5	oxidoreductase FadB	protein_coding	638	790	820	612	22	14	52	70
Rv1913	.	hypothetical protein	protein_coding	224	255	278	197	10	7	11	7
Rv1914c	.	hypothetical protein	protein_coding	358	317	316	259	18	17	44	46
Rv1915	aceAa	isocitrate lyase AceAa	protein_coding	4257	4422	4618	3412	205	166	552	544
Rv1916	aceAb	isocitrate lyase AceAb	protein_coding	2164	2214	2203	1542	150	99	329	339
Rv1917c	PPE34	PPE family protein PPE34	protein_coding	466	467	387	362	12	15	12	17
Rv1918c	PPE35	PPE family protein PPE35	protein_coding	2289	2690	2413	2086	64	34	87	88
Rv1919c	.	hypothetical protein	protein_coding	2019	2573	2222	1794	17	17	53	70
Rv1920	.	membrane protein	protein_coding	658	671	665	520	132	68	134	122
Rv1921c	lppF	lipoprotein LppF	protein_coding	88	95	102	75	6	3	20	17
Rv1922	.	lipoprotein	protein_coding	597	625	571	424	37	22	60	79
Rv1923	lipD	lipase LipD	protein_coding	5871	5473	5960	4172	146	64	274	294
Rv1924c	.	hypothetical protein	protein_coding	1139	1097	1130	700	12	9	28	26
Rv1925	fadD31	fatty-acid--CoA ligase FadD31	protein_coding	38709	43480	40494	30126	1320	1023	2188	2316
Rv1926c	mpt63	immunogenic protein Mpt63	protein_coding	728	657	923	631	63	40	235	215
Rv1927	.	hypothetical protein	protein_coding	1311	1470	1440	953	71	53	112	88
Rv1928c	.	short-chain type dehydrogenase/reductase	protein_coding	223	229	193	176	13	15	109	81
Rv1929c	.	hypothetical protein	protein_coding	1236	1168	1179	907	93	70	363	385
Rv1930c	.	hypothetical protein	protein_coding	29	49	47	32	5	1	1	9
Rv1931c	.	transcriptional regulator	protein_coding	122	156	180	132	8	6	13	28
Rv1932	tpx	2-Cys peroxiredoxin	protein_coding	5101	5363	5446	3827	20	19	71	75
Rv1934c	fadE17	acyl-CoA dehydrogenase FadE17	protein_coding	32	59	47	49	1	4	0	3
Rv1935c	echA13	enoyl-CoA hydratase EchA13	protein_coding	61	85	66	53	3	12	11	10
Rv1936	.	monooxygenase	protein_coding	210	194	252	174	41	39	59	50
Rv1937	.	oxygenase	protein_coding	386	407	408	344	32	47	59	55
Rv1938	ephB	epoxide hydrolase EphB	protein_coding	261	320	370	250	23	19	36	43
Rv1939	.	oxidoreductase	protein_coding	73	91	65	65	4	4	6	14
Rv1940	ribA1	riboflavin biosynthesis protein RibA	protein_coding	138	230	193	165	7	16	20	27
Rv1941	.	short-chain type dehydrogenase/reductase	protein_coding	420	497	470	296	15	16	18	9
Rv1942c	mazF5	toxin MazF5	protein_coding	556	670	568	454	150	133	212	220
Rv1943c	mazE5	antitoxin MazE5	protein_coding	221	224	223	201	49	46	67	49
Rv1944c	.	hypothetical protein	protein_coding	206	198	194	131	7	3	16	3
Rv1945	.	hypothetical protein	protein_coding	295	279	302	246	104	129	44	49
Rv1946c	lppG	lipoprotein	protein_coding	67	56	71	40	8	4	19	8
Rv1947	.	hypothetical protein	protein_coding	646	750	787	490	13	15	22	26
Rv1948c	.	hypothetical protein	protein_coding	146	127	127	92	2	5	10	9
Rv1950c	.	hypothetical protein	protein_coding	115	174	161	126	60	62	31	41
Rv1951c	.	hypothetical protein	protein_coding	36	60	59	27	7	5	7	4
Rv1952	vapB14	antitoxin VapB14	protein_coding	104	97	98	68	19	15	33	12
Rv1953	vapC14	ribonuclease VapC14	protein_coding	428	454	435	306	47	40	73	59
Rv1954c	.	hypothetical protein	protein_coding	26	23	19	16	19	18	11	13
Rv1955	higB	toxin HigB	protein_coding	533	459	492	344	966	1239	768	753
Rv1956	higA	antitoxin HigA	protein_coding	297	244	237	211	271	375	201	237
Rv1957	.	SecB-like chaperone	protein_coding	840	738	792	611	328	469	369	327
Rv1958c	.	hypothetical protein	protein_coding	44	36	34	23	13	16	29	31
Rv1959c	parE1	toxin ParE1	protein_coding	90	148	96	102	31	29	42	43
Rv1960c	parD1	antitoxin ParD1	protein_coding	44	40	69	20	15	14	11	8
Rv1961	.	hypothetical protein	protein_coding	101	129	119	71	10	39	12	19
Rv1962c	vapC35	ribonuclease VapC35	protein_coding	393	424	455	359	36	37	77	78
Rv1962A	vapB35	antitoxin VapB35	protein_coding	61	82	94	58	5	13	13	11
Rv1963c	mce3R	transcriptional repressor Mce3R	protein_coding	522	552	619	409	30	36	48	74
Rv1964	yrbE3A	integral membrane protein	protein_coding	178	206	217	133	18	9	12	18
Rv1965	yrbE3B	integral membrane protein	protein_coding	100	110	86	63	10	15	6	14
Rv1966	mce3A	Mce family protein Mce3A	protein_coding	85	80	103	98	7	7	5	7
Rv1967	mce3B	Mce family protein Mce3B	protein_coding	65	52	58	45	1	4	3	8
Rv1968	mce3C	Mce family protein Mce3C	protein_coding	58	69	75	56	11	1	6	9
Rv1970	lprM	Mce family lipoprotein LprM	protein_coding	38	65	62	38	1	7	1	5
Rv1971	mce3F	Mce family protein Mce3F	protein_coding	99	115	98	75	12	6	7	5
Rv1972	.	Mce associated membrane protein	protein_coding	31	27	31	29	1	1	2	3
Rv1973	.	Mce associated membrane protein	protein_coding	9	12	15	19	3	2	5	2
Rv1974	.	membrane protein	protein_coding	15	19	2	8	6	1	2	3
Rv1975	.	hypothetical protein	protein_coding	19	25	26	19	4	7	8	7
Rv1976c	.	hypothetical protein	protein_coding	628	664	645	427	83	52	90	138
Rv1977	.	hypothetical protein	protein_coding	1329	1468	1325	1017	242	173	301	315
Rv1978	.	hypothetical protein	protein_coding	617	658	678	520	50	32	61	58
[truncated: 1,901 more rows]
