# Supplementary material for: Iron deprivation enhances transcriptional responses to in vitro growth arrest of Mycobacterium tuberculosis
Source: Front Microbiol. 2022 Oct 4;13:956602. doi: 10.3389/fmicb.2022.956602 (PMC9577196; doi:10.3389/fmicb.2022.956602)
Supplement: Supplementary file 3 [file Table_4.xlsx]

## Sheet: Iron_deprivation_effect_at_Exp
RV_number	Gene_name	BaseMean	log2FC	Statistics	P_value	FDR
Rv0001	dnaA	1320.59	6.44287e-05	0.149961	0.880796	0.999973
Rvnr01	rrs	2613.29	0.000882015	0.832931	0.404883	0.999973
Rvnt01	ileT	15.4412	-0.000268047	-0.348882	0.727178	0.999973
RVnc0001	AS1890	8.36812	0.000808181	0.605567	0.544803	0.999973
Rvns01	rnpB	1.30858e+06	6.21449e-05	0.144505	0.885101	0.999973
Rv0002	dnaN	576.142	1.88599e-05	0.0441505	0.964784	0.999973
RVnc0002	ASdes	27.046	-0.00146864	-1.23862	0.215485	0.999973
Rvnt02	alaT	31.4817	0.00127145	1.30739	0.19108	0.999973
Rvnr02	rrl	9.2968e+06	-0.000279572	-0.595009	0.551837	0.999973
Rv0003	recF	277.189	0.000315842	0.678896	0.497204	0.999973
Rvnr03	rrf	887.277	-8.13301e-05	-0.187819	0.851019	0.999973
Rvnt03	leuT	72.7846	-5.19449e-05	-0.094644	0.924598	0.999973
Rv0004	.	275.53	0.000391768	0.813456	0.415957	0.999973
Rvnt04	glyU	6.41111	-0.00076111	-0.55414	0.579483	0.999973
RVnc0004	B11	1613.79	9.18347e-05	0.21287	0.831428	0.999973
Rv0005	gyrB	12197.1	2.0059e-05	0.0470265	0.962492	0.999973
Rvnt05	tyrT	1.34461	0.000494975	0.350619	0.725874	0.999973
RVnc0005	B55	38.3386	-0.000244489	-0.409372	0.682266	0.999973
Rv0006	gyrA	7266.06	-0.000314212	-0.641651	0.5211	0.999973
Rvnt06	thrT	22.4624	-0.000523201	-0.720161	0.471426	0.999973
Rv0007	.	959.385	-7.85754e-05	-0.181471	0.855998	0.999973
Rv0008c	.	139.098	-7.89325e-05	-0.177569	0.859061	0.999973
Rvnt08	trpT	1520.69	-3.38998e-05	-0.067997	0.945788	0.999973
RVnc0008	F6	161.698	-0.000804936	-1.31777	0.18758	0.999973
Rv0009	ppiA	1497.86	-7.64882e-05	-0.177616	0.859024	0.999973
Rvnt09	thrV	10.1924	-0.000388999	-0.349344	0.726831	0.999973
Rv0010c	.	440.071	0.000464958	0.909519	0.363076	0.999973
RVnc0010	G2	13.4806	6.9176e-05	0.0761577	0.939294	0.999973
Rv0011c	.	523.276	0.000273616	0.467833	0.639904	0.999973
Rvnt11	gluT	2.03777	0.00122298	0.75036	0.453038	0.999973
Rv0012	.	751.731	0.000340436	0.71373	0.475394	0.999973
RVnc0012	mcr10	111.769	-8.36242e-05	-0.0960582	0.923474	0.999973
Rv0013	trpG	512.084	-5.281e-05	-0.1228	0.902265	0.999973
RVnc0013	mcr11	684.575	-0.000644622	-1.0109	0.312063	0.999973
Rvnt13	pheU	94.613	-2.80726e-05	-0.0528649	0.95784	0.999973
Rvnt14	argT	23.3202	-0.00114492	-1.1308	0.258139	0.999973
Rv0014c	pknB	1476.26	-0.000140423	-0.32145	0.74787	0.999973
Rvnt15	alaV	45.1877	-0.00106055	-1.14329	0.252917	0.999973
Rv0015c	pknA	1217.94	-0.000516979	-0.906155	0.364854	0.999973
RVnc0015	mcr15	15.106	-0.000195848	-0.25809	0.796337	0.999973
Rv0016c	pbpA	1076.42	6.24271e-05	0.134687	0.892859	0.999973
Rvnt17	leuX	47.9974	0.000321439	0.604737	0.545354	0.999973
Rv0017c	rodA	873.398	0.000143868	0.329542	0.741746	0.999973
Rvnt18	argV	5.02846	0.00822482	2.1603	0.0307491	0.999973
RVnc0018	mcr16	0.954493	-0.000395378	-0.264717	0.791228	0.999973
Rv0018c	pstP	1740.68	-0.000164113	-0.368591	0.712433	0.999973
Rvnt19	leuW	16.8812	0.000738112	0.706274	0.480018	0.999973
Rv0019c	fhaB	862.189	2.24322e-05	0.0521794	0.958386	0.999973
Rvnt20	leuV	5.40454	0.000496033	0.323605	0.746237	0.999973
Rv0020c	fhaA	5767.37	-0.000315422	-0.640926	0.521571	0.999973
Rv0021c	.	129.525	0.000255084	0.563187	0.573308	0.999973
RVnc0021	mcr3	573.97	-2.5567e-05	-0.0485323	0.961292	0.999973
Rvnt21	proT	23.3938	-4.24084e-05	-0.067752	0.945983	0.999973
Rv0022c	whiB5	6.57818	0.000282324	0.256658	0.797443	0.999973
Rvnt22	leuU	8.15667	0.00450853	1.92272	0.0545158	0.999973
Rv0023	.	185.384	6.25476e-05	0.143649	0.885778	0.999973
Rvnt24	metV	51.1535	6.92467e-05	0.095867	0.923626	0.999973
Rv0024	.	311.969	0.000102169	0.237286	0.812435	0.999973
RVnc0024	mcr7	16146	0.000172695	0.394632	0.693114	0.999973
Rvnt25	asnT	49.6641	0.00207692	1.34234	0.179487	0.999973
Rv0025	.	161.776	0.000195781	0.434958	0.663593	0.999973
Rvnt26	proU	69.3211	0.000204663	0.3416	0.732652	0.999973
Rv0026	.	300.716	0.000165591	0.369787	0.711541	0.999973
Rv0027	.	93.8952	-0.000217287	-0.449839	0.652827	0.999973
Rv0028	.	74.1024	0.000260546	0.476424	0.633773	0.999973
Rvnt28	argW	3.6399	-0.00226599	-1.18999	0.234049	0.999973
Rv0029	.	372.635	-3.62743e-05	-0.083404	0.93353	0.999973
Rvnt29	hisT	30.2017	0.000284544	0.408041	0.683244	0.999973
Rv0030	.	54.9034	8.40627e-05	0.169124	0.865699	0.999973
Rvnt30	lysU	125.053	-0.000267433	-0.502396	0.615389	0.999973
Rvnt31	valT	92.2509	0.000307592	0.60982	0.541981	0.999973
Rv0032	bioF2	89.1197	-2.57323e-05	-0.0585494	0.953311	0.999973
Rvnt32	glyT	8.46908	-0.00122232	-0.802594	0.42221	0.999973
Rv0034	.	8.12417	0.000403323	0.354335	0.723088	0.999973
RVnc0034	MTS0858	11.3766	0.000164615	0.179964	0.857181	0.999973
Rv0035	fadD34	81.1329	0.000317847	0.605065	0.545136	0.999973
RVnc0035	MTS1082	159.856	-0.000282145	-0.505677	0.613084	0.999973
Rvnt35	gluU	7.78898	-0.000722297	-0.471458	0.637314	0.999973
RVnc0036a	MTS2823	7.69938e+06	0.000743831	1.11018	0.26692	0.999973
RVnc0036	MTS1338	17467.5	0.00348471	2.25965	0.0238428	0.999973
Rv0036c	.	434.988	-4.64478e-06	-0.0105846	0.991555	0.999973
Rvnt36	glnU	1.22996	0.000219997	0.146014	0.88391	0.999973
Rv0037c	.	584.033	6.40416e-05	0.148535	0.881921	0.999973
Rvnt37	alaU	16.8779	0.000455079	0.517746	0.604635	0.999973
Rv0038	.	1105.56	0.00041901	0.822659	0.410702	0.999973
Rvnt38	metU	14.9672	-7.36062e-05	-0.0967276	0.922943	0.999973
Rv0039c	.	82.6422	0.000300624	0.449173	0.653307	0.999973
Rvnt39	thrU	10.115	-0.000956263	-0.695359	0.48683	0.999973
RVnc0040	MTS2975	111.252	0.000400056	0.791838	0.428455	0.999973
Rv0040c	mtc28	591.28	-0.00051769	-1.01586	0.309695	0.999973
Rvnt40	proY	64.9737	0.000504011	0.815218	0.414947	0.999973
Rvnt41	serV	4.8029	-0.000988302	-0.701811	0.482797	0.999973
Rv0041	leuS	963.095	-0.000237917	-0.525873	0.598977	0.999973
Rvnt42	serX	12.0439	-0.00226004	-1.30971	0.190294	0.999973
Rv0042c	.	386.431	0.000168124	0.379263	0.704492	0.999973
Rv0043c	.	195.58	1.94653e-05	0.0453873	0.963799	0.999973
Rvnt43	argU	5.64961	0.000550712	0.387856	0.698123	0.999973
Rv0044c	.	199.113	5.33056e-05	0.123353	0.901828	0.999973
Rvnt44	serT	0.98894	-0.000669244	-0.449401	0.653142	0.999973
Rvnt45	serU	5.96865	-0.00287168	-1.34661	0.178107	0.999973
Rv0045c	.	568.51	-0.000146596	-0.321978	0.74747	0.999973
Rv0046c	ino1	2613.27	-0.000372631	-0.781801	0.434332	0.999973
RVnc0046	ssr	3.74024e+06	0.000143596	0.325754	0.744611	0.999973
Rv0047c	.	1622.86	-0.0002001	-0.452734	0.65074	0.999973
RVnc0047	AS1726	12.7236	0.000657484	0.643243	0.520066	0.999973
Rv0048c	.	133.486	-0.000538157	-0.965433	0.334328	0.999973
Rv0049	.	654.985	-7.30528e-05	-0.170218	0.864839	0.999973
Rv0050	ponA1	2992.89	-0.000532342	-1.04204	0.297395	0.999973
Rv0051	.	578.752	-7.22777e-05	-0.16827	0.866371	0.999973
Rv0052	.	192.257	0.000431986	0.864351	0.387395	0.999973
Rv0053	rpsF	498.849	-0.000302475	-0.654665	0.512684	0.999973
Rv0054	ssb	606.628	-0.00027636	-0.592149	0.553751	0.999973
Rv0055	rpsR1	108.772	-0.000147837	-0.221293	0.824864	0.999973
Rv0056	rplI	411.581	-0.000292464	-0.621203	0.534466	0.999973
Rv0057	.	300.187	-5.34086e-05	-0.124943	0.900569	0.999973
Rv0058	dnaB	1980.42	-1.7953e-05	-0.0416817	0.966752	0.999973
Rv0059	.	260.708	0.000320022	0.584027	0.559202	0.999973
Rv0060	.	1012.44	0.000338578	0.724942	0.468488	0.999973
Rv0061c	.	1538.97	-0.000306616	-0.667397	0.504519	0.999973
Rv0062	celA1	253.39	-0.000383572	-0.806625	0.419882	0.999973
Rv0063	.	290.186	-7.5632e-05	-0.171124	0.864127	0.999973
Rv0063a	.	51.8121	0.000367364	0.555867	0.578302	0.999973
Rv0064A	vapB1	57.4176	-0.000366011	-0.551253	0.58146	0.999973
Rv0064	.	6265.81	0.000966186	1.51459	0.129875	0.999973
Rv0065	vapC1	269.246	0.000103822	0.233856	0.815097	0.999973
Rv0066c	icd2	1657.61	-2.02094e-05	-0.0466711	0.962775	0.999973
Rv0067c	.	94.8669	8.50796e-05	0.197816	0.843189	0.999973
Rv0068	.	68.663	-0.000442863	-0.846125	0.397483	0.999973
Rv0069c	sdaA	409.213	0.000289913	0.634065	0.526038	0.999973
Rv0070c	glyA2	394.065	-0.000224615	-0.469068	0.639021	0.999973
Rv0071	.	48.1535	5.90334e-05	0.100702	0.919787	0.999973
Rv0072	.	1239.05	0.000281003	0.616467	0.537587	0.999973
Rv0073	.	877.165	0.000113166	0.253107	0.800185	0.999973
Rv0074	.	696.047	3.23229e-05	0.0709685	0.943423	0.999973
Rv0075	.	645.959	0.000405774	0.841954	0.399813	0.999973
Rv0076c	.	31.9723	0.000247455	0.40331	0.68672	0.999973
Rv0077c	.	46.9383	-0.000383856	-0.64577	0.518429	0.999973
Rv0078B	.	51.9612	0.000664106	1.01454	0.310323	0.999973
Rv0078A	.	846.476	0.00105699	1.44745	0.14777	0.999973
Rv0078	.	22.7366	0.000135163	0.223956	0.822792	0.999973
Rv0079	.	29433.2	0.000302848	0.634184	0.525961	0.999973
Rv0080	.	5410.52	0.000506066	0.924438	0.355258	0.999973
Rv0081	.	457.565	-0.000130786	-0.281013	0.7787	0.999973
Rv0082	.	798.595	-0.000112434	-0.218039	0.827399	0.999973
Rv0083	.	1453.22	-3.0202e-05	-0.0550867	0.956069	0.999973
Rv0084	hycD	1107.33	-7.98504e-05	-0.173982	0.86188	0.999973
Rv0085	hycP	335.458	9.46003e-05	0.179647	0.85743	0.999973
Rv0086	hycQ	921.653	1.16725e-05	0.0247453	0.980258	0.999973
Rv0087	hycE	303.057	5.13343e-05	0.0946142	0.924621	0.999973
Rv0088	.	769.41	9.50415e-05	0.181992	0.855589	0.999973
Rv0089	.	200.492	0.000297187	0.616596	0.537501	0.999973
Rv0090	.	52.628	-7.31837e-05	-0.119468	0.904904	0.999973
Rv0091	mtn	46.4477	1.59594e-05	0.0314983	0.974872	0.999973
Rv0092	ctpA	606.905	7.55575e-05	0.171362	0.863939	0.999973
Rv0093c	.	323.642	5.38876e-05	0.126027	0.899711	0.999973
Rv0095c	.	24.6451	0.000360045	0.45902	0.64622	0.999973
Rv0096	PPE1	19.9304	-0.00208973	-1.48986	0.136261	0.999973
Rv0097	.	117.513	-0.000616794	-1.03326	0.301481	0.999973
Rv0098	fcoT	57.3945	-0.000211456	-0.385571	0.699814	0.999973
Rv0099	fadD10	329.053	-0.000343612	-0.698342	0.484964	0.999973
Rv0100	.	4.02299	0.000585998	0.440991	0.65922	0.999973
Rv0101	nrp	1538.77	-0.0395822	-3.24389	0.0011791	0.306487
Rv0102	.	1262.87	0.000280172	0.589033	0.555839	0.999973
Rv0103c	ctpB	1017.13	-0.000975742	-1.53747	0.124178	0.999973
Rv0104	.	60.2279	0.00050253	0.921581	0.356747	0.999973
Rv0106	.	79.255	-0.00114936	-1.44847	0.147485	0.999973
Rv0107c	ctpI	2095.63	-3.76388e-05	-0.0881471	0.92976	0.999973
Rv0108c	.	1707.12	0.00019145	0.396723	0.691572	0.999973
Rv0109	PE_PGRS1	79.5967	-0.000177976	-0.348852	0.7272	0.999973
Rv0110	.	166.317	6.4518e-05	0.150717	0.880199	0.999973
Rv0111	.	282.837	2.72197e-05	0.063756	0.949165	0.999973
Rv0112	gca	578.744	-3.67791e-05	-0.0849828	0.932275	0.999973
Rv0113	gmhA	179.973	6.92949e-05	0.158463	0.874092	0.999973
Rv0114	gmhB	93.5004	0.000310918	0.607647	0.543422	0.999973
Rv0115a	.	80.8789	0.000193256	0.340101	0.73378	0.999973
Rv0115	hddA	181.491	0.000587472	1.01012	0.31244	0.999973
Rv0116c	ldtA	2018.96	0.000346669	0.640117	0.522096	0.999973
Rv0117	oxyS	121.234	0.000188144	0.426333	0.669865	0.999973
Rv0118c	oxcA	357.044	0.00072693	1.23302	0.21757	0.999973
Rv0119	fadD7	150.761	-3.36228e-05	-0.062642	0.950052	0.999973
Rv0120c	fusA2	820.189	0.000134438	0.293926	0.768814	0.999973
Rv0121c	.	86.5317	2.61646e-06	0.00599085	0.99522	0.999973
Rv0122	.	39.5423	-0.00026929	-0.367055	0.713578	0.999973
Rv0123	.	144.544	1.4482e-05	0.030296	0.975831	0.999973
Rv0124	PE_PGRS2	25.1574	-0.00105615	-0.763016	0.445454	0.999973
Rv0125	pepA	1474.63	-0.000355505	-0.728449	0.466339	0.999973
Rv0126	treS	926.382	0.000189634	0.408405	0.682977	0.999973
Rv0127	mak	760.799	0.00043097	0.847278	0.39684	0.999973
Rv0128	.	98.4186	4.26235e-05	0.0908094	0.927644	0.999973
Rv0129c	fbpC	2280.95	-0.00054588	-1.04716	0.295027	0.999973
Rv0130	htdZ	50.9802	-0.000235836	-0.448078	0.654097	0.999973
Rv0131c	fadE1	301.53	-0.000108328	-0.240233	0.81015	0.999973
Rv0132c	fgd2	152.412	0.000167393	0.329264	0.741956	0.999973
Rv0133	.	361.59	0.000218721	0.492338	0.62248	0.999973
Rv0134	ephF	1088.89	0.000470936	0.908269	0.363736	0.999973
Rv0135c	.	2192.27	0.000100656	0.229409	0.818551	0.999973
Rv0136	cyp138	1162.05	-0.000301439	-0.641301	0.521327	0.999973
Rv0137c	msrA	383.993	-3.1421e-05	-0.0732194	0.941631	0.999973
Rv0138	.	149.813	0.000215873	0.478937	0.631984	0.999973
Rv0139	.	408.388	0.000158334	0.359359	0.719327	0.999973
Rv0140	.	361.403	-0.000279067	-0.614338	0.538992	0.999973
Rv0141c	.	175.568	0.000756175	1.2812	0.200123	0.999973
Rv0142	.	224.128	0.000263886	0.456275	0.648193	0.999973
Rv0143c	.	924.391	-8.15369e-05	-0.173119	0.862558	0.999973
Rv0144	.	4206.93	0.000231736	0.514007	0.607247	0.999973
Rv0145	.	4288.13	7.6464e-05	0.172544	0.86301	0.999973
Rv0146	.	1025.78	0.000146542	0.251632	0.801326	0.999973
Rv0147	.	2004.52	-0.000200457	-0.406335	0.684496	0.999973
Rv0148	.	1004.88	0.000301694	0.656967	0.511202	0.999973
Rv0149	.	725.955	0.000321948	0.693436	0.488036	0.999973
Rv0150c	.	15.3732	0.000808424	0.839253	0.401327	0.999973
Rv0151c	PE1	129.834	0.000288574	0.590967	0.554542	0.999973
Rv0152c	PE2	86.5062	3.06162e-05	0.0590252	0.952932	0.999973
Rv0153c	ptbB	260.02	6.40592e-05	0.145766	0.884106	0.999973
Rv0154c	fadE2	438.206	-0.000417764	-0.829881	0.406606	0.999973
Rv0155	pntAa	186.116	2.20375e-05	0.0516671	0.958794	0.999973
Rv0156	pntAb	45.6605	-0.000317335	-0.590243	0.555028	0.999973
Rv0157	pntB	1156.65	-7.10422e-05	-0.162065	0.871255	0.999973
Rv0157A	.	279	0.000341054	0.650895	0.515114	0.999973
Rv0158	.	269.99	8.23099e-05	0.189942	0.849355	0.999973
Rv0159c	PE3	54.4598	-7.24514e-05	-0.132435	0.894641	0.999973
Rv0160c	PE4	46.7964	-0.000236475	-0.408956	0.682572	0.999973
Rv0161	.	60.2398	-0.000149039	-0.303719	0.761342	0.999973
Rv0162c	adhE1	104.627	0.000109262	0.164019	0.869716	0.999973
Rv0163	.	35.2752	0.000254538	0.43009	0.66713	0.999973
Rv0164	TB18.5	448.442	7.74516e-05	0.176	0.860294	0.999973
Rv0165c	mce1R	510.075	0.000191676	0.430345	0.666945	0.999973
Rv0166	fadD5	2701.39	0.000253052	0.561133	0.574707	0.999973
Rv0167	yrbE1A	1419.16	0.000299881	0.651437	0.514764	0.999973
Rv0168	yrbE1B	562.113	0.000400407	0.813667	0.415836	0.999973
Rv0169	mce1A	1615.05	0.000297154	0.640783	0.521664	0.999973
Rv0170	mce1B	1130.79	0.000342923	0.731543	0.464448	0.999973
Rv0171	mce1C	1275.14	0.000344387	0.700163	0.483825	0.999973
Rv0172	mce1D	1920.8	0.000109035	0.230727	0.817527	0.999973
Rv0173	lprK	1108.9	0.000229808	0.51549	0.606211	0.999973
Rv0174	mce1F	4030.35	0.000458208	0.930447	0.35214	0.999973
Rv0175	.	1451.38	-7.91344e-05	-0.155771	0.876213	0.999973
Rv0176	.	989.257	0.000305851	0.650879	0.515125	0.999973
Rv0177	.	824.58	-0.000171216	-0.383501	0.701349	0.999973
Rv0178	.	806.965	0.000268278	0.580771	0.561395	0.999973
Rv0179c	lprO	1019.24	0.000100588	0.233786	0.815151	0.999973
Rv0180c	.	421.331	-7.88555e-05	-0.182636	0.855083	0.999973
Rv0181c	.	305.737	0.000221775	0.495417	0.620306	0.999973
Rv0182c	sigG	873.955	0.000414163	0.857877	0.39096	0.999973
Rv0183	.	373.888	-5.70903e-05	-0.126296	0.899498	0.999973
Rv0184	.	435.666	-0.000318248	-0.668223	0.503991	0.999973
Rv0185	.	153.085	-0.00011618	-0.223809	0.822906	0.999973
Rv0186A	mymT	4847.6	0.000835317	1.13409	0.256759	0.999973
Rv0186	bglS	1501.56	-0.000384218	-0.808385	0.418869	0.999973
Rv0187	.	254.694	-6.67681e-05	-0.155484	0.876439	0.999973
Rv0188	.	11470.8	0.00038879	0.755325	0.450054	0.999973
Rv0189c	ilvD	1231.44	-0.000114741	-0.246322	0.805433	0.999973
Rv0190	.	790.351	0.000638629	1.18521	0.235935	0.999973
Rv0191	.	474.639	0.000153731	0.33736	0.735846	0.999973
Rv0192	.	555.905	-0.000152946	-0.32652	0.744031	0.999973
Rv0193c	.	81.4726	0.000161091	0.286002	0.774876	0.999973
Rv0194	.	83.0808	1.57404e-05	0.0360815	0.971217	0.999973
Rv0195	.	120.625	4.39709e-05	0.0801301	0.936134	0.999973
Rv0196	.	27.7501	0.000417485	0.429466	0.667584	0.999973
Rv0197	.	167.308	-0.000348621	-0.74548	0.455982	0.999973
Rv0198c	zmp1	1466.39	-0.000171337	-0.369181	0.711993	0.999973
Rv0199	.	136.19	-1.55245e-05	-0.0355146	0.971669	0.999973
Rv0200	.	270.157	-5.56226e-05	-0.129193	0.897205	0.999973
Rv0201c	.	570.563	-8.03623e-05	-0.187027	0.85164	0.999973
Rv0202c	mmpL11	2760.74	-0.000254936	-0.502739	0.615148	0.999973
Rv0203	.	206.873	-4.72763e-05	-0.108588	0.91353	0.999973
Rv0204c	.	453.477	-0.000290547	-0.626767	0.530812	0.999973
Rv0205	.	268.401	0.000110863	0.254243	0.799308	0.999973
Rv0206c	mmpL3	6924.32	-0.000218308	-0.434182	0.664157	0.999973
Rv0207c	.	2188.64	9.71394e-05	0.214227	0.83037	0.999973
Rv0208c	.	1938.68	0.000509781	1.0089	0.313021	0.999973
Rv0209	.	124.07	8.18282e-05	0.186439	0.852101	0.999973
Rv0210	.	96.5214	-0.000229429	-0.484192	0.62825	0.999973
Rv0211	pckA	8207.23	4.60423e-05	0.10747	0.914416	0.999973
Rv0212c	nadR	164.033	9.83438e-05	0.223184	0.823392	0.999973
Rv0213c	.	88.7387	-0.000363274	-0.725123	0.468377	0.999973
Rv0214	fadD4	124.396	-0.000217409	-0.463186	0.643231	0.999973
Rv0216	.	169.267	9.03261e-05	0.209059	0.834402	0.999973
Rv0217c	lipW	114.833	-0.000421311	-0.798996	0.424292	0.999973
Rv0218	.	62.4663	-5.50889e-05	-0.0952431	0.924122	0.999973
Rv0219	.	14.8519	0.000289996	0.373618	0.708689	0.999973
Rv0220	lipC	2616.53	5.87172e-05	0.126515	0.899324	0.999973
Rv0221	.	1010.87	0.000369595	0.757377	0.448824	0.999973
Rv0222	echA1	574.611	0.0004073	0.815009	0.415067	0.999973
Rv0223c	.	182.129	-0.000339989	-0.696332	0.486221	0.999973
Rv0224c	.	81.1365	-0.000192275	-0.343937	0.730893	0.999973
Rv0225	.	445.72	7.8226e-05	0.181622	0.85588	0.999973
Rv0226c	.	187.617	-0.00010436	-0.242263	0.808576	0.999973
Rv0227c	.	588.634	-0.00164055	-1.88759	0.0590812	0.999973
Rv0228	.	209.595	-0.000229267	-0.514131	0.607161	0.999973
Rv0229c	.	837.535	0.00062487	1.13542	0.256201	0.999973
Rv0230c	php	285.863	7.24111e-05	0.168207	0.86642	0.999973
Rv0231	fadE4	296.064	-0.000325782	-0.690111	0.490125	0.999973
Rv0232	.	3771.1	0.000889641	1.46005	0.144277	0.999973
Rv0233	nrdB	5317.58	0.000443371	0.900072	0.368082	0.999973
Rv0234c	gabD1	702.453	-0.000293544	-0.641091	0.521464	0.999973
Rv0235c	.	133.476	0.000368656	0.779231	0.435844	0.999973
Rv0236A	.	143.411	-0.000145501	-0.332445	0.739553	0.999973
Rv0236c	aftD	1194.88	-2.78692e-05	-0.0415661	0.966845	0.999973
Rv0237	lpqI	483.511	-0.000564419	-0.854687	0.392725	0.999973
Rv0238	.	700.252	0.000554368	1.06807	0.285489	0.999973
Rv0239	vapB24	234.588	0.000193902	0.422778	0.672457	0.999973
Rv0240	vapC24	259.659	0.000753153	1.2391	0.215307	0.999973
Rv0241c	htdX	1094.06	-0.000121923	-0.281419	0.778389	0.999973
Rv0242c	fabG4	2281.72	-0.000229167	-0.514359	0.607001	0.999973
Rv0243	fadA2	4629.08	-0.000176735	-0.397215	0.691209	0.999973
Rv0244c	fadE5	1380.07	0.000197217	0.435151	0.663453	0.999973
Rv0245	.	528.29	0.000448468	0.904926	0.365505	0.999973
Rv0246	.	158.499	0.000914896	1.37828	0.168118	0.999973
Rv0247c	.	505.181	7.11542e-05	0.166013	0.868147	0.999973
Rv0248c	.	2003.34	1.26952e-06	0.00293648	0.997657	0.999973
Rv0249c	.	1014.03	3.96191e-05	0.0924102	0.926372	0.999973
Rv0250c	.	624.851	0.000725265	1.24246	0.214068	0.999973
Rv0251c	hsp	1124.64	-0.000357659	-0.650929	0.515092	0.999973
Rv0252	nirB	1453.34	4.78853e-05	0.109394	0.91289	0.999973
Rv0253	nirD	93.319	0.000268956	0.371705	0.710113	0.999973
Rv0254c	cobU	36.3579	0.000249456	0.45038	0.652436	0.999973
Rv0255c	cobQ1	139.196	0.000113105	0.21476	0.829954	0.999973
Rv0256c	PPE2	164.228	-0.000354329	-0.718259	0.472597	0.999973
Rv0257	.	211.551	0.000145521	0.315374	0.752478	0.999973
Rv0258c	.	61.0375	1.18034e-05	0.0226372	0.98194	0.999973
Rv0259c	.	14.2601	9.05923e-05	0.102295	0.918522	0.999973
Rv0260c	.	21.9605	0.00091639	0.958363	0.33788	0.999973
Rv0261c	narK3	29.6741	0.000468273	0.668403	0.503876	0.999973
Rv0262c	aac	133.708	0.000493867	0.924662	0.355142	0.999973
Rv0263c	.	217.844	2.01448e-05	0.0472327	0.962328	0.999973
Rv0264c	.	110.781	0.000360552	0.751097	0.452595	0.999973
Rv0265c	.	360.885	3.16378e-05	0.0739772	0.941029	0.999973
Rv0266c	oplA	483.632	-0.000324333	-0.700156	0.48383	0.999973
Rv0267	narU	19.1359	-0.000305553	-0.362019	0.717338	0.999973
Rv0268c	.	895.361	0.000206627	0.467079	0.640443	0.999973
Rv0269c	.	175.904	-0.000338608	-0.674572	0.499948	0.999973
Rv0270	fadD2	4156.03	0.000337614	0.674307	0.500116	0.999973
Rv0271c	fadE6	1357.45	7.58155e-05	0.167049	0.867332	0.999973
Rv0272c	.	526.189	-5.91726e-05	-0.137971	0.890263	0.999973
Rv0273c	.	233.982	0.000243023	0.524342	0.60004	0.999973
Rv0274	.	228.524	0.00041874	0.862722	0.38829	0.999973
Rv0275c	.	2421.86	9.04445e-05	0.210041	0.833635	0.999973
Rv0276	.	2402.53	0.000231762	0.511176	0.609227	0.999973
Rv0277c	vapC25	2018.14	0.00106739	1.48656	0.137132	0.999973
Rv0278c	.	42.0662	-0.000307297	-0.303422	0.761568	0.999973
Rv0279c	PE_PGRS4	64.6695	0.000110799	0.104638	0.916663	0.999973
Rv0280	PPE3	362.542	-0.00480263	-1.85681	0.0633386	0.999973
Rv0281	.	763.345	-0.000655963	-1.19724	0.231213	0.999973
Rv0282	eccA3	6568.04	-0.000445817	-0.910735	0.362435	0.999973
Rv0283	eccB3	3501.11	-0.000329648	-0.624326	0.532413	0.999973
Rv0284	eccC3	6210.59	-4.76779e-05	-0.10937	0.912909	0.999973
Rv0285	PE5	372.634	0.000736845	0.98263	0.32579	0.999973
Rv0286	PPE4	1893.39	-6.08869e-06	-0.00993602	0.992072	0.999973
Rv0287	esxG	1097.14	-6.92185e-05	-0.155442	0.876473	0.999973
Rv0288	esxH	531.331	-4.55709e-05	-0.104982	0.91639	0.999973
Rv0289	espG3	3423.31	0.000115617	0.249569	0.802921	0.999973
Rv0290	eccD3	4086.55	7.68161e-05	0.138281	0.890018	0.999973
Rv0291	mycP3	3323.81	-8.6023e-05	-0.137707	0.890472	0.999973
Rv0292	eccE3	1073.46	0.000230095	0.516311	0.605637	0.999973
Rv0293c	.	1400.37	0.000400752	0.785822	0.431972	0.999973
Rv0294	tam	29.2235	-0.000128904	-0.231247	0.817123	0.999973
Rv0295c	.	402.375	-0.000199636	-0.437232	0.661943	0.999973
Rv0296c	.	449.631	-0.000119512	-0.276614	0.782077	0.999973
Rv0297	PE_PGRS5	597.601	-0.000237393	-0.290065	0.771767	0.999973
Rv0298	.	481.543	0.000348325	0.73838	0.460284	0.999973
Rv0299	.	445.009	0.000280197	0.616868	0.537322	0.999973
Rv0300	vapB2	455.19	0.000432543	0.880817	0.378417	0.999973
Rv0301	vapC2	771.2	0.000309768	0.673731	0.500482	0.999973
Rv0302	.	542.122	8.6686e-05	0.1951	0.845314	0.999973
Rv0303	.	272.486	0.000125745	0.277538	0.781367	0.999973
Rv0304c	PPE5	334.534	7.48526e-05	0.165868	0.868261	0.999973
Rv0305c	PPE6	210.681	0.00049928	0.970781	0.331658	0.999973
Rv0306	.	31.0992	-5.39553e-05	-0.09657	0.923068	0.999973
Rv0307c	.	179.746	-8.43893e-05	-0.144555	0.885063	0.999973
Rv0308	.	328.385	0.000122532	0.264735	0.791214	0.999973
Rv0309	.	517.816	0.000294732	0.638598	0.523084	0.999973
Rv0310c	.	35.1615	0.00213737	1.64867	0.0992153	0.999973
Rv0311	.	275.732	0.000380048	0.610067	0.541817	0.999973
Rv0312	.	637.032	-5.71551e-05	-0.133665	0.893668	0.999973
Rv0313	.	2027.68	0.000669223	1.18775	0.234933	0.999973
Rv0314c	.	723.216	0.000160697	0.363423	0.716289	0.999973
Rv0315	.	689.021	-0.000242324	-0.528144	0.597399	0.999973
Rv0316	.	120.417	0.000155775	0.213807	0.830697	0.999973
Rv0317c	glpQ2	656.799	0.000355959	0.757974	0.448467	0.999973
Rv0318c	.	58.1793	-0.000279152	-0.547253	0.584205	0.999973
Rv0319	pcp	114.517	-0.00046739	-0.926288	0.354296	0.999973
Rv0320	.	53.2911	0.000348508	0.628085	0.529948	0.999973
Rv0321	dcd	115.825	0.000108907	0.250145	0.802475	0.999973
Rv0322	udgA	115.325	-7.5071e-05	-0.170473	0.864638	0.999973
Rv0323c	.	135.675	-0.000155938	-0.340504	0.733477	0.999973
Rv0324	.	96.7513	0.000248192	0.512117	0.608569	0.999973
Rv0325	.	15.1859	5.96456e-05	0.054379	0.956633	0.999973
Rv0326	.	63.2723	0.000916924	1.16822	0.242719	0.999973
Rv0327c	cyp135A1	47.6073	-0.000121192	-0.232935	0.815812	0.999973
Rv0328	.	520.639	0.000186479	0.410063	0.68176	0.999973
Rv0329c	.	11.5427	-0.000113234	-0.095519	0.923903	0.999973
Rv0330c	.	31.6711	0.000104446	0.181228	0.856188	0.999973
Rv0331	.	149.029	0.000134289	0.167758	0.866774	0.999973
Rv0332	.	256.702	-8.37151e-05	-0.195065	0.845342	0.999973
Rv0333	.	106.434	2.24532e-05	0.0494787	0.960538	0.999973
Rv0334	rmlA	201.769	-0.000103172	-0.239028	0.811084	0.999973
Rv0335c	PE6	10.9483	-2.0231e-05	-0.0189685	0.984866	0.999973
Rv0336	.	27.564	1.16687e-05	0.0140696	0.988774	0.999973
Rv0337c	aspC	960.376	-0.000202975	-0.457486	0.647322	0.999973
Rv0338c	.	2562.72	-0.000732313	-1.29694	0.194652	0.999973
Rv0339c	.	461.221	-0.000266374	-0.582532	0.560208	0.999973
Rv0340	.	408.95	0.000144691	0.333197	0.738986	0.999973
Rv0341	iniB	6073.79	-0.00017802	-0.361848	0.717466	0.999973
Rv0342	iniA	2209.23	-1.52896e-05	-0.0357827	0.971456	0.999973
Rv0343	iniC	830.157	0.000120974	0.277415	0.781462	0.999973
Rv0344c	lpqJ	28.1642	0.000128467	0.223076	0.823476	0.999973
Rv0345	.	99.657	0.000168703	0.35259	0.724396	0.999973
Rv0346c	ansP2	1811.76	0.000109442	0.24522	0.806286	0.999973
Rv0347	.	206.931	0.000227508	0.480249	0.63105	0.999973
Rv0348	.	114.249	0.000110218	0.226267	0.820994	0.999973
Rv0349	.	145.018	0.000405543	0.804622	0.421038	0.999973
Rv0350	dnaK	13689.6	-0.000116115	-0.267626	0.788987	0.999973
Rv0351	grpE	4323.99	-0.00105506	-1.49809	0.13411	0.999973
Rv0352	dnaJ1	4661.72	-0.000639278	-1.12419	0.260934	0.999973
Rv0353	hspR	649.922	-8.83322e-05	-0.196138	0.844502	0.999973
Rv0354c	PPE7	26.1212	0.000711325	0.904329	0.365821	0.999973
Rv0355c	PPE8	1137.66	0.000105593	0.226921	0.820486	0.999973
Rv0356c	.	40.9735	-0.000222622	-0.363848	0.715972	0.999973
Rv0357c	purA	200.801	-0.00117382	-1.58625	0.112682	0.999973
Rv0358	.	19.7055	-7.60765e-05	-0.0916703	0.92696	0.999973
Rv0359	.	35.051	0.00028148	0.516101	0.605784	0.999973
Rv0360c	.	112.968	0.000115408	0.264798	0.791165	0.999973
Rv0361	.	905.487	-0.000110439	-0.255367	0.79844	0.999973
Rv0362	mgtE	169.845	0.000202503	0.449491	0.653078	0.999973
Rv0363c	fba	1442.93	-3.97445e-05	-0.093076	0.925843	0.999973
Rv0364	.	300.606	0.000153193	0.351732	0.725039	0.999973
Rv0365c	.	239.194	0.000107706	0.248173	0.804001	0.999973
Rv0366c	.	106.327	0.000682418	0.884303	0.376533	0.999973
Rv0367c	.	134.2	0.00101708	1.01856	0.308411	0.999973
Rv0368c	.	13.7074	-0.000333791	-0.369589	0.711689	0.999973
Rv0369c	.	12.3575	0.000285383	0.278285	0.780794	0.999973
Rv0370c	.	31.3146	-0.000105618	-0.19133	0.848267	0.999973
Rv0371c	.	6.67154	-0.000103372	-0.0804089	0.935912	0.999973
Rv0372c	.	17.4067	-0.000900739	-0.819665	0.412407	0.999973
Rv0373c	.	82.5909	-0.000313019	-0.624383	0.532376	0.999973
Rv0374c	.	12.9536	-0.000965812	-0.686694	0.492275	0.999973
Rv0375c	.	26.4494	0.000313232	0.502192	0.615532	0.999973
Rv0376c	.	131.513	0.000357152	0.620907	0.534661	0.999973
Rv0377	.	171.871	0.00027024	0.596331	0.550954	0.999973
Rv0378	.	3.52828	0.000501499	0.333559	0.738713	0.999973
Rv0379	secE2	44.5256	0.000213866	0.394237	0.693406	0.999973
Rv0380c	.	65.1366	0.000251183	0.534573	0.592945	0.999973
Rv0381c	.	226.322	0.00025176	0.501844	0.615778	0.999973
Rv0382c	pyrE	617.138	0.000146874	0.296968	0.766491	0.999973
Rv0383c	.	3077.93	-4.65819e-05	-0.0935955	0.92543	0.999973
Rv0384c	clpB	893.034	-0.000336902	-0.526173	0.598768	0.999973
Rv0385	.	190.48	-2.9953e-05	-0.0627455	0.949969	0.999973
Rv0386	.	414.603	-0.000145758	-0.315093	0.752691	0.999973
Rv0389	purT	222.973	0.000194149	0.418583	0.675521	0.999973
Rv0390	.	273.895	-0.00021216	-0.470989	0.637649	0.999973
Rv0391	metZ	671.774	-0.000215401	-0.481499	0.630162	0.999973
Rv0392c	ndhA	501.426	1.67141e-05	0.0378251	0.969827	0.999973
Rv0394c	.	305.116	-0.000374591	-0.789925	0.429572	0.999973
Rv0395	.	4.94167	0.000590525	0.456658	0.647917	0.999973
Rv0397	.	3.00146	0.00162544	0.921883	0.35659	0.999973
Rv0397A	.	278.568	0.000205801	0.46375	0.642827	0.999973
Rv0398c	.	164.892	0.00016998	0.294663	0.768251	0.999973
Rv0399c	lpqK	219.135	0.000481806	0.960149	0.33698	0.999973
Rv0400c	fadE7	691.268	-2.4163e-05	-0.0549651	0.956166	0.999973
Rv0401	.	36.1902	0.000686682	0.901399	0.367376	0.999973
Rv0402c	mmpL1	314.444	0.000122558	0.269499	0.787546	0.999973
Rv0403c	mmpS1	35.3467	0.000218862	0.395582	0.692414	0.999973
Rv0404	fadD30	280.764	0.000106202	0.243878	0.807325	0.999973
Rv0405	pks6	1090.55	0.000383606	0.793921	0.427241	0.999973
Rv0406c	.	115.133	-9.16891e-05	-0.170735	0.864432	0.999973
Rv0407	fgd1	497.087	2.19477e-05	0.0495968	0.960444	0.999973
Rv0408	pta	821.872	-3.05325e-06	-0.00654914	0.994775	0.999973
Rv0409	ackA	523.817	0.000122457	0.273186	0.78471	0.999973
Rv0410c	pknG	3102.39	-3.91355e-05	-0.0901992	0.928129	0.999973
Rv0411c	glnH	1441.34	-0.000271059	-0.59774	0.550013	0.999973
Rv0412c	.	2551.2	1.43875e-05	0.0326664	0.973941	0.999973
Rv0413	mutT3	318.708	-5.71533e-05	-0.109089	0.913132	0.999973
Rv0414c	thiE	49.5274	-0.00094174	-1.01736	0.308981	0.999973
Rv0415	thiO	288.693	0.000194602	0.441804	0.658631	0.999973
Rv0416	thiS	1.34423	0.00117009	0.719073	0.472096	0.999973
Rv0417	thiG	75.589	-3.98506e-05	-0.0896615	0.928556	0.999973
Rv0418	lpqL	773.277	-0.000437268	-0.896825	0.369812	0.999973
Rv0419	lpqM	1670.66	0.000131282	0.293188	0.769378	0.999973
Rv0420c	.	125.842	0.000263113	0.564271	0.57257	0.999973
Rv0421c	.	206.597	-3.68627e-05	-0.0843747	0.932758	0.999973
Rv0422c	thiD	335.057	0.000395016	0.806746	0.419813	0.999973
Rv0423c	thiC	2502.47	-0.000152887	-0.351192	0.725445	0.999973
Rv0424c	.	246.116	-8.63224e-05	-0.18186	0.855692	0.999973
Rv0425c	ctpH	4293.62	-0.000197834	-0.444786	0.656475	0.999973
Rv0426c	.	443.974	0.000179834	0.409417	0.682234	0.999973
Rv0427c	xthA	136.415	9.55417e-06	0.0196797	0.984299	0.999973
Rv0428c	.	67.44	-0.000322703	-0.557794	0.576985	0.999973
Rv0429c	def	157.864	-0.00019679	-0.445733	0.65579	0.999973
Rv0430	.	115.65	0.000166349	0.372672	0.709392	0.999973
Rv0431	.	264.314	0.000390056	0.811627	0.417006	0.999973
Rv0432	sodC	587.154	0.000224476	0.502316	0.615445	0.999973
Rv0433	.	729.987	9.91137e-05	0.21963	0.826159	0.999973
Rv0434	.	375.308	0.000640529	1.18678	0.235315	0.999973
Rv0435c	.	819.377	-0.000237101	-0.524686	0.599802	0.999973
Rv0436c	pssA	307.481	-8.25179e-05	-0.18601	0.852437	0.999973
Rv0437c	psd	169.803	-0.00020216	-0.38583	0.699623	0.999973
Rv0438c	moeA2	276.22	-0.000135858	-0.313491	0.753907	0.999973
Rv0439c	.	130.727	-0.000586682	-1.08022	0.280044	0.999973
Rv0440	groEL2	13727.2	-0.000136785	-0.217254	0.828011	0.999973
Rv0441c	.	276.409	0.000100173	0.232859	0.815871	0.999973
Rv0442c	PPE10	384.404	4.4091e-05	0.100849	0.91967	0.999973
Rv0443	.	707.47	0.00015918	0.363633	0.716132	0.999973
Rv0444c	rskA	414.3	-6.03256e-05	-0.138236	0.890054	0.999973
Rv0445c	sigK	206.759	1.68889e-05	0.0395923	0.968418	0.999973
Rv0446c	.	171.646	-0.000271435	-0.599178	0.549054	0.999973
Rv0447c	ufaA1	129.163	-2.82859e-05	-0.0398261	0.968232	0.999973
Rv0448c	.	9.61674	0.000661645	0.602439	0.546882	0.999973
Rv0449c	.	141.563	0.00147307	1.65481	0.0979623	0.999973
Rv0450c	mmpL4	2093.5	0.000794889	1.34601	0.178298	0.999973
Rv0451c	mmpS4	543.801	0.00345392	2.1924	0.0283506	0.999973
Rv0452	.	105.056	-0.000131824	-0.301564	0.762985	0.999973
Rv0453	PPE11	39.6796	0.000183139	0.316342	0.751743	0.999973
Rv0455c	.	1013.18	6.44503e-05	0.138916	0.889517	0.999973
Rv0456c	echA2	48.3632	0.000150729	0.278548	0.780592	0.999973
Rv0456A	mazF1	29.208	0.001272	1.18892	0.234471	0.999973
Rv0457c	.	153.679	0.000128539	0.27087	0.786491	0.999973
Rv0458	.	596.432	-0.000119862	-0.272408	0.785308	0.999973
Rv0459	.	134.267	-0.000135861	-0.313182	0.754143	0.999973
Rv0460	.	94.5301	4.18194e-05	0.0918956	0.926781	0.999973
Rv0461	.	205.565	-1.44661e-05	-0.0337118	0.973107	0.999973
Rv0462	lpdC	1948.31	-0.000145812	-0.284989	0.775653	0.999973
Rv0463	.	66.326	0.000394788	0.727136	0.467143	0.999973
Rv0464c	.	422.939	2.30969e-05	0.0520866	0.95846	0.999973
Rv0465c	.	596.168	4.24038e-05	0.0986712	0.921399	0.999973
Rv0466	.	540.386	-9.59332e-05	-0.223172	0.823401	0.999973
Rv0467	icl1	1650.72	-0.000166052	-0.326173	0.744294	0.999973
Rv0468	fadB2	471.412	8.31983e-06	0.0194634	0.984471	0.999973
Rv0469	umaA	589.331	0.000188607	0.410367	0.681536	0.999973
Rv0470A	.	86.0772	0.000456694	0.867908	0.385445	0.999973
Rv0470c	pcaA	1715.7	0.000158951	0.36368	0.716097	0.999973
Rv0471c	.	191.535	-4.19565e-05	-0.0981928	0.921779	0.999973
Rv0472c	.	1044.72	0.000118234	0.266919	0.789532	0.999973
Rv0473	.	1012.42	-1.28326e-05	-0.0294826	0.97648	0.999973
Rv0474	.	1057.21	0.000461244	0.911542	0.36201	0.999973
Rv0475	hbhA	2124.42	-0.000682705	-0.992147	0.321126	0.999973
Rv0476	.	646.358	0.000158562	0.362774	0.716773	0.999973
Rv0477	.	866.13	0.00122817	1.71041	0.087191	0.999973
Rv0478	deoC	632.222	0.000698951	1.25874	0.208124	0.999973
Rv0479c	.	1152.17	-0.000293623	-0.622777	0.533431	0.999973
Rv0480c	.	178.556	-0.000163958	-0.320436	0.748638	0.999973
Rv0481c	.	154.736	0.000165204	0.357023	0.721074	0.999973
Rv0482	murB	75.3862	0.000281071	0.557164	0.577415	0.999973
Rv0483	lprQ	3609.88	-7.53141e-05	-0.17314	0.862541	0.999973
Rv0484c	.	192.181	6.40886e-05	0.148646	0.881833	0.999973
Rv0485	.	2849.43	0.000183015	0.398244	0.69045	0.999973
Rv0486	mshA	2483.91	-2.54722e-05	-0.059329	0.95269	0.999973
Rv0487	.	841.825	0.000333712	0.703898	0.481496	0.999973
Rv0488	.	65.0223	0.00204017	1.70371	0.0884361	0.999973
Rv0489	gpm1	424.76	0.000398541	0.818411	0.413123	0.999973
Rv0490	senX3	3024.44	2.49009e-05	0.058348	0.953471	0.999973
Rv0491	regX3	1085.58	0.000105964	0.245798	0.805838	0.999973
Rv0492A	.	7.94898	-0.000688844	-0.539867	0.589289	0.999973
Rv0492c	.	103.4	7.05252e-05	0.102692	0.918207	0.999973
Rv0493c	.	59.8437	-0.000863121	-1.11828	0.263449	0.999973
Rv0494	.	19.9289	0.000234669	0.256381	0.797657	0.999973
Rv0495c	.	1005.42	-0.000420241	-0.861386	0.389025	0.999973
Rv0496	.	582.221	-0.000240068	-0.501214	0.61622	0.999973
Rv0497	.	301.452	-3.96195e-05	-0.0877321	0.93009	0.999973
Rv0498	.	190.459	-0.00010008	-0.209501	0.834057	0.999973
Rv0499	.	159.112	4.4007e-05	0.102854	0.918079	0.999973
Rv0500A	.	985.889	-8.80467e-07	-0.00194763	0.998446	0.999973
Rv0500	proC	210.908	0.00046299	0.938002	0.348243	0.999973
Rv0501	galE2	2682.44	0.000113193	0.256301	0.797719	0.999973
Rv0502	.	7748.4	0.000120271	0.277398	0.781475	0.999973
Rv0503c	cmaA2	1044.98	0.000128621	0.297018	0.766453	0.999973
Rv0504c	.	231.182	-0.00065477	-1.12391	0.261049	0.999973
Rv0505c	serB1	794.984	-0.00043973	-0.898359	0.368994	0.999973
Rv0506	mmpS2	212.07	0.000185415	0.397561	0.690954	0.999973
Rv0507	mmpL2	859.961	0.000125442	0.290143	0.771707	0.999973
Rv0508	.	41.3854	0.000294988	0.540677	0.588731	0.999973
Rv0509	hemA	2868.36	-0.000145213	-0.309354	0.757053	0.999973
Rv0510	hemC	1515.67	-1.84153e-05	-0.0296296	0.976362	0.999973
Rv0511	hemD	3533.33	-5.56245e-05	-0.125897	0.899813	0.999973
Rv0512	hemB	2329.27	2.4845e-05	0.0567558	0.95474	0.999973
Rv0513	.	698.163	-0.000113731	-0.254948	0.798763	0.999973
Rv0514	.	221.684	7.78887e-05	0.180889	0.856455	0.999973
Rv0515	.	198.195	4.38071e-05	0.0815275	0.935022	0.999973
Rv0516c	.	363.325	0.00030037	0.625612	0.531569	0.999973
Rv0517	.	252.156	0.000167398	0.363652	0.716118	0.999973
Rv0518	.	111.266	0.000166356	0.367586	0.713182	0.999973
Rv0519c	.	202.031	-7.43295e-05	-0.172194	0.863285	0.999973
Rv0522	gabP	624.598	0.000381135	0.727793	0.466741	0.999973
Rv0523c	.	72.7637	7.48616e-05	0.156236	0.875847	0.999973
Rv0524	hemL	1745.47	1.06953e-05	0.0243482	0.980575	0.999973
Rv0525	.	262.086	-5.27808e-05	-0.114754	0.90864	0.999973
Rv0526	.	537.583	-0.00012514	-0.241261	0.809353	0.999973
Rv0527	ccdA	876.198	3.57516e-05	0.0705709	0.943739	0.999973
Rv0528	.	1305.22	-0.000632122	-0.951692	0.341253	0.999973
Rv0529	ccsA	705.569	-0.000219781	-0.477331	0.633127	0.999973
Rv0530A	.	444.995	0.000209223	0.436155	0.662725	0.999973
Rv0530	.	931.052	-0.000655602	-1.07684	0.281554	0.999973
Rv0531	.	107.657	-0.00258905	-1.83492	0.0665179	0.999973
Rv0532	PE_PGRS6	133.745	-0.000331238	-0.439545	0.660267	0.999973
Rv0533c	fabH	232.053	-0.000556561	-1.04579	0.295659	0.999973
Rv0534c	menA	98.6764	0.000217847	0.486859	0.626358	0.999973
Rv0535	.	91.9476	0.000321239	0.629648	0.528925	0.999973
Rv0536	galE3	80.0262	-0.000227424	-0.332502	0.73951	0.999973
Rv0537c	.	1070.85	-0.000654472	-1.18848	0.234643	0.999973
Rv0538	.	518.734	-0.000659687	-0.96498	0.334555	0.999973
Rv0539	.	61.2093	-0.000139767	-0.193866	0.84628	0.999973
Rv0540	.	38.6366	-2.04168e-05	-0.0324877	0.974083	0.999973
Rv0541c	.	767.327	0.00040931	0.833151	0.40476	0.999973
Rv0542c	menE	518.587	5.38912e-05	0.100572	0.91989	0.999973
Rv0543c	.	718.104	4.59589e-05	0.107382	0.914486	0.999973
Rv0544c	.	31.2862	-0.000300448	-0.474705	0.634997	0.999973
Rv0545c	pitA	4000.94	-8.80771e-05	-0.203589	0.838675	0.999973
Rv0546c	.	180.91	8.19893e-05	0.177303	0.859271	0.999973
Rv0547c	.	252.439	-0.000112646	-0.260646	0.794365	0.999973
Rv0548c	menB	537.895	-2.18669e-05	-0.0511487	0.959207	0.999973
Rv0549c	vapC3	310.766	0.000802223	1.24311	0.213826	0.999973
Rv0550c	vapB3	27.3849	4.60995e-05	0.073293	0.941573	0.999973
Rv0551c	fadD8	218.233	-3.57753e-05	-0.0834337	0.933507	0.999973
Rv0552	.	262.298	-0.000156433	-0.35685	0.721204	0.999973
Rv0553	menC	35.6462	-3.80533e-05	-0.0554752	0.95576	0.999973
Rv0554	bpoC	144.114	-0.000588645	-1.01621	0.309532	0.999973
Rv0555	menD	945.113	-0.000325026	-0.641694	0.521072	0.999973
Rv0556	.	267.862	-0.000103025	-0.238744	0.811304	0.999973
Rv0557	mgtA	585.825	1.15135e-05	0.0243671	0.98056	0.999973
Rv0558	menH	778.317	0.000183398	0.408172	0.683148	0.999973
Rv0559c	.	655.701	0.000126627	0.281733	0.778148	0.999973
Rv0560c	.	170.543	0.000168055	0.3827	0.701942	0.999973
Rv0561c	.	181.276	-0.000190055	-0.388851	0.697387	0.999973
Rv0562	grcC1	1065.51	2.65701e-05	0.0528646	0.95784	0.999973
Rv0563	htpX	1450.27	0.000410506	0.803672	0.421587	0.999973
Rv0564c	gpdA1	122.129	0.000443924	0.858986	0.390348	0.999973
Rv0565c	.	90.418	-9.04524e-05	-0.187211	0.851495	0.999973
Rv0566c	.	62.7951	-6.10341e-05	-0.122966	0.902134	0.999973
Rv0567	.	356.856	-0.000572256	-1.09667	0.272785	0.999973
Rv0568	cyp135B1	1423.12	-0.000101535	-0.235512	0.813812	0.999973
Rv0569	.	5978.93	0.000222945	0.408995	0.682544	0.999973
Rv0570	nrdZ	18942.1	0.000986731	1.42292	0.154759	0.999973
Rv0571c	.	3270.2	0.000618304	1.15364	0.248647	0.999973
Rv0572c	.	3915.57	0.000261371	0.548547	0.583317	0.999973
Rv0573c	pncB2	439.57	0.000776113	1.11974	0.262825	0.999973
Rv0574c	.	1896.85	0.000745489	1.30451	0.192059	0.999973
Rv0575c	.	1062.69	0.000316225	0.683069	0.494563	0.999973
Rv0576	.	1199.52	-4.23877e-05	-0.0947759	0.924493	0.999973
Rv0577	TB27.3	1087.22	-0.000183519	-0.314218	0.753356	0.999973
Rv0578c	PE_PGRS7	1286.9	-0.000110678	-0.186147	0.852329	0.999973
Rv0579	.	471.808	0.00076709	1.32949	0.183688	0.999973
Rv0580c	.	399.501	0.00044049	0.884132	0.376625	0.999973
Rv0581	vapB26	20.1103	-0.000209614	-0.248689	0.803601	0.999973
Rv0582	vapC26	96.8413	0.00015684	0.341997	0.732353	0.999973
Rv0583c	lpqN	74.9446	1.33154e-05	0.0249376	0.980105	0.999973
Rv0584	.	258.186	0.000205814	0.464438	0.642334	0.999973
Rv0585c	.	135.301	-1.12532e-05	-0.0263853	0.97895	0.999973
Rv0586	mce2R	1542.65	1.56957e-05	0.0359202	0.971346	0.999973
Rv0587	yrbE2A	825.952	0.000168995	0.380357	0.70368	0.999973
Rv0588	.	545.93	0.000408169	0.849152	0.395797	0.999973
Rv0589	mce2A	772.376	1.61069e-05	0.0374518	0.970125	0.999973
Rv0591	mce2C	88.5641	0.000236929	0.520458	0.602744	0.999973
Rv0592	mce2D	61.4015	-2.85012e-05	-0.0599982	0.952157	0.999973
Rv0593	lprL	42.5749	-0.000207094	-0.382189	0.702321	0.999973
Rv0594	mce2F	155.345	-9.65025e-05	-0.2227	0.823769	0.999973
Rv0595c	vapC4	90.791	0.000416251	0.781231	0.434667	0.999973
Rv0596c	vapB4	26.668	0.000371457	0.502238	0.6155	0.999973
Rv0597c	.	1479.1	4.3691e-05	0.102302	0.918517	0.999973
Rv0598c	vapC27	434.919	0.000317402	0.664486	0.506379	0.999973
Rv0599c	vapB27	33.3858	8.62288e-05	0.122729	0.902322	0.999973
Rv0601c	.	3.56794	-5.11092e-05	-0.0366401	0.970772	0.999973
Rv0602c	tcrA	9.21137	4.77322e-05	0.0468069	0.962667	0.999973
Rv0604	lpqO	77.2875	-0.000182421	-0.331525	0.740248	0.999973
Rv0605	.	601.932	6.81175e-05	0.153519	0.877989	0.999973
Rv0607	.	124.697	9.78189e-05	0.178982	0.857952	0.999973
Rv0608	vapB28	181.777	0.000207977	0.46816	0.63967	0.999973
Rv0609	vapC28	243.436	0.000166725	0.380879	0.703293	0.999973
Rv0609A	.	165.056	0.000354963	0.746105	0.455604	0.999973
Rv0610c	.	340.238	9.34739e-05	0.21582	0.829128	0.999973
Rv0611c	.	174.52	0.00045343	0.899721	0.368269	0.999973
Rv0612	.	343.959	0.00140154	1.67252	0.0944216	0.999973
Rv0613c	.	852.088	-0.000483826	-0.827508	0.407949	0.999973
Rv0615	.	401.308	0.000375488	0.734225	0.462812	0.999973
Rv0616A	vapB29	187.005	0.000289753	0.631666	0.527605	0.999973
Rv0617	vapC29	384.494	0.000939969	1.48699	0.137017	0.999973
Rv0620	galK	6.17149	0.000866764	0.609071	0.542477	0.999973
Rv0621	.	145.024	3.98836e-05	0.0898943	0.928371	0.999973
Rv0622	.	79.0756	4.3429e-05	0.0782003	0.937669	0.999973
Rv0623	vapB30	235.63	0.000124953	0.283388	0.77688	0.999973
Rv0624	vapC30	296.101	0.000445915	0.879307	0.379235	0.999973
Rv0625c	.	58.8835	0.000429973	0.622411	0.533672	0.999973
Rv0626	vapB5	95.9345	0.000153867	0.345981	0.729357	0.999973
Rv0627	vapC5	154.876	0.000182671	0.399414	0.689589	0.999973
Rv0628c	.	1401.54	-7.67734e-05	-0.1734	0.862337	0.999973
Rv0629c	recD	211	3.08386e-05	0.0690852	0.944922	0.999973
Rv0630c	recB	147.252	0.000156592	0.30978	0.756728	0.999973
Rv0631c	recC	105.032	-0.000134039	-0.283824	0.776545	0.999973
Rv0632c	echA3	1182.24	0.000157393	0.358793	0.71975	0.999973
Rv0633c	.	364.5	0.000478673	0.960208	0.336951	0.999973
Rv0634A	.	282.363	6.47922e-05	0.139403	0.889131	0.999973
Rv0634B	rpmG2	78.0732	-3.56224e-05	-0.069488	0.944601	0.999973
Rv0634c	.	728.488	7.33475e-05	0.159708	0.873111	0.999973
Rv0635	hadA	361.458	-0.000107542	-0.247016	0.804896	0.999973
Rv0636	hadB	375.37	0.000223764	0.480769	0.630681	0.999973
Rv0637	hadC	660.604	0.000281504	0.617162	0.537128	0.999973
Rv0638	secE1	3010.66	8.38974e-05	0.193184	0.846815	0.999973
Rv0639	nusG	4995.5	0.000121921	0.279401	0.779937	0.999973
Rv0640	rplK	2024.67	-0.000179717	-0.409811	0.681945	0.999973
Rv0641	rplA	4442.03	-0.000328589	-0.658847	0.509994	0.999973
Rv0642c	mmaA4	1273.97	-9.5872e-05	-0.210058	0.833622	0.999973
Rv0643c	mmaA3	595.186	-0.000205079	-0.440119	0.659851	0.999973
Rv0644c	mmaA2	354.335	-0.000223133	-0.48458	0.627974	0.999973
Rv0645c	mmaA1	271.892	7.33555e-05	0.148143	0.88223	0.999973
Rv0646c	lipG	284.051	1.60521e-05	0.0375456	0.97005	0.999973
Rv0647c	.	552.147	-0.000665569	-1.05538	0.29125	0.999973
Rv0648	.	111.1	-5.23834e-06	-0.00896852	0.992844	0.999973
Rv0651	rplJ	677.145	-0.000456662	-0.841102	0.400291	0.999973
Rv0652	rplL	320.88	-0.000652613	-0.780816	0.434911	0.999973
Rv0653c	.	72.2288	0.000511292	0.877832	0.380035	0.999973
Rv0654	.	467.647	-0.000349106	-0.684061	0.493936	0.999973
Rv0655	mkl	6720.8	0.000587865	1.11336	0.265555	0.999973
Rv0656c	vapC6	116.35	0.000618597	1.07865	0.280745	0.999973
Rv0657c	vapB6	70.2545	0.00137323	1.50346	0.132719	0.999973
Rv0658c	.	380.296	0.00250572	1.96047	0.0499413	0.999973
Rv0659c	mazF2	1297.67	0.000780089	1.34797	0.177667	0.999973
Rv0660c	mazE2	571.495	0.000137142	0.316332	0.75175	0.999973
Rv0661c	vapC7	5.21416	-0.000113932	-0.0976157	0.922237	0.999973
Rv0662c	vapB7	3.82233	0.0013612	0.825946	0.408835	0.999973
Rv0663	atsD	1119	-0.000117317	-0.257731	0.796614	0.999973
Rv0664	vapB8	17.0945	0.000289349	0.294116	0.768669	0.999973
Rv0665	vapC8	15.7992	0.0011375	0.95211	0.341041	0.999973
Rv0666	.	26.0402	0.000420055	0.603501	0.546175	0.999973
Rv0667	rpoB	76696.3	-0.000198564	-0.403258	0.686758	0.999973
Rv0668	rpoC	19122.8	-3.31688e-05	-0.0701741	0.944055	0.999973
Rv0669c	.	261.029	-0.000421239	-0.867704	0.385556	0.999973
Rv0670	end	2353.83	0.000195053	0.442726	0.657964	0.999973
Rv0671	lpqP	784.444	0.00351245	2.25967	0.0238417	0.999973
Rv0672	fadE8	764.195	-0.00010447	-0.240089	0.810261	0.999973
Rv0673	echA4	230.279	5.50532e-05	0.123304	0.901866	0.999973
Rv0674	.	139.244	-8.07539e-05	-0.17444	0.86152	0.999973
Rv0675	echA5	165.236	-8.16156e-05	-0.181165	0.856238	0.999973
Rv0676c	mmpL5	9091.11	0.00104666	1.51516	0.129732	0.999973
Rv0677c	mmpS5	1776.48	0.00223346	1.98875	0.0467285	0.999973
Rv0678	.	3980.09	0.00787085	2.426	0.0152662	0.999973
Rv0679c	.	164.963	-8.79479e-05	-0.17142	0.863894	0.999973
Rv0680c	.	293.795	6.52013e-05	0.15131	0.879731	0.999973
Rv0681	.	675.078	4.67704e-05	0.107103	0.914707	0.999973
Rv0682	rpsL	2167.36	-0.00018008	-0.406202	0.684594	0.999973
Rv0683	rpsG	1701.22	-0.000177463	-0.398484	0.690273	0.999973
Rv0684	fusA1	8229.64	-0.000295678	-0.645671	0.518492	0.999973
Rv0685	tuf	6400.35	-0.000117296	-0.270333	0.786904	0.999973
Rv0686	.	834.877	2.80029e-05	0.0652395	0.947983	0.999973
Rv0687	.	257.693	0.000124638	0.287553	0.773689	0.999973
Rv0688	.	435.397	-9.02375e-05	-0.197075	0.843768	0.999973
Rv0689c	.	2.086	-0.000621346	-0.400909	0.688487	0.999973
Rv0690c	.	922.507	0.000444846	0.792319	0.428175	0.999973
Rv0691c	.	106.765	4.79589e-05	0.111706	0.911056	0.999973
Rv0691A	.	13.2588	0.000836618	0.746243	0.455521	0.999973
Rv0692	.	266.961	0.000334735	0.643858	0.519668	0.999973
Rv0693	.	2113.98	0.000344368	0.730179	0.465281	0.999973
Rv0694	.	2841.32	0.000658436	1.20818	0.226976	0.999973
Rv0695	.	1119.53	0.000934989	1.41993	0.155627	0.999973
Rv0696	.	826.737	0.0015919	1.85314	0.0638623	0.999973
Rv0697	.	239.065	0.00209564	1.89422	0.0581961	0.999973
Rv0698	.	180.257	0.00013065	0.294064	0.768709	0.999973
Rv0699	.	25.7923	0.00115391	1.23548	0.21665	0.999973
Rv0700	rpsJ	2743.8	-0.000229864	-0.513756	0.607423	0.999973
Rv0701	rplC	3708.22	2.23388e-05	0.0488581	0.961032	0.999973
Rv0702	rplD	2440.28	-2.11179e-05	-0.0455131	0.963698	0.999973
Rv0703	rplW	621.093	-0.000426441	-0.868455	0.385146	0.999973
Rv0704	rplB	2391.3	-0.000314308	-0.646211	0.518143	0.999973
Rv0705	rpsS	675.855	-0.000224616	-0.504414	0.61397	0.999973
Rv0706	rplV	559.409	-9.71867e-05	-0.225974	0.821222	0.999973
Rv0707	rpsC	1137.22	-0.000153016	-0.294334	0.768503	0.999973
Rv0708	rplP	435.164	9.32789e-05	0.212135	0.832001	0.999973
Rv0709	rpmC	90.2706	-0.000117942	-0.23921	0.810943	0.999973
Rv0710	rpsQ	347.978	-6.33552e-05	-0.144966	0.884738	0.999973
Rv0711	atsA	3106.17	0.000213845	0.308798	0.757475	0.999973
Rv0712	.	561.179	-1.00467e-05	-0.0219229	0.982509	0.999973
Rv0713	.	343.335	4.65954e-05	0.0989246	0.921198	0.999973
Rv0714	rplN	1136.99	7.5275e-05	0.175585	0.86062	0.999973
Rv0715	rplX	578.107	-6.59354e-05	-0.14278	0.886464	0.999973
Rv0716	rplE	1343.86	-8.95918e-05	-0.18981	0.849458	0.999973
Rv0717	rpsN1	363.164	-0.000114504	-0.1874	0.851347	0.999973
Rv0718	rpsH	749.08	-0.000273132	-0.603083	0.546454	0.999973
Rv0719	rplF	1206.92	-0.000193633	-0.434743	0.663749	0.999973
Rv0720	rplR	398.177	-9.58424e-05	-0.222592	0.823853	0.999973
Rv0721	rpsE	1238.58	0.000211124	0.463172	0.643241	0.999973
Rv0722	rpmD	55.7346	-1.26454e-05	-0.0238615	0.980963	0.999973
Rv0723	rplO	1213.05	7.12706e-05	0.15941	0.873346	0.999973
Rv0724	sppA	6658.01	0.000205176	0.45774	0.647139	0.999973
Rv0725c	.	111.599	0.000101209	0.233208	0.8156	0.999973
Rv0726c	.	326.629	-0.000137314	-0.304484	0.760759	0.999973
Rv0727c	fucA	10.8984	0.000461232	0.464969	0.641954	0.999973
Rv0728c	serA2	24.425	-7.17345e-05	-0.121107	0.903606	0.999973
Rv0729	xylB	89.8961	-0.000639264	-0.947101	0.343587	0.999973
Rv0730	.	772.127	0.000332372	0.714528	0.4749	0.999973
Rv0731c	.	49.8442	-0.000557396	-0.812917	0.416266	0.999973
Rv0732	secY	869.973	-0.000586329	-1.1151	0.264807	0.999973
Rv0733	adk	375.355	-0.000597245	-1.11499	0.264854	0.999973
Rv0734	mapA	459.232	-0.000355403	-0.752395	0.451813	0.999973
Rv0735	sigL	75.6935	0.000193135	0.404721	0.685683	0.999973
Rv0736	rslA	75.7612	0.000193237	0.418358	0.675686	0.999973
Rv0737	.	37.374	0.000226065	0.32848	0.742549	0.999973
Rv0738	.	175.316	0.000419468	0.755775	0.449784	0.999973
Rv0739	.	68.5907	0.000144412	0.29744	0.766131	0.999973
Rv0740	.	301.226	-4.71702e-05	-0.104708	0.916608	0.999973
Rv0742	.	88.2955	5.08131e-05	0.111439	0.911268	0.999973
Rv0743c	.	77.0602	6.34456e-05	0.143776	0.885678	0.999973
Rv0744c	.	70.242	-0.000165026	-0.31091	0.755869	0.999973
Rv0745	.	7.44987	0.00122072	0.824787	0.409492	0.999973
Rv0746	PE_PGRS9	76.18	-0.000185557	-0.220841	0.825216	0.999973
Rv0747	PE_PGRS10	618.024	-0.000255118	-0.191396	0.848215	0.999973
Rv0748	vapB31	58.3704	0.000415147	0.644782	0.519068	0.999973
Rv0749	vapC31	85.6321	0.000551498	0.974542	0.329788	0.999973
Rv0749A	.	117.227	-2.30621e-05	-0.0511164	0.959233	0.999973
Rv0750	.	234.845	0.000407828	0.78882	0.430217	0.999973
Rv0751c	mmsB	237.347	2.15461e-06	0.00494309	0.996056	0.999973
Rv0752c	fadE9	256.004	0.000162254	0.369094	0.712058	0.999973
Rv0753c	mmsA	574.994	-3.11858e-05	-0.0628302	0.949902	0.999973
Rv0754	PE_PGRS11	435.738	-2.93863e-05	-0.0556921	0.955587	0.999973
Rv0755c	PPE12	872.016	4.52752e-05	0.10589	0.915669	0.999973
Rv0756c	.	442.577	0.000396366	0.828378	0.407456	0.999973
Rv0757	phoP	1341.28	0.000141309	0.318043	0.750452	0.999973
Rv0758	phoR	1412.52	0.000245848	0.499828	0.617196	0.999973
Rv0759c	.	373.931	0.000189221	0.414511	0.6785	0.999973
Rv0760c	.	301.401	-0.000198152	-0.4127	0.679827	0.999973
Rv0761c	adhB	1189.27	-0.000269817	-0.409763	0.68198	0.999973
Rv0762c	.	348.465	-0.000290936	-0.613562	0.539505	0.999973
Rv0763c	.	16.3788	0.000953408	0.783372	0.433409	0.999973
Rv0764c	cyp51	725.703	-2.80042e-05	-0.0650125	0.948164	0.999973
Rv0765c	.	782.464	-0.000113725	-0.246429	0.80535	0.999973
Rv0766c	cyp123	499.827	6.86974e-05	0.138351	0.889963	0.999973
Rv0767c	.	246.2	0.00024301	0.311544	0.755387	0.999973
Rv0768	aldA	350.056	-0.000674795	-0.993771	0.320334	0.999973
Rv0769	.	187.731	-0.00104294	-1.43172	0.152224	0.999973
Rv0770	.	99.7909	0.000376708	0.582932	0.559939	0.999973
Rv0771	.	40.1986	-0.00058111	-0.79404	0.427172	0.999973
Rv0772	purD	196.499	-0.000140221	-0.320769	0.748386	0.999973
Rv0773c	ggtA	371.302	-0.000159521	-0.364701	0.715334	0.999973
Rv0774c	.	351.279	-0.000207335	-0.462396	0.643798	0.999973
Rv0775	.	463.714	0.000367764	0.775728	0.43791	0.999973
Rv0776c	.	35.6279	5.54877e-05	0.0947408	0.924521	0.999973
Rv0777	purB	1014.49	0.000342012	0.684886	0.493416	0.999973
Rv0778	cyp126	424.533	0.000264299	0.567282	0.570523	0.999973
Rv0779c	.	16.3531	1.02801e-05	0.00869998	0.993059	0.999973
Rv0780	purC	114.32	-0.000214188	-0.479426	0.631635	0.999973
Rv0783c	emrB	459.321	0.000148602	0.321249	0.748022	0.999973
Rv0784	.	99.9151	0.000106537	0.242271	0.80857	0.999973
Rv0785	.	281.247	9.04087e-05	0.210266	0.83346	0.999973
Rv0786c	.	198.771	0.000230553	0.427349	0.669125	0.999973
Rv0787	.	30.1818	0.00013221	0.242933	0.808058	0.999973
Rv0787A	.	119.119	-0.000279236	-0.529228	0.596647	0.999973
Rv0788	purQ	602.992	0.000175909	0.396009	0.692099	0.999973
Rv0789c	.	213.378	0.000766383	0.900058	0.368089	0.999973
Rv0790c	.	288.994	-7.09155e-05	-0.138177	0.8901	0.999973
Rv0791c	.	356.132	-0.000297197	-0.406254	0.684556	0.999973
Rv0792c	.	427.589	-0.000124307	-0.199989	0.841489	0.999973
Rv0793	.	18.6467	0.00125805	0.916591	0.359357	0.999973
Rv0794c	.	193.513	-0.00040704	-0.843081	0.399183	0.999973
Rv0798c	cfp29	432.61	-1.3897e-05	-0.0321546	0.974349	0.999973
Rv0799c	.	357.159	9.80615e-05	0.22789	0.819732	0.999973
Rv0800	pepC	168.196	-0.000182229	-0.407413	0.683705	0.999973
Rv0801	.	89.4375	0.000400947	0.789232	0.429976	0.999973
Rv0802c	.	112.281	0.000326613	0.667677	0.50434	0.999973
Rv0803	purL	1010.26	-0.00046006	-0.913672	0.360889	0.999973
Rv0804	.	94.479	-0.000108824	-0.21544	0.829424	0.999973
Rv0805	.	9302.51	0.00067981	1.19417	0.232411	0.999973
Rv0806c	cpsY	193.626	0.000308746	0.662331	0.507759	0.999973
Rv0807	.	158.225	0.000713629	1.13234	0.257493	0.999973
Rv0808	purF	3855.12	-8.95748e-05	-0.203523	0.838727	0.999973
Rv0809	purM	911.321	0.000199168	0.444437	0.656727	0.999973
Rv0810c	.	4609	0.000190423	0.418729	0.675414	0.999973
Rv0811c	.	1274.33	0.00016322	0.360521	0.718457	0.999973
Rv0812	.	333.253	0.000291479	0.628414	0.529733	0.999973
Rv0813c	.	608.578	0.000360182	0.765213	0.444145	0.999973
Rv0814c	.	127.341	0.000438369	0.71449	0.474924	0.999973
Rv0815c	cysA2	420.643	0.000324311	0.614721	0.538739	0.999973
Rv0816c	thiX	16.8413	0.000694335	0.720927	0.470954	0.999973
Rv0817c	.	73.1246	3.44586e-05	0.0781895	0.937677	0.999973
Rv0818	.	1318.2	0.000304223	0.591194	0.554391	0.999973
Rv0819	mshD	690.95	0.000302974	0.629344	0.529124	0.999973
Rv0820	phoT	488.222	0.000160702	0.355217	0.722427	0.999973
Rv0821c	phoY2	4114.93	0.000335419	0.713071	0.475802	0.999973
Rv0822c	.	3922.76	1.10498e-05	0.0229945	0.981655	0.999973
Rv0823c	.	8206.18	0.000273919	0.581802	0.5607	0.999973
Rv0824c	desA1	25207.2	0.000154503	0.348905	0.72716	0.999973
Rv0825c	.	165.216	-0.000163851	-0.301247	0.763226	0.999973
Rv0826	.	78.1531	0.00030935	0.483557	0.6287	0.999973
Rv0827c	kmtR	443.173	-0.00108241	-1.46381	0.143247	0.999973
Rv0828c	.	14.7089	0.00120618	1.01566	0.309792	0.999973
Rv0830	.	132.366	0.000328173	0.638712	0.52301	0.999973
Rv0831c	.	2056.58	0.000291384	0.635506	0.525099	0.999973
Rv0832	PE_PGRS12	135.537	0.000311793	0.57379	0.56611	0.999973
Rv0833	PE_PGRS13	28.7325	-0.00078665	-0.587846	0.556636	0.999973
Rv0834c	PE_PGRS14	1807.55	-0.000489024	-0.578955	0.56262	0.999973
Rv0835	lpqQ	166.488	0.000638785	1.13991	0.254323	0.999973
Rv0836c	.	41.456	0.000432675	0.634939	0.525468	0.999973
Rv0837c	.	69.0121	0.000189963	0.351734	0.725038	0.999973
Rv0838	lpqR	202.645	0.000388363	0.809034	0.418495	0.999973
Rv0839	.	470.52	0.00103049	1.3029	0.192608	0.999973
Rv0840c	pip	1031.93	0.000143015	0.296786	0.76663	0.999973
Rv0841	.	6.98665	0.000406081	0.286693	0.774347	0.999973
Rv0842	.	114.624	0.000404891	0.785436	0.432198	0.999973
Rv0843	.	43.4999	0.000192457	0.374902	0.707733	0.999973
Rv0844c	narL	358.78	0.000541762	1.00687	0.313997	0.999973
Rv0845	.	132.784	-0.000111484	-0.252187	0.800896	0.999973
Rv0846c	.	672.981	0.000452407	0.874411	0.381894	0.999973
Rv0847	lpqS	1447.7	0.00036227	0.684999	0.493345	0.999973
Rv0848	cysK2	2375.43	0.00129871	1.60075	0.109433	0.999973
Rv0849	.	560.499	0.00340652	2.1007	0.0356673	0.999973
Rv0851c	.	101.932	0.000231544	0.481224	0.630357	0.999973
Rv0852	.	98.7112	-5.05992e-05	-0.110239	0.91222	0.999973
Rv0853c	pdc	312.164	-0.000273907	-0.599378	0.548921	0.999973
Rv0854	.	78.9334	0.000149852	0.316661	0.7515	0.999973
Rv0855	far	160.199	0.000262998	0.582097	0.560501	0.999973
Rv0856	.	297.683	0.000307721	0.667732	0.504305	0.999973
Rv0857	.	408.933	0.000342608	0.595594	0.551447	0.999973
Rv0858c	dapC	101.464	2.50519e-06	0.00580169	0.995371	0.999973
Rv0859	.	2065.35	-0.000584074	-1.11294	0.265733	0.999973
Rv0860	fadB	4759.37	-0.000140793	-0.316213	0.751841	0.999973
Rv0861c	ercc3	732.089	-1.96493e-05	-0.0453716	0.963811	0.999973
Rv0862c	.	380.346	-9.10548e-05	-0.209858	0.833779	0.999973
Rv0863	.	135.465	0.000139355	0.315856	0.752112	0.999973
Rv0864	moaC2	1201.47	0.000627816	1.138	0.255119	0.999973
Rv0865	mog	453.784	0.000705988	1.26619	0.205447	0.999973
Rv0866	moaE2	248.891	0.000197723	0.425872	0.670201	0.999973
Rv0867c	rpfA	724.725	-0.00114341	-1.49975	0.13368	0.999973
Rv0868c	moaD2	219.218	0.000268048	0.580462	0.561603	0.999973
Rv0869c	moaA2	949.149	-4.99806e-05	-0.109901	0.912488	0.999973
Rv0870c	.	809.682	0.000130092	0.294579	0.768315	0.999973
Rv0871	cspB	557.532	-6.45292e-05	-0.148338	0.882076	0.999973
Rv0872c	PE_PGRS15	2571.08	-0.000155337	-0.239867	0.810433	0.999973
Rv0873	fadE10	1786.18	-0.000120282	-0.278111	0.780927	0.999973
Rv0874c	.	675.973	0.000980045	1.28052	0.200362	0.999973
Rv0875c	.	431.203	0.000138041	0.305118	0.760276	0.999973
Rv0876c	.	1835.55	2.75022e-05	0.0620825	0.950497	0.999973
Rv0877	.	1682.42	9.66114e-05	0.21833	0.827172	0.999973
Rv0878c	PPE13	98.7476	8.0444e-05	0.184078	0.853952	0.999973
Rv0879c	.	110.789	0.000456944	0.792492	0.428074	0.999973
Rv0880	.	56.2197	-7.95849e-05	-0.0951141	0.924224	0.999973
Rv0881	.	66.8766	0.000204172	0.441166	0.659093	0.999973
Rv0882	.	21.9563	0.00079283	0.930637	0.352041	0.999973
Rv0883c	.	547.121	-0.000301637	-0.643713	0.519762	0.999973
Rv0884c	serC	630.59	-0.000446263	-0.888528	0.374257	0.999973
Rv0885	.	2718.93	-0.000462781	-0.937515	0.348494	0.999973
Rv0886	fprB	975.614	-0.00306167	-2.21758	0.0265833	0.999973
Rv0887c	.	48.1532	0.000591071	0.920423	0.357352	0.999973
Rv0888	.	320.366	9.14841e-05	0.150396	0.880452	0.999973
Rv0889c	citA	1141.35	0.000290058	0.619006	0.535913	0.999973
Rv0890c	.	409.893	-0.000113107	-0.256702	0.797409	0.999973
Rv0891c	.	138.973	-0.000313194	-0.679774	0.496648	0.999973
Rv0892	.	234.193	-0.000452431	-0.85119	0.394664	0.999973
Rv0893c	.	95.4313	1.1325e-05	0.0256808	0.979512	0.999973
Rv0894	.	31.628	-2.2158e-05	-0.0421794	0.966356	0.999973
Rv0895	.	37.1785	-0.000220102	-0.423778	0.671728	0.999973
Rv0896	gltA2	3553.03	-8.01127e-05	-0.184304	0.853775	0.999973
Rv0897c	.	639.543	0.000333289	0.702459	0.482393	0.999973
Rv0898c	.	296.438	7.81009e-05	0.16797	0.866607	0.999973
Rv0899	arfA	125.458	-5.71818e-05	-0.13036	0.896281	0.999973
Rv0901	arfC	190.446	0.000105549	0.214017	0.830534	0.999973
Rv0902c	prrB	1118.54	0.000110633	0.248193	0.803985	0.999973
Rv0903c	prrA	1450.97	0.000109536	0.233688	0.815227	0.999973
Rv0904c	accD3	73.508	-0.000468738	-0.816695	0.414103	0.999973
Rv0905	echA6	435.559	-0.000404817	-0.840575	0.400586	0.999973
Rv0906	.	579.012	9.57131e-05	0.206796	0.836169	0.999973
Rv0907	.	325.03	5.24693e-05	0.122192	0.902747	0.999973
Rv0908	ctpE	590.98	0.000230349	0.506245	0.612685	0.999973
Rv0909	.	42.0677	-0.000103542	-0.197405	0.843511	0.999973
Rv0910	.	415.14	9.83188e-05	0.228433	0.819309	0.999973
Rv0911	.	215.996	-4.21468e-05	-0.0970548	0.922683	0.999973
Rv0912	.	96.7642	8.61929e-05	0.200687	0.840943	0.999973
Rv0913c	.	510.216	0.000305019	0.604896	0.545248	0.999973
Rv0914c	.	370.618	-2.6357e-05	-0.0615284	0.950938	0.999973
Rv0915c	PPE14	63.3264	0.000119854	0.111481	0.911235	0.999973
Rv0916c	PE7	56.4468	0.000216495	0.425002	0.670835	0.999973
Rv0917	betP	316.116	-0.000113206	-0.257459	0.796825	0.999973
Rv0918	.	70.3663	0.00058916	0.858328	0.390711	0.999973
Rv0919	.	54.9794	0.000714464	0.97127	0.331414	0.999973
Rv0920c	.	315.468	-8.57916e-05	-0.198759	0.842451	0.999973
Rv0921	.	128.017	-0.000278575	-0.585312	0.558338	0.999973
Rv0922	.	2590.94	-0.000847896	-1.23115	0.218267	0.999973
Rv0923c	.	139.49	-0.000343706	-0.716961	0.473398	0.999973
Rv0924c	mntH	78.927	-4.78304e-05	-0.107533	0.914366	0.999973
Rv0925c	.	247.066	9.17468e-05	0.201512	0.840299	0.999973
Rv0926c	.	233.588	-0.000150065	-0.336576	0.736436	0.999973
Rv0927c	.	113.231	0.000113034	0.201523	0.84029	0.999973
Rv0928	pstS3	382.873	4.1502e-05	0.0967279	0.922943	0.999973
Rv0929	pstC2	238.038	-6.20014e-05	-0.143952	0.885539	0.999973
Rv0930	pstA1	216.256	8.50182e-05	0.196597	0.844143	0.999973
Rv0931c	pknD	8306.35	-0.000203718	-0.387284	0.698546	0.999973
Rv0932c	pstS2	7719.32	0.000121911	0.256737	0.797382	0.999973
Rv0933	pstB	472.579	-0.000318419	-0.680801	0.495998	0.999973
Rv0934	pstS1	986.384	-0.000395047	-0.826227	0.408675	0.999973
Rv0935	pstC1	943.445	-8.38142e-05	-0.138664	0.889716	0.999973
Rv0936	pstA2	429.105	9.83788e-05	0.228375	0.819355	0.999973
Rv0937c	mku	403.089	0.000142597	0.328526	0.742514	0.999973
Rv0938	ligD	1852.03	0.000306123	0.650523	0.515354	0.999973
Rv0939	.	1595.59	0.000129994	0.26876	0.788114	0.999973
Rv0940c	.	262.278	0.000259224	0.562067	0.57407	0.999973
Rv0941c	.	696.679	0.000924757	1.37245	0.169922	0.999973
Rv0942	.	4.80616	-0.00241761	-1.20107	0.229723	0.999973
Rv0944	.	12.5388	0.000122803	0.144307	0.885258	0.999973
Rv0945	.	252.878	6.78305e-05	0.157885	0.874548	0.999973
Rv0946c	pgi	576.041	1.53903e-05	0.0359866	0.971293	0.999973
Rv0948c	.	505.133	0.000324522	0.701403	0.483052	0.999973
Rv0949	uvrD1	832.182	-0.000292524	-0.599426	0.548889	0.999973
Rv0950c	.	419.214	-0.000463041	-0.900521	0.367843	0.999973
Rv0951	sucC	1504.1	-0.000855577	-1.38687	0.165481	0.999973
Rv0952	sucD	981.675	-0.000756663	-1.28407	0.199119	0.999973
Rv0953c	.	32.9041	-0.000560091	-0.780914	0.434853	0.999973
Rv0954	.	1871.51	-0.000622156	-1.15359	0.248669	0.999973
Rv0955	.	548.624	-0.000182836	-0.398363	0.690363	0.999973
Rv0956	purN	114.982	-0.000864592	-1.34417	0.178893	0.999973
Rv0957	purH	471.983	-0.000461463	-0.934852	0.349864	0.999973
Rv0958	.	606.139	-0.000232844	-0.516004	0.605851	0.999973
Rv0959A	vapB9	25.1027	-0.00854347	-2.08442	0.0371224	0.999973
Rv0959	.	608.271	0.000114339	0.261383	0.793797	0.999973
Rv0960	vapC9	234.06	0.000787246	1.24307	0.213842	0.999973
Rv0961	.	460.427	0.00110069	1.61127	0.107122	0.999973
Rv0962c	lprP	8.43673	0.000826554	0.639167	0.522715	0.999973
Rv0963c	.	31.0963	5.42022e-05	0.0984941	0.92154	0.999973
Rv0964c	.	44.3904	0.00106728	1.24021	0.214897	0.999973
Rv0965c	.	103.384	0.00047849	0.922852	0.356084	0.999973
Rv0966c	.	350.242	-0.00030743	-0.668889	0.503566	0.999973
Rv0967	csoR	2529.25	0.00029349	0.614047	0.539184	0.999973
Rv0968	.	1429.6	-0.000262187	-0.401592	0.687984	0.999973
Rv0969	ctpV	10859.3	-0.000117441	-0.204621	0.837868	0.999973
Rv0970	.	1039.68	0.000213996	0.408615	0.682822	0.999973
Rv0971c	echA7	67.0802	-0.000248569	-0.444341	0.656796	0.999973
Rv0972c	fadE12	189.486	-0.000242777	-0.470573	0.637946	0.999973
Rv0973c	accA2	402.702	-0.000552845	-1.05959	0.289331	0.999973
Rv0974c	accD2	178.895	-8.77328e-05	-0.202694	0.839374	0.999973
Rv0975c	fadE13	122.971	-5.33464e-05	-0.102348	0.91848	0.999973
Rv0976c	.	150.639	-0.00022948	-0.414679	0.678377	0.999973
Rv0977	PE_PGRS16	223.488	-0.000352843	-0.711452	0.476804	0.999973
Rv0979A	rpmF	322.562	1.08373e-06	0.00254199	0.997972	0.999973
Rv0979c	.	3.53203	0.00126857	0.77906	0.435944	0.999973
Rv0980c	PE_PGRS18	19.104	-0.000697251	-0.649845	0.515792	0.999973
Rv0981	mprA	1849.54	0.00229961	2.13313	0.0329143	0.999973
Rv0982	mprB	6737.21	0.000766606	1.33546	0.181727	0.999973
Rv0983	pepD	5516.67	-8.13308e-06	-0.0189287	0.984898	0.999973
Rv0984	moaB2	2838	0.000415078	0.790233	0.429391	0.999973
Rv0985c	mscL	92.4545	4.89786e-05	0.108582	0.913534	0.999973
Rv0986	.	170.673	-5.98849e-05	-0.138736	0.889659	0.999973
Rv0987	.	388.531	0.000220078	0.482037	0.62978	0.999973
Rv0988	.	241.057	0.000391642	0.799393	0.424063	0.999973
Rv0989c	grcC2	147.601	-8.13757e-05	-0.112354	0.910542	0.999973
Rv0990c	.	434.191	-0.00027618	-0.32962	0.741687	0.999973
Rv0991c	.	2839.08	-0.00015139	-0.275356	0.783043	0.999973
Rv0992c	.	89.3649	9.12223e-05	0.14062	0.88817	0.999973
Rv0993	galU	696.465	-9.70076e-05	-0.217836	0.827557	0.999973
Rv0994	moeA1	996.03	-7.36448e-07	-0.00172316	0.998625	0.999973
Rv0995	rimJ	251.079	2.9657e-05	0.0687081	0.945222	0.999973
Rv0996	.	3880.48	-0.000336561	-0.722376	0.470063	0.999973
Rv0997	.	396.505	0.000209206	0.448758	0.653606	0.999973
Rv0997a	.	574.794	0.00038448	0.798452	0.424608	0.999973
Rv0998	.	451.815	0.000306986	0.648352	0.516757	0.999973
Rv0999	.	294.299	8.66006e-05	0.195244	0.845202	0.999973
Rv1000c	.	291.304	0.000163676	0.372127	0.709798	0.999973
Rv1001	arcA	536.244	0.000114694	0.257787	0.796571	0.999973
Rv1002c	.	339.863	-0.000576335	-1.10182	0.27054	0.999973
Rv1003	.	70.7871	0.00012038	0.187184	0.851516	0.999973
Rv1004c	.	230.886	-0.000166999	-0.199324	0.84201	0.999973
Rv1005c	.	305.311	2.14115e-05	0.0452747	0.963888	0.999973
Rv1006	.	1464.43	0.000189497	0.424254	0.671381	0.999973
Rv1007c	metS	463.239	-0.000182277	-0.411447	0.680745	0.999973
Rv1008	tatD	41.6453	-0.000169451	-0.310619	0.75609	0.999973
Rv1009	rpfB	1232.99	-0.000402412	-0.83202	0.405398	0.999973
Rv1010	ksgA	455.251	-0.000135825	-0.302922	0.761949	0.999973
Rv1011	ispE	284.368	-4.4735e-05	-0.104029	0.917146	0.999973
Rv1012	.	15.7619	-0.00150159	-1.09307	0.274364	0.999973
Rv1013	pks16	1838.39	-0.00355154	-2.36862	0.0178547	0.999973
Rv1014c	pth	58.6221	0.000286273	0.515393	0.606279	0.999973
Rv1015c	rplY	448.637	3.57052e-05	0.0836311	0.93335	0.999973
Rv1016c	lpqT	210.527	0.000266801	0.58709	0.557143	0.999973
Rv1017c	prsA	991.127	-2.13075e-05	-0.0497583	0.960315	0.999973
Rv1018c	glmU	780.629	-0.000191952	-0.398302	0.690407	0.999973
Rv1019	.	754.195	0.00017217	0.393235	0.694146	0.999973
Rv1020	mfd	1242.23	2.92846e-05	0.0676189	0.946089	0.999973
Rv1021	.	221.878	-0.000180616	-0.411475	0.680724	0.999973
Rv1022	lpqU	181.918	0.000162764	0.335841	0.736991	0.999973
Rv1023	eno	488.954	-0.000199372	-0.426687	0.669607	0.999973
Rv1024	.	128.007	-0.000473715	-0.81277	0.41635	0.999973
Rv1025	.	99.1421	-0.000398959	-0.629657	0.528919	0.999973
Rv1026	.	115.627	0.000305794	0.595196	0.551712	0.999973
Rv1027c	kdpE	103.707	0.00046794	0.859288	0.390182	0.999973
Rv1028c	kdpD	453.504	-0.000197373	-0.447321	0.654643	0.999973
Rv1028A	kdpF	12.6858	-0.00148755	-0.940949	0.346731	0.999973
Rv1029	kdpA	230.515	-0.0001698	-0.384111	0.700896	0.999973
Rv1030	kdpB	253.652	-0.000184933	-0.421144	0.67365	0.999973
Rv1031	kdpC	96.1568	0.00014091	0.278526	0.780608	0.999973
Rv1032c	trcS	213.579	0.00128672	1.53841	0.123948	0.999973
Rv1033c	trcR	166.399	0.000232613	0.521031	0.602345	0.999973
Rv1037c	esxI	2.80639	-0.00114127	-0.690853	0.489658	0.999973
Rv1038c	esxJ	9.05444	-0.000871923	-0.7075	0.479256	0.999973
Rv1039c	PPE15	37.6266	-0.00011189	-0.164316	0.869483	0.999973
Rv1040c	PE8	43.3586	0.000568446	0.790809	0.429055	0.999973
Rv1041c	.	27.5576	0.0054004	1.93561	0.052916	0.999973
Rv1042c	.	153.794	0.000156846	0.320547	0.748554	0.999973
Rv1043c	.	699.23	0.00056051	0.977424	0.328359	0.999973
Rv1044	.	153.993	0.000413987	0.700921	0.483352	0.999973
Rv1045	.	235.671	0.000212023	0.478288	0.632445	0.999973
Rv1048c	.	83.4585	1.67098e-05	0.0362616	0.971074	0.999973
Rv1049	.	35.4496	0.000364643	0.588834	0.555973	0.999973
Rv1050	.	33.7677	0.000518993	0.782377	0.433993	0.999973
Rv1051c	.	5.61405	0.000445919	0.322527	0.747053	0.999973
Rv1052	.	218.48	0.000554313	0.970477	0.331809	0.999973
Rv1056	.	194.997	0.000150276	0.33488	0.737715	0.999973
Rv1057	.	1073.68	3.43717e-05	0.0771666	0.938491	0.999973
Rv1058	fadD14	257.66	-2.71887e-05	-0.0625471	0.950127	0.999973
Rv1059	.	213.862	0.000318367	0.689809	0.490315	0.999973
Rv1060	.	218.17	2.24566e-05	0.0522272	0.958348	0.999973
Rv1061	.	202.749	0.000349133	0.74595	0.455698	0.999973
Rv1062	.	88.7322	-8.72093e-07	-0.00170041	0.998643	0.999973
Rv1063c	.	830.856	-0.000202019	-0.455823	0.648517	0.999973
Rv1064c	lpqV	37.6171	4.17127e-05	0.0594422	0.9526	0.999973
Rv1065	.	3889.16	0.000127467	0.233234	0.815579	0.999973
Rv1066	.	1279.22	-6.9364e-05	-0.0802997	0.935999	0.999973
Rv1067c	PE_PGRS19	8.29291	-0.000112779	-0.0858996	0.931546	0.999973
Rv1068c	PE_PGRS20	29.5409	-0.000258937	-0.33456	0.737957	0.999973
Rv1069c	.	411.111	0.000178689	0.389397	0.696983	0.999973
Rv1070c	echA8	253.426	-0.000429841	-0.8831	0.377182	0.999973
Rv1071c	echA9	245.313	-0.000245848	-0.538361	0.590328	0.999973
Rv1072	.	21104	0.000119334	0.271771	0.785798	0.999973
Rv1073	.	3832.35	0.000281449	0.619386	0.535662	0.999973
Rv1074c	fadA3	1728.7	-0.000189127	-0.406218	0.684583	0.999973
Rv1075c	.	180.173	1.22402e-05	0.0247171	0.980281	0.999973
Rv1076	lipU	342.723	0.00027024	0.59701	0.550501	0.999973
Rv1077	cbs	1304.25	9.13438e-05	0.192363	0.847458	0.999973
Rv1078	.	598.193	-0.0011479	-1.65709	0.0975019	0.999973
Rv1079	metB	453.951	-4.43833e-05	-0.103746	0.917371	0.999973
Rv1080c	greA	4355.65	0.000147822	0.332314	0.739652	0.999973
Rv1081c	.	88.9969	5.38318e-05	0.107482	0.914406	0.999973
Rv1082	mca	891.281	0.000153873	0.353501	0.723713	0.999973
Rv1083	.	58.4019	0.000750378	1.06532	0.286732	0.999973
Rv1084	.	557.977	-0.000255555	-0.446296	0.655384	0.999973
Rv1085c	.	249.273	-0.000330538	-0.634709	0.525618	0.999973
Rv1086	.	1308.83	0.00010605	0.231827	0.816672	0.999973
Rv1087	PE_PGRS21	252.531	0.000166491	0.230547	0.817667	0.999973
Rv1088a	.	15.0137	-0.000307021	-0.363757	0.716039	0.999973
Rv1088	PE9	8.87927	-0.00126536	-0.942186	0.346098	0.999973
Rv1091	PE_PGRS22	136.987	-0.00016674	-0.195778	0.844784	0.999973
Rv1092c	coaA	412.206	6.08668e-05	0.137915	0.890307	0.999973
Rv1093	glyA1	1309.94	-7.20444e-05	-0.163903	0.869808	0.999973
Rv1094	desA2	17943.1	0.000434776	0.892878	0.371923	0.999973
Rv1095	phoH2	7602.04	0.000137219	0.272017	0.785609	0.999973
Rv1096	.	733.071	2.34417e-06	0.00536705	0.995718	0.999973
Rv1097c	.	454.006	-0.000120154	-0.277371	0.781495	0.999973
Rv1098c	fum	724.778	-0.000269596	-0.595673	0.551394	0.999973
Rv1099c	glpX	351.074	-0.000106637	-0.247527	0.804501	0.999973
Rv1100	.	786.943	0.000346527	0.741649	0.4583	0.999973
Rv1101c	.	1334.53	0.000523619	1.0228	0.306402	0.999973
Rv1102c	mazF3	772.807	0.000282635	0.585128	0.558462	0.999973
Rv1103c	mazE3	356.808	2.26414e-05	0.0528185	0.957876	0.999973
Rv1106c	.	406.96	0.00105037	1.57309	0.115697	0.999973
Rv1107c	xseB	59.6626	0.000248783	0.505938	0.6129	0.999973
Rv1108c	xseA	800.846	7.41897e-05	0.172719	0.862872	0.999973
Rv1109c	.	1559.44	-0.000163069	-0.371761	0.710071	0.999973
Rv1110	lytB2	2135.8	0.000358412	0.760507	0.446952	0.999973
Rv1111c	.	582.903	-0.000284648	-0.610689	0.541405	0.999973
Rv1112	.	86.3937	8.49959e-05	0.19072	0.848745	0.999973
Rv1113	vapB32	3.76766	-0.00189901	-1.02348	0.306081	0.999973
Rv1114	vapC32	61.1239	0.000264661	0.436337	0.662593	0.999973
Rv1115	.	43.7693	0.000129277	0.259625	0.795153	0.999973
Rv1116	.	8.09609	0.000279881	0.265276	0.790797	0.999973
Rv1117	.	496.997	0.000301812	0.658312	0.510338	0.999973
Rv1118c	.	82.1078	-0.000173951	-0.376427	0.7066	0.999973
Rv1121	zwf1	1546.26	4.3507e-05	0.0997039	0.920579	0.999973
Rv1122	gnd2	543.891	1.08649e-05	0.0246601	0.980326	0.999973
Rv1123c	bpoB	247.651	-1.43589e-05	-0.0331196	0.973579	0.999973
Rv1124	ephC	137.217	0.000116853	0.258847	0.795754	0.999973
Rv1125	.	88.4931	-8.5222e-05	-0.196515	0.844207	0.999973
Rv1126c	.	199.391	0.000164554	0.376952	0.706209	0.999973
Rv1127c	ppdK	592.561	-0.000158492	-0.3586	0.719894	0.999973
Rv1128c	.	207.621	0.000115734	0.265805	0.790389	0.999973
Rv1129c	.	1023.5	-3.73028e-06	-0.00812043	0.993521	0.999973
Rv1130	prpD	2845.36	-2.12397e-05	-0.0330825	0.973609	0.999973
Rv1131	prpC	1600.57	3.00947e-05	0.0607302	0.951574	0.999973
Rv1132	.	732.011	0.000353738	0.753959	0.450874	0.999973
Rv1133c	metE	11167	-0.000946874	-1.28693	0.198117	0.999973
Rv1134	.	11.7158	0.00041032	0.394943	0.692885	0.999973
Rv1135c	PPE16	92.5047	-0.000158889	-0.262274	0.79311	0.999973
Rv1138a	.	14.2426	-8.81731e-05	-0.116884	0.906952	0.999973
Rv1138c	.	122.223	0.000358008	0.755816	0.44976	0.999973
Rv1139c	.	169.831	-0.000335704	-0.713594	0.475478	0.999973
Rv1140	.	563.783	6.09475e-08	0.000141359	0.999887	0.999973
Rv1141c	echA11	134.17	0.000378538	0.74083	0.458797	0.999973
Rv1142c	echA10	686.333	0.000473011	0.931388	0.351653	0.999973
Rv1143	mcr	288.139	-0.000184163	-0.414499	0.678509	0.999973
Rv1144	.	113.746	-0.000292978	-0.628351	0.529774	0.999973
Rv1145	.	60.5746	0.000843979	1.20284	0.229038	0.999973
Rv1146	.	85.965	0.000147515	0.325532	0.744779	0.999973
Rv1147	.	33.9026	0.000211826	0.344874	0.730189	0.999973
Rv1148c	.	338.099	-0.000264559	-0.568903	0.569422	0.999973
Rv1151c	.	103.765	0.000211796	0.428334	0.668408	0.999973
Rv1152	.	411.506	0.000608087	1.10035	0.271179	0.999973
Rv1153c	omt	114.322	0.000318764	0.672426	0.501313	0.999973
Rv1154c	.	96.9712	0.000410911	0.798734	0.424444	0.999973
Rv1155a	.	106.775	0.000386749	0.557404	0.577251	0.999973
Rv1155	.	664.957	0.000348154	0.744677	0.456467	0.999973
Rv1156	.	3531.06	0.000253154	0.56041	0.575199	0.999973
Rv1157c	.	354.744	-0.000716915	-1.08437	0.278199	0.999973
Rv1158c	.	392.587	-0.000878137	-1.03878	0.298907	0.999973
Rv1159A	.	678.452	0.000281494	0.4625	0.643723	0.999973
Rv1159	pimE	409.609	0.000609288	1.13827	0.255007	0.999973
Rv1160	mutT2	84.9183	0.000142257	0.309499	0.756942	0.999973
Rv1161	narG	30841.5	4.87174e-05	0.10734	0.914519	0.999973
Rv1162	narH	3549.73	0.000116845	0.267823	0.788836	0.999973
Rv1163	narJ	443.143	0.000433875	0.80281	0.422085	0.999973
Rv1164	narI	502.013	0.000355057	0.650826	0.515159	0.999973
Rv1165	typA	775.275	-0.000102743	-0.238526	0.811473	0.999973
Rv1166	lpqW	922.846	-0.000708397	-1.26126	0.207215	0.999973
Rv1167c	.	576.154	0.000220916	0.283132	0.777075	0.999973
Rv1168c	PPE17	1342.18	8.697e-05	0.0637223	0.949191	0.999973
Rv1169c	lipX	834.739	8.3758e-05	0.060515	0.951745	0.999973
Rv1170	mshB	406.75	-2.45943e-05	-0.0570281	0.954523	0.999973
Rv1171	.	378.095	0.00153379	1.71905	0.085606	0.999973
Rv1172c	PE12	2486.79	-0.000294836	-0.611219	0.541054	0.999973
Rv1173	fbiC	2831.97	0.000120673	0.264561	0.791348	0.999973
Rv1174c	TB8.4	2755.18	0.000324297	0.673984	0.500321	0.999973
Rv1175c	fadH	447.45	-0.000301734	-0.65106	0.515008	0.999973
Rv1176c	.	43.1141	0.000133891	0.192929	0.847015	0.999973
Rv1177	fdxC	1713.59	-0.00023644	-0.529373	0.596546	0.999973
Rv1178	.	5008.28	9.74686e-05	0.215047	0.829731	0.999973
Rv1179c	.	763.792	-0.000205008	-0.455374	0.64884	0.999973
Rv1180	pks3	1499.71	-7.7152e-05	-0.17116	0.864098	0.999973
Rv1181	pks4	2461.72	0.000457457	0.875932	0.381067	0.999973
Rv1182	papA3	586.668	0.000334187	0.718048	0.472728	0.999973
Rv1183	mmpL10	1437.87	0.000742948	1.28056	0.200349	0.999973
Rv1184c	.	2597.83	0.000683796	1.20917	0.226597	0.999973
Rv1185c	fadD21	2081.53	0.000122468	0.269542	0.787513	0.999973
Rv1186c	.	244.219	0.000806144	1.33034	0.183405	0.999973
Rv1187	rocA	270.968	5.9981e-05	0.111782	0.910997	0.999973
Rv1188	.	92.4435	0.000434944	0.812104	0.416732	0.999973
Rv1189	sigI	67.3846	-0.000253912	-0.507885	0.611534	0.999973
Rv1190	.	13.4615	0.000367377	0.47278	0.63637	0.999973
Rv1191	.	121.351	-0.000294726	-0.577028	0.563921	0.999973
Rv1192	.	2331.51	-0.000242896	-0.534351	0.593099	0.999973
Rv1193	fadD36	452.387	-0.000175112	-0.297148	0.766353	0.999973
Rv1194c	.	2168.31	-0.000225622	-0.475056	0.634747	0.999973
Rv1195	PE13	4983.25	-0.000174901	-0.35389	0.723421	0.999973
Rv1196	PPE18	11758	4.08839e-05	0.0758327	0.939552	0.999973
Rv1197	esxK	4224.61	-0.000285743	-0.591063	0.554478	0.999973
Rv1198	esxL	8573.77	-0.000158222	-0.360484	0.718485	0.999973
Rv1199c	.	17.9937	-0.000846587	-0.788158	0.430605	0.999973
Rv1200	.	1305.22	0.00235409	2.18504	0.0288859	0.999973
Rv1201c	dapD	740.535	-0.000254765	-0.524354	0.600032	0.999973
Rv1202	dapE	398.853	-0.000347124	-0.742803	0.457601	0.999973
Rv1203c	.	19.9284	-0.000511938	-0.626808	0.530785	0.999973
Rv1204c	.	181.738	0.000208234	0.461955	0.644113	0.999973
Rv1205	.	122.294	-6.90136e-05	-0.14861	0.881861	0.999973
Rv1206	fadD6	376.536	0.000187722	0.419165	0.675096	0.999973
Rv1207	folP2	314.303	-0.000236855	-0.392275	0.694855	0.999973
Rv1208	gpgS	501.807	-5.07274e-05	-0.118706	0.905508	0.999973
Rv1209	.	101.74	0.00146712	1.38866	0.164935	0.999973
Rv1210	tagA	494.713	-0.000150184	-0.342312	0.732116	0.999973
Rv1211	.	1264	0.000197084	0.445256	0.656135	0.999973
Rv1212c	glgA	97.6355	0.00014185	0.322025	0.747433	0.999973
Rv1213	glgC	451.959	0.000351749	0.658158	0.510437	0.999973
Rv1214c	PE14	35.0144	0.000114313	0.189407	0.849774	0.999973
Rv1215c	.	273.96	-0.000162628	-0.367923	0.712931	0.999973
Rv1216c	.	164.188	0.000728515	1.00077	0.316937	0.999973
Rv1217c	.	430.2	0.000581924	1.00163	0.316523	0.999973
Rv1218c	.	313.664	0.000488075	0.916751	0.359273	0.999973
Rv1219c	.	238.48	0.000871396	1.37637	0.168707	0.999973
Rv1220c	.	341.933	-3.31748e-05	-0.0755362	0.939788	0.999973
Rv1221	sigE	4157.16	0.000330347	0.705378	0.480575	0.999973
Rv1222	rseA	1917.12	0.00059626	1.08937	0.275989	0.999973
Rv1223	htrA	3267.14	4.66766e-05	0.0961094	0.923434	0.999973
Rv1224	tatB	580.547	-0.000204995	-0.463498	0.643008	0.999973
Rv1225c	.	129.157	0.000275304	0.567677	0.570254	0.999973
Rv1226c	.	401.022	-8.6823e-05	-0.186332	0.852185	0.999973
Rv1227c	.	178.165	-0.000897852	-1.36018	0.173772	0.999973
Rv1228a	.	9.95911	-0.000216624	-0.196786	0.843995	0.999973
Rv1228	lpqX	46.6989	-0.000126517	-0.209481	0.834072	0.999973
Rv1229c	mrp	1408.61	7.45165e-06	0.0154522	0.987671	0.999973
Rv1230c	.	416.974	-0.000333676	-0.718308	0.472567	0.999973
Rv1231c	.	202.249	0.000114342	0.26437	0.791495	0.999973
Rv1232c	.	609.565	0.000132948	0.26198	0.793337	0.999973
Rv1233c	.	515.699	-0.000114614	-0.248387	0.803835	0.999973
Rv1234	.	648.421	-3.58832e-05	-0.0840612	0.933008	0.999973
Rv1235	lpqY	662.41	9.70931e-06	0.0226767	0.981908	0.999973
Rv1236	sugA	278.79	0.00112746	1.61101	0.107178	0.999973
Rv1237	sugB	182.082	0.000180212	0.353155	0.723972	0.999973
Rv1238	sugC	370.652	2.45483e-05	0.0495916	0.960448	0.999973
Rv1239c	corA	299.427	-0.000382318	-0.684343	0.493759	0.999973
Rv1240	mdh	506.754	-0.000387229	-0.793629	0.427411	0.999973
Rv1241	vapB33	32.8923	0.000260463	0.466529	0.640837	0.999973
Rv1242	vapC33	58.1349	-6.91657e-05	-0.153639	0.877894	0.999973
Rv1243c	PE_PGRS23	88.8818	-0.000589531	-0.73364	0.463168	0.999973
Rv1244	lpqZ	167.079	5.10341e-05	0.112421	0.91049	0.999973
Rv1245c	.	543.236	-0.000469017	-0.947409	0.343431	0.999973
Rv1246c	relE	59.902	0.000115359	0.162516	0.8709	0.999973
Rv1247c	relB	107.392	-3.48061e-05	-0.0806402	0.935728	0.999973
Rv1248c	.	4381.82	-0.000255267	-0.563532	0.573073	0.999973
Rv1249c	.	365.908	-5.78285e-05	-0.134061	0.893354	0.999973
Rv1250	.	235.608	-0.000132447	-0.305145	0.760255	0.999973
Rv1251c	.	422.774	-0.000246376	-0.549529	0.582642	0.999973
Rv1252c	lprE	139.672	-0.000778842	-1.22806	0.219426	0.999973
Rv1253	deaD	635.784	0.000199082	0.40228	0.687478	0.999973
Rv1254	.	426.372	0.000350221	0.748301	0.454278	0.999973
Rv1255c	.	78.9187	0.000155627	0.294709	0.768216	0.999973
Rv1256c	cyp130	121.069	0.000167189	0.365972	0.714386	0.999973
Rv1257c	.	891.164	-4.75421e-05	-0.108921	0.913265	0.999973
Rv1258c	.	65.4921	-7.37292e-05	-0.149582	0.881095	0.999973
Rv1259	udgB	87.4264	4.14375e-05	0.0669231	0.946643	0.999973
Rv1260	.	405.992	0.000355374	0.755009	0.450244	0.999973
Rv1261c	.	227.989	0.000621657	1.12957	0.258659	0.999973
Rv1262c	.	105.892	0.000437357	0.714125	0.47515	0.999973
Rv1263	amiB2	91.4632	-0.000524073	-0.956761	0.338688	0.999973
Rv1264	.	1087.26	-7.6293e-05	-0.174095	0.861791	0.999973
Rv1265	.	3077.26	9.77635e-05	0.225538	0.821561	0.999973
Rv1266c	pknH	337.073	-0.000312783	-0.679218	0.497	0.999973
Rv1267c	embR	66.0604	-0.000200408	-0.417576	0.676257	0.999973
Rv1268c	.	20.2579	7.60976e-06	0.0125267	0.990005	0.999973
Rv1269c	.	73.8497	-0.000154627	-0.288745	0.772776	0.999973
Rv1270c	lprA	178.984	-2.53884e-05	-0.0491853	0.960772	0.999973
Rv1271c	.	41.1889	-8.20867e-05	-0.161714	0.871531	0.999973
Rv1272c	.	473.772	9.13626e-05	0.212691	0.831568	0.999973
Rv1273c	.	184.321	-5.84347e-05	-0.135976	0.89184	0.999973
Rv1274	lprB	860.776	-6.13217e-05	-0.143232	0.886107	0.999973
Rv1275	lprC	588.888	-0.000153663	-0.324218	0.745773	0.999973
Rv1276c	.	16.2497	0.00053803	0.621466	0.534293	0.999973
Rv1277	.	453.251	-0.000420464	-0.86762	0.385602	0.999973
Rv1278	.	555.203	-0.000385285	-0.810163	0.417846	0.999973
Rv1279	.	508.451	7.39262e-05	0.160975	0.872113	0.999973
Rv1280c	oppA	588.371	0.000213873	0.481296	0.630306	0.999973
Rv1281c	oppD	238.757	9.45081e-05	0.216092	0.828916	0.999973
Rv1282c	oppC	124.464	-0.00027988	-0.610244	0.5417	0.999973
Rv1283c	oppB	296.557	-0.00015895	-0.360396	0.718551	0.999973
Rv1284	canA	385.936	0.000289597	0.342416	0.732038	0.999973
Rv1285	cysD	2067.22	-0.000246181	-0.536933	0.591314	0.999973
Rv1286	.	1552.09	-0.000398499	-0.63406	0.526041	0.999973
Rv1287	.	227.1	0.000317284	0.61303	0.539856	0.999973
Rv1288	.	158.005	-2.18017e-05	-0.0492074	0.960754	0.999973
Rv1289	.	304.5	-0.000166463	-0.311355	0.755531	0.999973
Rv1290c	.	237.165	0.000293329	0.631103	0.527973	0.999973
Rv1290A	.	7.28783	0.000137184	0.112269	0.91061	0.999973
Rv1291c	.	16.5385	0.000719901	0.686551	0.492366	0.999973
Rv1292	argS	611.372	-0.000369976	-0.76759	0.442731	0.999973
Rv1293	lysA	845.51	4.50787e-05	0.0956548	0.923795	0.999973
Rv1294	thrA	1016.74	-0.00015807	-0.356125	0.721747	0.999973
Rv1295	thrC	1141.38	-0.000223092	-0.484537	0.628005	0.999973
Rv1296	thrB	438.381	6.22057e-05	0.141447	0.887517	0.999973
Rv1297	rho	20952.3	-0.000337577	-0.657008	0.511176	0.999973
Rv1298	rpmE	2523.36	-0.000278719	-0.594456	0.552207	0.999973
Rv1299	prfA	2330.61	-9.32029e-05	-0.216347	0.828718	0.999973
Rv1300	hemK	1497.01	-4.32756e-05	-0.0897341	0.928499	0.999973
Rv1301	.	964.631	0.000284205	0.622521	0.533599	0.999973
Rv1302	rfe	889.304	0.000242537	0.520817	0.602495	0.999973
Rv1303	.	2057.04	-0.000176369	-0.388579	0.697587	0.999973
Rv1304	atpB	2175.69	-0.000189991	-0.430959	0.666498	0.999973
Rv1305	atpE	834.798	-0.000226674	-0.48749	0.625911	0.999973
Rv1306	atpF	2018.68	-0.000249499	-0.546864	0.584472	0.999973
Rv1307	atpH	4645.38	-0.000140383	-0.323598	0.746243	0.999973
Rv1308	atpA	4451.97	-8.42086e-05	-0.194142	0.846065	0.999973
Rv1309	atpG	1641.45	3.68285e-05	0.0847236	0.932481	0.999973
Rv1310	atpD	3872.71	2.84019e-06	0.00636133	0.994924	0.999973
Rv1311	atpC	233.989	5.63457e-05	0.130802	0.895932	0.999973
Rv1312	.	622.116	0.000164561	0.374552	0.707993	0.999973
Rv1313c	.	11.1255	0.000137583	0.132014	0.894974	0.999973
Rv1314c	.	108.196	0.000205938	0.449465	0.653096	0.999973
Rv1315	murA	898.337	-0.00021118	-0.476541	0.633689	0.999973
Rv1316c	ogt	418.983	-0.000396866	-0.684315	0.493776	0.999973
Rv1317c	alkA	1828.71	5.61811e-05	0.128052	0.898108	0.999973
Rv1318c	.	123.21	0.000129864	0.297707	0.765927	0.999973
Rv1319c	.	270.461	0.000445288	0.907797	0.363986	0.999973
Rv1320c	.	928.281	0.000587515	1.10622	0.268633	0.999973
Rv1321	.	352.227	-4.94957e-05	-0.115556	0.908004	0.999973
Rv1322A	.	6123.94	0.000689569	1.23899	0.21535	0.999973
Rv1322	.	163.374	7.63916e-05	0.175931	0.860348	0.999973
Rv1323	fadA4	4782.29	5.82923e-05	0.134228	0.893222	0.999973
Rv1324	.	3122.84	0.000281923	0.590224	0.55504	0.999973
Rv1325c	PE_PGRS24	104.978	-0.000313948	-0.387546	0.698352	0.999973
Rv1326c	glgB	1704.61	0.000184693	0.418533	0.675558	0.999973
Rv1327c	glgE	1824.59	6.9364e-05	0.155368	0.876531	0.999973
Rv1328	glgP	939.291	-0.000270966	-0.576008	0.56461	0.999973
Rv1329c	dinG	293.12	-3.24665e-05	-0.0745872	0.940543	0.999973
Rv1330c	pncB1	195.996	-0.000391337	-0.764868	0.44435	0.999973
Rv1331	.	455.551	0.000246061	0.349426	0.726769	0.999973
Rv1332	.	1214.31	0.000281866	0.619912	0.535316	0.999973
Rv1333	.	711.444	0.000516408	0.989536	0.322401	0.999973
Rv1334	mec	272.049	0.000329425	0.683827	0.494084	0.999973
Rv1335	cysO	143.732	0.000313103	0.678353	0.497548	0.999973
Rv1336	cysM	808.568	6.70443e-05	0.155014	0.87681	0.999973
Rv1337	.	958.209	4.96538e-05	0.110857	0.911729	0.999973
Rv1338	murI	515.425	0.000538322	1.04034	0.298182	0.999973
Rv1339	.	870.087	0.000447018	0.911318	0.362128	0.999973
Rv1340	rphA	777.539	-2.2296e-05	-0.0485773	0.961256	0.999973
Rv1341	.	189.68	0.000326734	0.705405	0.480558	0.999973
Rv1342c	.	150.159	0.000191504	0.332226	0.739719	0.999973
Rv1343c	lprD	255.464	-0.000290344	-0.615477	0.53824	0.999973
Rv1344	mbtL	102.792	0.00027584	0.521478	0.602034	0.999973
Rv1345	mbtM	916.052	-3.0619e-05	-0.0688767	0.945088	0.999973
Rv1346	mbtN	657.165	5.53608e-05	0.125754	0.899927	0.999973
Rv1347c	mbtK	75.2176	0.00139254	1.53857	0.12391	0.999973
Rv1348	irtA	584.257	0.0116919	2.63869	0.00832274	0.999973
Rv1349	irtB	191.293	0.0610952	3.12993	0.00174847	0.401016
Rv1350	fabG2	112.16	0.000193755	0.406717	0.684216	0.999973
Rv1351	.	80.728	0.000408339	0.749188	0.453744	0.999973
Rv1352	.	378.011	0.000174468	0.382505	0.702087	0.999973
Rv1353c	.	28.0201	-0.000238864	-0.389241	0.697098	0.999973
Rv1354c	.	95.2256	-4.03579e-05	-0.0910968	0.927416	0.999973
Rv1355c	moeY	139.471	2.3098e-05	0.0496733	0.960383	0.999973
Rv1356c	.	11.2513	0.000416284	0.468515	0.639416	0.999973
Rv1358	.	58.2859	4.42081e-05	0.0961018	0.92344	0.999973
Rv1359	.	27.6589	1.11355e-06	0.00191016	0.998476	0.999973
Rv1360	.	673.06	0.000624769	1.16529	0.243903	0.999973
Rv1361c	PPE19	2813.82	-5.03045e-06	-0.0110558	0.991179	0.999973
Rv1362c	.	156.23	8.30916e-05	0.182133	0.855479	0.999973
Rv1363c	.	184.275	0.000190229	0.382222	0.702297	0.999973
Rv1364c	.	632.963	0.00017719	0.40214	0.687581	0.999973
Rv1365c	rsfA	120.224	-0.000213049	-0.425442	0.670515	0.999973
Rv1366	.	79.2444	-0.000202206	-0.398811	0.690032	0.999973
Rv1366A	.	110.607	-8.93302e-05	-0.201966	0.839943	0.999973
Rv1367c	.	321.745	-3.26901e-05	-0.0759387	0.939468	0.999973
Rv1368	lprF	748.615	-0.000194102	-0.440826	0.659339	0.999973
Rv1372	.	60.213	0.000426738	0.697982	0.485189	0.999973
Rv1373	.	159.091	0.000294817	0.623619	0.532878	0.999973
Rv1374c	.	32.1105	0.000239709	0.401638	0.687951	0.999973
Rv1375	.	4119.97	0.00036921	0.762792	0.445587	0.999973
Rv1376	.	805.019	2.35818e-05	0.0552138	0.955968	0.999973
Rv1377c	.	361.302	7.27519e-05	0.168674	0.866053	0.999973
Rv1378c	.	719.208	-6.34147e-05	-0.104214	0.916999	0.999973
Rv1379	pyrR	182.575	-0.000343563	-0.717275	0.473204	0.999973
Rv1380	pyrB	111.306	-0.000559594	-0.812087	0.416742	0.999973
Rv1381	pyrC	219.015	-0.00058395	-0.789839	0.429622	0.999973
Rv1382	.	30.4927	-0.000159132	-0.229341	0.818604	0.999973
Rv1383	carA	110.852	-0.00021817	-0.443552	0.657367	0.999973
Rv1384	carB	639.95	-0.00020122	-0.455334	0.648869	0.999973
Rv1385	pyrF	78.0916	0.000398275	0.494212	0.621156	0.999973
Rv1386	PE15	358.642	-0.000725606	-1.2436	0.213646	0.999973
Rv1387	PPE20	3734.15	-0.00214597	-1.65373	0.0981825	0.999973
Rv1388	mihF	652.903	-0.0011486	-1.65981	0.0969524	0.999973
Rv1389	gmk	838.467	-0.000131742	-0.249248	0.803169	0.999973
Rv1390	rpoZ	4189.41	4.87954e-05	0.103431	0.917621	0.999973
Rv1391	dfp	3411.64	4.24469e-05	0.0787263	0.93725	0.999973
Rv1392	metK	3944.36	-2.989e-05	-0.0650932	0.9481	0.999973
Rv1393c	.	428.872	0.000406261	0.776993	0.437163	0.999973
Rv1394c	cyp132	534.782	0.000414327	0.848764	0.396013	0.999973
Rv1395	.	69.5052	0.000171928	0.373138	0.709046	0.999973
Rv1396c	PE_PGRS25	3333.05	0.000457025	0.58043	0.561625	0.999973
Rv1397c	vapC10	38242.9	0.00129398	1.74457	0.0810596	0.999973
Rv1398c	vapB10	24711.7	0.000857755	1.34639	0.178175	0.999973
Rv1399c	nlhH	138.031	1.78545e-05	0.0412346	0.967109	0.999973
Rv1400c	lipI	213.25	-2.84522e-05	-0.0643622	0.948682	0.999973
Rv1401	.	292.169	0.000225412	0.504343	0.614021	0.999973
Rv1402	priA	301.708	9.1038e-06	0.0180968	0.985562	0.999973
Rv1403c	.	678.621	2.24967e-05	0.0527384	0.95794	0.999973
Rv1404	.	1844.85	0.000473877	0.940039	0.347197	0.999973
Rv1405c	.	18268.8	0.000793499	1.22585	0.220254	0.999973
Rv1406	fmt	243.49	-0.000290378	-0.634446	0.52579	0.999973
Rv1407	fmu	245.919	9.17827e-05	0.191984	0.847754	0.999973
Rv1408	rpe	476.651	7.67579e-05	0.178871	0.858039	0.999973
Rv1409	ribG	497.777	-0.000199462	-0.452174	0.651143	0.999973
Rv1410c	.	4137.53	0.000326811	0.618107	0.536505	0.999973
Rv1411c	lprG	1890.86	-0.000172536	-0.381098	0.703131	0.999973
Rv1412	ribC	127.453	-0.000209022	-0.471749	0.637106	0.999973
Rv1413	.	96.5339	-0.00016989	-0.36784	0.712992	0.999973
Rv1414	.	15.7284	-0.000214352	-0.261186	0.793949	0.999973
Rv1415	ribA2	1786.52	0.000690555	1.2324	0.217801	0.999973
Rv1416	ribH	591.957	0.000217937	0.470049	0.63832	0.999973
Rv1417	.	260.45	0.000478614	0.940849	0.346782	0.999973
Rv1418	lprH	362.893	0.000866413	1.42242	0.154905	0.999973
Rv1419	.	833.542	0.000291409	0.627158	0.530556	0.999973
Rv1420	uvrC	1172.07	6.94648e-05	0.148835	0.881684	0.999973
Rv1421	.	442.352	-0.000228123	-0.503184	0.614835	0.999973
Rv1422	.	710.04	-3.29875e-05	-0.0773001	0.938385	0.999973
Rv1423	whiA	412.876	0.000125708	0.290757	0.771237	0.999973
Rv1424c	.	153.205	0.000953779	1.33926	0.180488	0.999973
Rv1425	.	812.702	0.000261808	0.578723	0.562776	0.999973
Rv1426c	lipO	309.308	0.000126081	0.291436	0.770718	0.999973
Rv1427c	fadD12	411.57	3.36912e-05	0.0749323	0.940269	0.999973
Rv1428c	.	208.856	-1.07586e-05	-0.0221406	0.982336	0.999973
Rv1429	.	105.516	-0.000300717	-0.644755	0.519086	0.999973
Rv1430	PE16	66.102	-0.000797172	-1.20315	0.228918	0.999973
Rv1431	.	244.697	-0.000173129	-0.395153	0.69273	0.999973
Rv1432	.	51.217	-0.000135905	-0.275272	0.783108	0.999973
Rv1433	.	295.846	-5.36406e-05	-0.111054	0.911573	0.999973
Rv1434	.	21.7124	-0.000224338	-0.319475	0.749366	0.999973
Rv1435c	.	1485.77	-2.60167e-05	-0.041168	0.967162	0.999973
Rv1436	gap	1760.37	-0.000329841	-0.710823	0.477194	0.999973
Rv1437	pgk	1741.22	-7.39051e-05	-0.160774	0.872272	0.999973
Rv1438	tpi	997.924	4.97691e-05	0.114834	0.908576	0.999973
Rv1439c	.	169.242	-5.76071e-05	-0.123366	0.901817	0.999973
Rv1440	secG	148.087	-0.000130963	-0.299124	0.764845	0.999973
Rv1441c	PE_PGRS26	85.8735	-0.000491609	-0.64191	0.520931	0.999973
Rv1442	bisC	1627.56	9.13926e-05	0.179521	0.857529	0.999973
Rv1443c	.	267.409	0.000531093	1.00379	0.315482	0.999973
Rv1444c	.	237.619	2.9955e-05	0.0661586	0.947252	0.999973
Rv1445c	devB	230.324	0.000126389	0.291419	0.770731	0.999973
Rv1446c	opcA	309.241	-2.97577e-05	-0.0667015	0.946819	0.999973
Rv1447c	zwf2	944.435	-5.21764e-05	-0.116155	0.90753	0.999973
Rv1448c	tal	985.842	-0.000195051	-0.439459	0.660329	0.999973
Rv1449c	tkt	2287.01	-0.000228178	-0.506118	0.612774	0.999973
Rv1451	.	1381.77	-0.000120342	-0.275122	0.783222	0.999973
Rv1452c	PE_PGRS28	17.905	0.000169797	0.177576	0.859056	0.999973
Rv1453	.	131.237	-0.000805737	-1.162	0.245234	0.999973
Rv1454c	qor	330.06	-0.000119669	-0.269554	0.787504	0.999973
Rv1455	.	59.2422	0.000228444	0.471618	0.6372	0.999973
Rv1456c	.	154.966	0.000164303	0.376278	0.70671	0.999973
Rv1457c	.	184.217	0.000203329	0.453611	0.650109	0.999973
Rv1458c	.	302.346	-0.000152225	-0.34874	0.727284	0.999973
Rv1459c	.	461.736	-0.000114372	-0.264953	0.791046	0.999973
Rv1460	.	632.783	5.94395e-05	0.112272	0.910607	0.999973
Rv1461	.	8812.94	5.08434e-05	0.105465	0.916007	0.999973
Rv1462	.	2189	4.14375e-05	0.0955236	0.923899	0.999973
Rv1463	.	1192.83	3.35275e-05	0.0775385	0.938195	0.999973
Rv1464	csd	1591.38	0.000241055	0.517569	0.604759	0.999973
Rv1465	.	443.604	0.00027351	0.595038	0.551818	0.999973
Rv1466	.	485.488	0.000116029	0.265882	0.79033	0.999973
Rv1467c	fadE15	243.059	-6.75842e-05	-0.15431	0.877365	0.999973
Rv1468c	PE_PGRS29	140.179	-0.000426341	-0.544297	0.586237	0.999973
Rv1469	ctpD	159.162	0.000330872	0.705419	0.480549	0.999973
Rv1470	trxA	50.176	0.000300387	0.552752	0.580433	0.999973
Rv1471	trxB1	131.261	-0.000455722	-0.847228	0.396868	0.999973
Rv1472	echA12	323.618	-0.00016318	-0.335898	0.736948	0.999973
Rv1473A	.	12.604	-0.000402037	-0.451019	0.651976	0.999973
Rv1473	.	540.107	-0.000291395	-0.612005	0.540534	0.999973
Rv1474c	.	174.8	0.00033487	0.719614	0.471763	0.999973
Rv1475c	acn	3372.21	-0.000232912	-0.508846	0.61086	0.999973
Rv1476	.	238.866	-0.000708151	-1.25923	0.207948	0.999973
Rv1477	ripA	2288.59	-0.000287457	-0.578538	0.562901	0.999973
Rv1478	.	803.656	-0.000296023	-0.647528	0.51729	0.999973
Rv1479	moxR1	3934.03	1.33516e-05	0.0299948	0.976071	0.999973
Rv1480	.	1626.63	3.52614e-05	0.0824299	0.934305	0.999973
Rv1481	.	1366.16	7.97007e-05	0.175742	0.860497	0.999973
Rv1482c	.	7.17104	0.000390793	0.356654	0.721351	0.999973
Rv1483	fabG1	717.436	-0.000443833	-0.905181	0.365369	0.999973
Rv1484	inhA	839.065	-5.68087e-05	-0.127885	0.89824	0.999973
Rv1485	hemZ	159.991	0.000186995	0.424962	0.670865	0.999973
Rv1486c	.	879.491	0.000390758	0.810352	0.417738	0.999973
Rv1487	.	359.629	0.000215862	0.47039	0.638076	0.999973
Rv1488	.	1621.56	2.63962e-05	0.0560537	0.955299	0.999973
Rv1489A	.	108.651	0.00068126	0.944845	0.344738	0.999973
Rv1489	.	418.657	0.00035041	0.736234	0.461588	0.999973
Rv1490	.	146.053	0.000211627	0.467469	0.640164	0.999973
Rv1491c	.	984.783	0.000329719	0.709676	0.477905	0.999973
Rv1492	mutA	1292.03	0.000104187	0.239941	0.810376	0.999973
Rv1493	mutB	1386.67	0.000160754	0.368434	0.712549	0.999973
Rv1494	mazE4	77.2842	5.64381e-05	0.122527	0.902482	0.999973
Rv1495	mazF4	15.0445	-0.00225243	-1.42756	0.153418	0.999973
Rv1496	.	228.585	-0.000201538	-0.452748	0.65073	0.999973
Rv1497	lipL	1806.16	0.000345786	0.737205	0.460998	0.999973
Rv1498A	.	122.773	-0.000199848	-0.431239	0.666294	0.999973
Rv1498c	.	322.63	9.57343e-05	0.216003	0.828985	0.999973
Rv1499	.	14.092	-0.000171028	-0.217488	0.827828	0.999973
Rv1500	.	176.341	-0.000333596	-0.709173	0.478217	0.999973
Rv1501	.	247.846	0.000393553	0.817508	0.413638	0.999973
Rv1502	.	967.712	0.000369394	0.781512	0.434501	0.999973
Rv1505c	.	174.369	0.000497558	0.892576	0.372084	0.999973
Rv1506c	.	132.048	-1.60654e-06	-0.00376706	0.996994	0.999973
Rv1507A	.	30.1491	0.00153441	1.25878	0.20811	0.999973
Rv1507c	.	308.267	8.54493e-06	0.0195434	0.984408	0.999973
Rv1508c	.	845.997	-3.13412e-05	-0.0692617	0.944781	0.999973
Rv1508A	.	41.2724	4.59308e-05	0.0946825	0.924567	0.999973
Rv1509	.	177.271	0.000135097	0.310585	0.756116	0.999973
Rv1510	.	247.114	-2.30114e-05	-0.0527854	0.957903	0.999973
Rv1511	gmdA	729.3	-2.63963e-05	-0.0585549	0.953307	0.999973
Rv1512	epiA	378.751	-0.000141899	-0.326887	0.743753	0.999973
Rv1513	.	213.462	0.000278034	0.611939	0.540578	0.999973
Rv1514c	.	42.8841	0.000244282	0.43076	0.666643	0.999973
Rv1515c	.	62.172	0.000299115	0.514785	0.606703	0.999973
Rv1516c	.	99.6869	-0.000295245	-0.630175	0.52858	0.999973
Rv1517	.	26.5742	0.000364423	0.551565	0.581246	0.999973
Rv1518	.	45.09	0.000133607	0.255115	0.798634	0.999973
Rv1519	.	140.185	0.257029	3.49257	0.000478388	0.155436
Rv1520	.	274.325	0.00145502	1.49706	0.134377	0.999973
Rv1521	fadD25	2471.08	0.000229221	0.510055	0.610013	0.999973
Rv1522c	mmpL12	1143.5	-6.9926e-05	-0.162477	0.87093	0.999973
Rv1523	.	249.036	-0.000322539	-0.653356	0.513527	0.999973
Rv1524	.	195.541	-0.000198012	-0.448762	0.653604	0.999973
Rv1525	wbbL2	173.843	1.18539e-05	0.0278015	0.97782	0.999973
Rv1526c	.	75.4597	0.000221962	0.485049	0.627641	0.999973
Rv1527c	pks5	1071.69	-0.000458813	-0.926378	0.35425	0.999973
Rv1528c	papA4	7.27698	-0.000759772	-0.526721	0.598387	0.999973
Rv1529	fadD24	224.662	0.000402585	0.817987	0.413365	0.999973
Rv1530	adh	77.2849	-0.000148693	-0.328202	0.742759	0.999973
Rv1531	.	102.623	-4.82937e-05	-0.10439	0.91686	0.999973
Rv1532c	.	76.2115	0.000103838	0.208888	0.834536	0.999973
Rv1533	.	563.591	-1.40835e-05	-0.0308697	0.975373	0.999973
Rv1534	.	376.006	0.00014807	0.340634	0.733379	0.999973
Rv1535	.	1879.85	-0.000128647	-0.294914	0.76806	0.999973
Rv1536	ileS	3246.11	0.000268491	0.57824	0.563102	0.999973
Rv1537	dinX	105.327	6.33816e-05	0.14233	0.886819	0.999973
Rv1538c	ansA	180.077	6.72037e-06	0.0141697	0.988695	0.999973
Rv1539	lspA	1709.44	0.00012896	0.298066	0.765653	0.999973
Rv1540	.	2144.53	0.000307586	0.647912	0.517042	0.999973
Rv1541c	lprI	68.9718	-0.000209425	-0.391419	0.695488	0.999973
Rv1542c	glbN	96.98	0.000486399	0.567676	0.570255	0.999973
Rv1543	.	979.701	1.44857e-06	0.00329775	0.997369	0.999973
Rv1544	.	597.729	-1.03847e-05	-0.0243554	0.980569	0.999973
Rv1545	.	55.3936	0.000140409	0.261685	0.793564	0.999973
Rv1546	.	152.728	-1.38877e-05	-0.0322577	0.974267	0.999973
Rv1547	dnaE1	2712.62	1.9772e-06	0.00463215	0.996304	0.999973
Rv1548c	PPE21	188.346	9.18889e-06	0.0214334	0.9829	0.999973
Rv1550	fadD11	170.659	0.000248434	0.489804	0.624273	0.999973
Rv1551	plsB1	85.9154	0.000591798	1.01438	0.310402	0.999973
Rv1552	frdA	74.9786	0.00039609	0.725777	0.467975	0.999973
Rv1553	frdB	18.4309	0.00126179	1.14394	0.252648	0.999973
Rv1554	frdC	4.29165	9.9935e-05	0.0802482	0.93604	0.999973
Rv1555	frdD	5.47493	0.000781538	0.597125	0.550424	0.999973
Rv1556	.	91.7239	1.6766e-05	0.0384239	0.96935	0.999973
Rv1557	mmpL6	519.78	0.000196811	0.436031	0.662815	0.999973
Rv1558	.	324.646	8.23481e-05	0.183504	0.854402	0.999973
Rv1559	ilvA	1414.49	-0.000439147	-0.822586	0.410743	0.999973
Rv1560	vapB11	26.4056	0.000951949	1.06521	0.28678	0.999973
Rv1561	vapC11	100.818	0.000387609	0.670814	0.502339	0.999973
Rv1562c	treZ	149.441	0.000462254	0.921595	0.35674	0.999973
Rv1563c	treY	248.059	0.0002572	0.565076	0.572022	0.999973
Rv1564c	treX	571.317	0.000275946	0.603632	0.546088	0.999973
Rv1565c	.	1334.11	0.000336506	0.721121	0.470835	0.999973
Rv1566c	.	498.038	-0.000158084	-0.361215	0.717939	0.999973
Rv1567c	.	85.5442	0.000517018	0.934048	0.350279	0.999973
Rv1568	bioA	217.362	-5.72081e-05	-0.132835	0.894324	0.999973
Rv1569	bioF1	183.746	0.000122971	0.198443	0.842699	0.999973
Rv1570	bioD	96.6489	0.000112913	0.165674	0.868414	0.999973
Rv1571	.	47.9926	0.000240254	0.298884	0.765028	0.999973
Rv1573	.	26.323	2.33189e-06	0.00369827	0.997049	0.999973
Rv1574	.	28.6156	-0.000555217	-0.714856	0.474698	0.999973
Rv1575	.	14.7626	3.74474e-05	0.0447153	0.964334	0.999973
Rv1576c	.	2120.63	0.000150556	0.314204	0.753366	0.999973
Rv1577c	.	4633.23	0.000145358	0.334609	0.73792	0.999973
Rv1578c	.	157.214	-2.856e-07	-0.000602206	0.99952	0.999973
Rv1579c	.	54.2959	0.000234982	0.370513	0.711001	0.999973
Rv1580c	.	20.4792	-0.000195114	-0.273008	0.784847	0.999973
Rv1581c	.	51.1774	-2.77147e-05	-0.0426803	0.965956	0.999973
Rv1582c	.	269.125	0.000295124	0.506595	0.612439	0.999973
Rv1583c	.	49.7158	0.000305238	0.374386	0.708117	0.999973
Rv1584c	.	101.286	-0.000236002	-0.414354	0.678615	0.999973
Rv1585c	.	198.137	-0.00014384	-0.215264	0.829561	0.999973
Rv1586c	.	934.016	-9.5269e-05	-0.134719	0.892834	0.999973
Rv1588c	.	17.5225	1.87051e-05	0.0151962	0.987876	0.999973
Rv1589	bioB	442.496	-0.000209675	-0.339244	0.734426	0.999973
Rv1590	.	36.7066	-0.000408746	-0.703575	0.481698	0.999973
Rv1591	.	157.701	-0.000159655	-0.364979	0.715127	0.999973
Rv1592c	.	1564.01	9.3672e-05	0.216077	0.828928	0.999973
Rv1593c	.	1048.5	0.000280607	0.609369	0.54228	0.999973
Rv1594	nadA	3143.76	-0.000103678	-0.201482	0.840322	0.999973
Rv1595	nadB	2773.2	4.35308e-05	0.0962267	0.923341	0.999973
Rv1596	nadC	1632.33	-0.000273451	-0.602321	0.546961	0.999973
Rv1597	.	321.131	-9.63981e-05	-0.218431	0.827093	0.999973
Rv1598c	.	384.991	0.000227823	0.483278	0.628898	0.999973
Rv1599	hisD	3526.29	0.000262568	0.572573	0.566934	0.999973
Rv1600	hisC1	1905.4	0.000268067	0.570111	0.568603	0.999973
Rv1601	hisB	658.974	0.000442296	0.863276	0.387986	0.999973
Rv1602	hisH	642.644	0.000150547	0.316239	0.751821	0.999973
Rv1603	hisA	985.245	-0.00017444	-0.3886	0.697572	0.999973
Rv1604	impA	931.707	-1.57118e-05	-0.0364218	0.970946	0.999973
Rv1605	hisF	1115.56	-0.000109697	-0.253617	0.799792	0.999973
Rv1606	hisI	251.79	-2.02688e-05	-0.0475234	0.962096	0.999973
Rv1607	chaA	493.311	0.000218441	0.485422	0.627377	0.999973
Rv1608c	bcpB	314.745	0.000118405	0.264667	0.791266	0.999973
Rv1609	trpE	1087.61	3.91831e-05	0.0907474	0.927693	0.999973
Rv1610	.	202.676	-1.06762e-05	-0.0191236	0.984742	0.999973
Rv1611	trpC	1614.27	0.000320139	0.643097	0.520161	0.999973
Rv1612	trpB	2195.56	3.99804e-05	0.0931752	0.925764	0.999973
Rv1613	trpA	2230.1	0.000144628	0.320185	0.748828	0.999973
Rv1614	lgt	2509.85	6.05526e-05	0.138838	0.889578	0.999973
Rv1615	.	496.471	0.00041591	0.792928	0.42782	0.999973
Rv1616	.	408.876	0.000306692	0.550082	0.582263	0.999973
Rv1617	pykA	1451.78	-0.00039625	-0.759711	0.447427	0.999973
Rv1618	tesB1	495.012	-4.70285e-05	-0.0905943	0.927815	0.999973
Rv1619	.	287.865	0.000176288	0.397286	0.691156	0.999973
Rv1620c	cydC	738.635	-8.57418e-05	-0.168116	0.866492	0.999973
Rv1621c	cydD	1346.82	-5.83704e-05	-0.113385	0.909726	0.999973
Rv1622c	cydB	1032.92	-8.99504e-05	-0.186909	0.851732	0.999973
Rv1623c	cydA	2954.86	7.09389e-05	0.142899	0.88637	0.999973
Rv1624c	.	295.382	0.000377542	0.777609	0.4368	0.999973
Rv1625c	cya	2079.52	0.000233039	0.505326	0.61333	0.999973
Rv1626	.	989.23	-5.49437e-05	-0.127806	0.898302	0.999973
Rv1627c	.	1674.37	1.42587e-05	0.0327164	0.973901	0.999973
Rv1628c	.	667.282	-8.14017e-05	-0.183789	0.854179	0.999973
Rv1629	polA	589.018	-0.00033114	-0.706796	0.479693	0.999973
Rv1630	rpsA	6057.67	2.61649e-05	0.0603775	0.951855	0.999973
Rv1631	coaE	1353.09	-2.59268e-05	-0.0590629	0.952902	0.999973
Rv1632c	.	216.107	0.000273997	0.595265	0.551666	0.999973
Rv1633	uvrB	2315.43	-0.000216772	-0.487698	0.625764	0.999973
Rv1634	.	966.266	9.77053e-05	0.2087	0.834682	0.999973
Rv1635c	.	659.687	0.000279358	0.610038	0.541837	0.999973
Rv1636	TB15.3	629.782	3.66689e-05	0.0834851	0.933466	0.999973
Rv1637c	.	329.77	-3.4501e-05	-0.0807134	0.93567	0.999973
Rv1638	uvrA	2450.5	-0.000246058	-0.505615	0.613127	0.999973
Rv1638A	.	262.727	0.000319796	0.681985	0.495248	0.999973
Rv1639c	.	1870.85	0.000218858	0.441142	0.65911	0.999973
Rv1640c	lysX	420.897	0.000122985	0.283377	0.776888	0.999973
Rv1641	infC	7914.72	-0.000286554	-0.618879	0.535996	0.999973
Rv1642	rpmI	1459.65	-0.000272178	-0.478862	0.632037	0.999973
Rv1643	rplT	2650.3	-0.000481326	-0.88672	0.37523	0.999973
Rv1644	tsnR	1794.69	-0.000132225	-0.174049	0.861827	0.999973
Rv1645c	.	164.601	-0.000148731	-0.335809	0.737015	0.999973
Rv1646	PE17	1464.87	0.000971034	1.42533	0.154061	0.999973
Rv1647	.	227.717	-5.03183e-05	-0.116996	0.906864	0.999973
Rv1648	.	222.592	0.000282526	0.61501	0.538548	0.999973
Rv1649	pheS	235.631	-0.00025281	-0.562281	0.573925	0.999973
Rv1650	pheT	649.904	-0.000308674	-0.667303	0.504579	0.999973
Rv1651c	PE_PGRS30	392.754	-0.000358944	-0.495687	0.620115	0.999973
Rv1652	argC	346.57	-0.000349779	-0.526109	0.598813	0.999973
Rv1653	argJ	661.355	-0.00327939	-1.77079	0.0765954	0.999973
Rv1654	argB	651.961	-0.000501233	-0.954051	0.340058	0.999973
Rv1655	argD	428.954	-0.000142178	-0.303268	0.761686	0.999973
Rv1656	argF	328.971	-0.000179149	-0.390101	0.696462	0.999973
Rv1657	argR	108.074	-0.000152301	-0.187392	0.851354	0.999973
Rv1658	argG	628.919	-0.000341828	-0.720355	0.471307	0.999973
Rv1659	argH	336.7	0.000107067	0.236522	0.813028	0.999973
Rv1660	pks10	405.549	-0.000141438	-0.324085	0.745874	0.999973
Rv1661	pks7	941.731	4.17113e-06	0.00935997	0.992532	0.999973
Rv1662	pks8	533.434	0.000165932	0.373146	0.70904	0.999973
Rv1663	pks17	141.438	0.000619036	1.07015	0.28455	0.999973
Rv1664	pks9	423.448	0.000522454	1.01491	0.310149	0.999973
Rv1665	pks11	262.412	0.00167529	1.82491	0.0680145	0.999973
Rv1666c	cyp139	112.956	-2.63589e-05	-0.0616813	0.950817	0.999973
Rv1670	.	190.52	-1.63755e-05	-0.0331023	0.973593	0.999973
Rv1671	.	345.01	8.20291e-05	0.183599	0.854328	0.999973
Rv1672c	.	199.356	-7.68331e-05	-0.179179	0.857797	0.999973
Rv1673c	.	31.3352	0.000272606	0.422396	0.672736	0.999973
Rv1674c	.	15.0354	0.000689305	0.63368	0.52629	0.999973
Rv1675c	cmr	14.3019	0.000287979	0.312651	0.754546	0.999973
Rv1676	.	1535.48	-2.16122e-05	-0.049196	0.960763	0.999973
Rv1677	dsbF	818.005	0.000226435	0.449286	0.653226	0.999973
Rv1678	.	687.128	0.000135496	0.258338	0.796146	0.999973
Rv1679	fadE16	563.38	1.12214e-05	0.0250423	0.980021	0.999973
Rv1680	.	175.211	3.97672e-05	0.0880401	0.929845	0.999973
Rv1681	moeX	194.207	0.000203365	0.456772	0.647835	0.999973
Rv1682	.	401.263	0.000478407	0.927792	0.353515	0.999973
Rv1683	.	2250.7	-3.09295e-05	-0.0597595	0.952347	0.999973
Rv1684	.	62.8695	0.000411982	0.720261	0.471365	0.999973
Rv1685c	.	91.6675	-6.52738e-05	-0.140073	0.888602	0.999973
Rv1686c	.	81.391	0.00128816	1.26897	0.20445	0.999973
Rv1687c	.	90.7457	0.00011209	0.245682	0.805928	0.999973
Rv1688	mpg	21.4278	-0.000303325	-0.43564	0.663098	0.999973
Rv1689	tyrS	334.311	-0.000401023	-0.825272	0.409217	0.999973
Rv1690	lprJ	154.915	0.00016705	0.361576	0.717669	0.999973
Rv1691	.	96.4488	-5.17877e-05	-0.0923984	0.926381	0.999973
Rv1692	.	259.021	-0.000523434	-0.630326	0.528482	0.999973
Rv1693	.	7.15554	0.00042521	0.366057	0.714322	0.999973
Rv1694	tlyA	295.857	0.000305401	0.661521	0.508278	0.999973
Rv1695	ppnK	425.03	-0.000229173	-0.509222	0.610597	0.999973
Rv1696	recN	539.626	-0.000161265	-0.369761	0.711561	0.999973
Rv1697	.	2508.7	-2.5017e-05	-0.0580067	0.953743	0.999973
Rv1698	mctB	783.865	0.000124534	0.282928	0.777232	0.999973
Rv1699	pyrG	2396.91	-7.11707e-05	-0.166171	0.868022	0.999973
Rv1700	.	285.812	-2.83302e-05	-0.0659545	0.947414	0.999973
Rv1701	.	411.119	0.00049731	0.990543	0.321909	0.999973
Rv1702c	.	117.883	-0.000107635	-0.248118	0.804043	0.999973
Rv1703c	.	731.109	0.000185064	0.420136	0.674386	0.999973
Rv1704c	cycA	485.004	-0.000140362	-0.323132	0.746595	0.999973
Rv1705c	PPE22	119.5	0.000581118	0.892904	0.371909	0.999973
Rv1706c	PPE23	336.571	0.000659792	0.961485	0.336308	0.999973
Rv1707	.	1067.21	0.000341741	0.73175	0.464321	0.999973
Rv1708	.	445.041	-6.10158e-05	-0.142419	0.886749	0.999973
Rv1709	scpA	471.898	-0.000125656	-0.290536	0.771406	0.999973
Rv1710	scpB	418.935	3.43209e-05	0.0798196	0.936381	0.999973
Rv1711	.	391.739	-8.7259e-05	-0.20197	0.83994	0.999973
Rv1712	cmk	366.152	-7.59307e-05	-0.155168	0.876689	0.999973
Rv1713	engA	947.248	-4.85449e-05	-0.104675	0.916633	0.999973
Rv1714	.	129.765	-4.32069e-05	-0.0884772	0.929497	0.999973
Rv1715	fadB3	102.059	-0.000263679	-0.523005	0.600971	0.999973
Rv1716	.	138.103	-0.000220722	-0.482354	0.629555	0.999973
Rv1717	.	30.2416	6.0078e-05	0.105974	0.915603	0.999973
Rv1718	.	108.201	-0.000186668	-0.419085	0.675154	0.999973
Rv1719	.	66.9969	0.000133008	0.207711	0.835455	0.999973
Rv1720c	vapC12	57.2643	0.000282911	0.519193	0.603626	0.999973
Rv1721c	vapB12	11.0781	0.000319721	0.268379	0.788407	0.999973
Rv1722	.	184.525	-7.50161e-05	-0.174871	0.861181	0.999973
Rv1723	.	42.0287	-0.000372554	-0.615433	0.538269	0.999973
Rv1724c	.	107.069	-0.000211197	-0.407238	0.683833	0.999973
Rv1725c	.	206.101	0.00112978	1.41246	0.157816	0.999973
Rv1727	.	17.0678	-0.00104121	-0.870259	0.384159	0.999973
Rv1728c	.	260.93	5.11356e-05	0.118375	0.905771	0.999973
Rv1729c	.	115.999	-0.000197533	-0.443107	0.657689	0.999973
Rv1730c	.	187.234	0.000175705	0.400146	0.689049	0.999973
Rv1731	gabD2	618.68	-2.1411e-05	-0.0456729	0.963571	0.999973
Rv1732c	.	914.606	3.2524e-05	0.0745698	0.940557	0.999973
Rv1733c	.	4348.33	0.00168422	1.58247	0.113542	0.999973
Rv1734c	.	70.2042	0.000103056	0.136766	0.891216	0.999973
Rv1735a	.	184.225	0.000720951	0.804065	0.42136	0.999973
Rv1735c	.	123.308	0.00941227	2.39101	0.0168023	0.999973
Rv1736c	narX	7621.12	0.000532128	0.774633	0.438557	0.999973
Rv1737c	narK2	5474.22	0.00169556	1.51465	0.129861	0.999973
Rv1738	.	41973.5	0.00176942	1.40192	0.160938	0.999973
Rv1739c	.	166.29	7.08935e-05	0.150031	0.88074	0.999973
Rv1740	vapB34	106.625	0.00044578	0.659965	0.509276	0.999973
Rv1741	vapC34	6.61739	-0.000565368	-0.388602	0.697571	0.999973
Rv1742	.	198.329	4.64123e-05	0.108653	0.913477	0.999973
Rv1743	pknE	706.717	6.03605e-05	0.13808	0.890177	0.999973
Rv1744c	.	7.675	0.000239852	0.227456	0.820069	0.999973
Rv1745c	idi	18.7844	-0.000112659	-0.170859	0.864335	0.999973
Rv1746	pknF	317.569	-7.28309e-05	-0.159847	0.873001	0.999973
Rv1747	.	2347.14	-1.86968e-05	-0.0351095	0.971992	0.999973
Rv1748	.	154.523	0.000191985	0.295638	0.767507	0.999973
Rv1749c	.	183.515	-0.000170099	-0.388485	0.697657	0.999973
Rv1750c	fadD1	216.669	-8.60959e-05	-0.200107	0.841397	0.999973
Rv1751	.	1380.66	-0.000114219	-0.257389	0.796878	0.999973
Rv1752	.	142.551	2.47637e-05	0.0580326	0.953723	0.999973
Rv1753c	PPE24	198.87	-3.3038e-05	-0.0771234	0.938525	0.999973
Rv1754c	.	163.499	-0.000275166	-0.579354	0.56235	0.999973
Rv1759c	wag22	90.6871	-0.000142929	-0.206774	0.836187	0.999973
Rv1760	.	559.262	-0.000721338	-1.21044	0.22611	0.999973
Rv1761c	.	26.1006	0.000256361	0.354898	0.722666	0.999973
Rv1762c	.	89.5621	-0.000124408	-0.259627	0.795151	0.999973
Rv1765c	.	256.035	-6.54618e-05	-0.152482	0.878807	0.999973
Rv1766	.	159.312	0.000135696	0.312601	0.754584	0.999973
Rv1767	.	177.774	0.000170714	0.354675	0.722833	0.999973
Rv1768	PE_PGRS31	504.286	-0.000342393	-0.536529	0.591593	0.999973
Rv1769	.	927.999	-0.00026342	-0.582773	0.560046	0.999973
Rv1770	.	476.329	0.000112053	0.205181	0.837431	0.999973
Rv1771	.	454.319	0.000317511	0.664748	0.506212	0.999973
Rv1772	.	2694.99	0.00104249	1.51653	0.129384	0.999973
Rv1773c	.	82.2767	0.000192717	0.37528	0.707452	0.999973
Rv1774	.	311.535	0.000390718	0.815246	0.414932	0.999973
Rv1775	.	364.148	0.000255279	0.552565	0.580561	0.999973
Rv1776c	.	74.5684	0.000127177	0.258329	0.796153	0.999973
Rv1777	cyp144	59.7651	0.000701079	1.0159	0.309678	0.999973
Rv1778c	.	133.564	0.000315951	0.656632	0.511418	0.999973
Rv1779c	.	649.716	-0.000198901	-0.444997	0.656322	0.999973
Rv1780	.	318.942	0.000421095	0.821173	0.411548	0.999973
Rv1781c	malQ	79.1289	7.88793e-05	0.147447	0.882779	0.999973
Rv1782	eccB5	4236.74	-0.000421085	-0.823846	0.410027	0.999973
Rv1783	eccC5	6399.45	8.69571e-05	0.199559	0.841826	0.999973
Rv1785c	cyp143	162.58	7.35467e-05	0.162668	0.87078	0.999973
Rv1786	.	52.0557	0.0011328	1.38316	0.166617	0.999973
Rv1787	PPE25	143.728	0.000396495	0.807076	0.419623	0.999973
Rv1788	PE18	22.0458	-0.000233521	-0.339527	0.734212	0.999973
Rv1789	PPE26	1182.7	8.81788e-05	0.204953	0.837609	0.999973
Rv1790	PPE27	207.935	0.00365401	2.09102	0.0365266	0.999973
Rv1791	PE19	1840.25	1.20599e-05	0.0171137	0.986346	0.999973
Rv1793	esxN	2916.36	-4.91459e-05	-0.0796479	0.936517	0.999973
Rv1794	.	2972.47	0.000171333	0.321178	0.748076	0.999973
Rv1795	eccD5	2258.77	0.000230866	0.419566	0.674803	0.999973
Rv1796	mycP5	3253.68	0.000176373	0.402103	0.687608	0.999973
Rv1797	eccE5	2986.27	0.000134769	0.302517	0.762258	0.999973
Rv1798	eccA5	2147.5	0.000310014	0.671676	0.50179	0.999973
Rv1799	lppT	59.4443	-0.000346694	-0.678318	0.49757	0.999973
Rv1800	PPE28	315.06	0.000139235	0.300312	0.763939	0.999973
Rv1801	PPE29	46.8069	-0.000238591	-0.366449	0.71403	0.999973
Rv1802	PPE30	63.9382	1.96616e-05	0.026875	0.978559	0.999973
Rv1803c	PE_PGRS32	226.532	-0.000183303	-0.399469	0.689548	0.999973
Rv1804c	.	22.9442	0.000484548	0.640656	0.521746	0.999973
Rv1806	PE20	81.9133	-0.000291037	-0.412531	0.67995	0.999973
Rv1808	PPE32	149.693	-0.000158245	-0.360404	0.718545	0.999973
Rv1809	PPE33	281.855	-0.000578682	-1.07297	0.283283	0.999973
Rv1810	.	1277.32	0.000401055	0.825626	0.409016	0.999973
Rv1811	mgtC	430.735	1.47866e-05	0.0346531	0.972356	0.999973
Rv1812c	.	9443.72	0.000186676	0.391722	0.695264	0.999973
Rv1813c	.	23919.5	0.00149299	1.51632	0.129439	0.999973
Rv1814	erg3	348.28	0.000196579	0.3967	0.691589	0.999973
Rv1815	.	1593.78	0.000136886	0.308423	0.757761	0.999973
Rv1816	.	395.938	0.000279403	0.488906	0.624908	0.999973
Rv1817	.	366.638	0.000152419	0.331961	0.739919	0.999973
Rv1818c	PE_PGRS33	591.498	0.000146352	0.178242	0.858533	0.999973
Rv1819c	bacA	209.69	-0.000135392	-0.311914	0.755106	0.999973
Rv1820	ilvG	694.062	-1.4587e-05	-0.0342074	0.972712	0.999973
Rv1821	secA2	4630.56	-0.000262693	-0.520036	0.603039	0.999973
Rv1822	pgsA2	227.663	0.00017826	0.406097	0.684671	0.999973
Rv1823	.	174.914	0.000131303	0.303304	0.761659	0.999973
Rv1824	.	57.8245	0.000425916	0.778578	0.436228	0.999973
Rv1825	.	244.651	0.000158149	0.359539	0.719192	0.999973
Rv1826	gcvH	1061.08	-8.27283e-05	-0.175685	0.860541	0.999973
Rv1827	garA	3195.33	0.00014205	0.307068	0.758792	0.999973
Rv1828	.	1662.84	0.000252271	0.553976	0.579596	0.999973
Rv1829	.	975.153	0.000262475	0.573272	0.56646	0.999973
Rv1830	.	1272.32	0.000272559	0.554206	0.579438	0.999973
Rv1831	.	2642.87	0.000326183	0.530169	0.595995	0.999973
Rv1832	gcvB	10070.7	0.000245883	0.536901	0.591336	0.999973
Rv1833c	.	243.227	-0.000676821	-1.20504	0.228187	0.999973
Rv1834	lipZ	402.741	-2.47505e-05	-0.0466294	0.962809	0.999973
Rv1835c	.	511.619	0.000560163	1.08016	0.280069	0.999973
Rv1836c	.	2598.74	-0.000265345	-0.576505	0.564274	0.999973
Rv1837c	glcB	6584.76	-0.000463921	-0.917094	0.359094	0.999973
Rv1838c	vapC13	91.9764	0.000124019	0.236974	0.812677	0.999973
Rv1839c	vapB13	29.0122	-0.000274278	-0.442129	0.658396	0.999973
Rv1840c	PE_PGRS34	117.012	0.000342009	0.416412	0.677108	0.999973
Rv1841c	.	901.466	0.000106207	0.240294	0.810102	0.999973
Rv1842c	.	921.549	5.62766e-05	0.131088	0.895706	0.999973
Rv1843c	guaB1	2314.85	-4.88585e-05	-0.112678	0.910286	0.999973
Rv1844c	gnd1	1732.56	-5.25043e-05	-0.117626	0.906364	0.999973
Rv1845c	blaR	1038.66	0.00032188	0.692471	0.488641	0.999973
Rv1846c	blaI	2580.24	7.62808e-05	0.1707	0.86446	0.999973
Rv1847	.	7331.61	-2.6633e-05	-0.0579497	0.953789	0.999973
Rv1848	ureA	316.795	-0.000149075	-0.255215	0.798557	0.999973
Rv1849	ureB	281.08	-0.000286575	-0.360375	0.718567	0.999973
Rv1850	ureC	1584.74	-0.000171446	-0.26307	0.792497	0.999973
Rv1851	ureF	81.5812	-0.000378119	-0.414944	0.678183	0.999973
Rv1852	ureG	115.885	-0.000401485	-0.570256	0.568504	0.999973
Rv1853	ureD	97.4053	0.00010471	0.187552	0.851228	0.999973
Rv1854c	ndh	2268.77	-0.000233759	-0.498823	0.617904	0.999973
Rv1855c	.	819.836	0.000355214	0.745955	0.455695	0.999973
Rv1856c	.	591.725	5.43893e-05	0.123399	0.901791	0.999973
Rv1857	modA	406.211	0.000627443	1.11134	0.26642	0.999973
Rv1858	modB	72.331	6.69298e-05	0.149341	0.881285	0.999973
Rv1859	modC	618.422	0.000108811	0.228085	0.81958	0.999973
Rv1860	apa	260.259	-0.000744441	-1.28494	0.198812	0.999973
Rv1861	.	125.447	0.000241075	0.537261	0.591087	0.999973
Rv1862	adhA	466.338	0.000437657	0.874146	0.382039	0.999973
Rv1863c	.	1996.69	0.000247447	0.546886	0.584457	0.999973
Rv1864c	.	111.834	-0.000443178	-0.760432	0.446997	0.999973
Rv1865c	.	75.6608	7.73388e-05	0.145949	0.883961	0.999973
Rv1866	.	189.328	-0.000412426	-0.855587	0.392226	0.999973
Rv1867	.	165.305	-5.78626e-06	-0.0135711	0.989172	0.999973
Rv1868	.	235.281	-5.02316e-05	-0.114027	0.909217	0.999973
Rv1869c	.	3085.78	0.000247704	0.550714	0.58183	0.999973
Rv1870c	.	6104.23	0.00143381	1.80393	0.0712423	0.999973
Rv1871c	.	9924.87	0.000396014	0.817433	0.413681	0.999973
Rv1872c	lldD2	64546.6	0.000477784	0.954206	0.339979	0.999973
Rv1873	.	12.8428	0.000255837	0.261582	0.793644	0.999973
Rv1874	.	140.147	-7.85749e-05	-0.163921	0.869794	0.999973
Rv1875	.	151.854	-0.000159527	-0.358615	0.719883	0.999973
Rv1876	bfrA	1112.06	-0.000843737	-1.35584	0.175151	0.999973
Rv1877	.	1080.86	2.4657e-05	0.0576997	0.953988	0.999973
Rv1878	glnA3	150.307	0.000194252	0.401383	0.688138	0.999973
Rv1879	.	71.3861	0.000613471	0.898224	0.369066	0.999973
Rv1880c	cyp140	1476.33	0.000155879	0.347589	0.728149	0.999973
Rv1881c	lppE	247.833	0.000293881	0.614974	0.538572	0.999973
Rv1882c	.	451.425	0.000494327	0.973192	0.330458	0.999973
Rv1883c	.	1346.14	0.000769075	1.30962	0.190325	0.999973
Rv1884c	rpfC	2520.69	0.000742206	1.30717	0.191155	0.999973
Rv1885c	.	72.4354	-0.000202967	-0.419263	0.675024	0.999973
Rv1886c	fbpB	838.911	-0.000351264	-0.750197	0.453136	0.999973
Rv1887	.	2878.66	-0.000126577	-0.292604	0.769825	0.999973
Rv1890c	.	69.3948	0.000150058	0.325438	0.744849	0.999973
Rv1891	.	547.212	7.8277e-05	0.177163	0.85938	0.999973
Rv1892	.	59.0536	-5.56191e-05	-0.12041	0.904158	0.999973
Rv1893	.	94.4309	4.47867e-05	0.103181	0.91782	0.999973
Rv1894c	.	1610.24	-4.14208e-05	-0.0963787	0.92322	0.999973
Rv1895	.	222.92	0.000155102	0.239367	0.810821	0.999973
Rv1896c	.	204.467	-0.000124635	-0.287762	0.773529	0.999973
Rv1897c	.	68.8755	0.000107189	0.234948	0.814249	0.999973
Rv1898	.	202.34	0.000360094	0.732224	0.464032	0.999973
Rv1899c	lppD	1304.93	0.000296741	0.636006	0.524773	0.999973
Rv1900c	lipJ	798.375	-1.58179e-05	-0.0370944	0.97041	0.999973
Rv1901	cinA	783.785	-0.000715674	-1.26218	0.206884	0.999973
Rv1902c	nanT	146.161	0.000439259	0.801659	0.42275	0.999973
Rv1903	.	59.758	-1.8042e-06	-0.00397764	0.996826	0.999973
Rv1904	.	1867.37	0.000291246	0.615866	0.537983	0.999973
Rv1905c	aao	682.971	0.000699466	1.22592	0.220229	0.999973
Rv1906c	.	995.743	0.000441595	0.896538	0.369966	0.999973
Rv1907c	.	199.286	-0.000151521	-0.344084	0.730783	0.999973
Rv1908c	katG	3573.93	-0.000388687	-0.766173	0.443573	0.999973
Rv1909c	furA	207.259	-0.000148672	-0.270801	0.786544	0.999973
Rv1910c	.	136.756	0.000241966	0.535773	0.592115	0.999973
Rv1911c	lppC	390.247	0.000122872	0.281326	0.778461	0.999973
Rv1912c	fadB5	158.657	-0.000329228	-0.708093	0.478888	0.999973
Rv1913	.	47.3501	-0.000197879	-0.401786	0.687842	0.999973
Rv1914c	.	96.1981	0.000243798	0.505648	0.613104	0.999973
Rv1915	aceAa	1180.25	2.03026e-06	0.00454769	0.996371	0.999973
Rv1916	aceAb	667.589	0.000302221	0.658046	0.510508	0.999973
Rv1917c	PPE34	81.0058	0.000421847	0.789015	0.430103	0.999973
Rv1918c	PPE35	424.666	3.4758e-05	0.0813097	0.935196	0.999973
Rv1919c	.	336.643	0.000181562	0.405255	0.68529	0.999973
Rv1920	.	301.877	9.53535e-05	0.205935	0.836842	0.999973
Rv1921c	lppF	31.2403	-0.00012092	-0.217935	0.82748	0.999973
Rv1922	.	159.42	0.000468279	0.912775	0.361361	0.999973
Rv1923	lipD	1020.12	0.000114424	0.226122	0.821106	0.999973
Rv1924c	.	160.323	0.000451768	0.840753	0.400486	0.999973
Rv1925	fadD31	7967.15	0.000407413	0.807579	0.419333	0.999973
Rv1926c	mpt63	331.65	-0.000744562	-1.17176	0.241295	0.999973
Rv1927	.	315.981	0.000249703	0.549589	0.582601	0.999973
Rv1928c	.	117.836	0.000343407	0.653971	0.51313	0.999973
Rv1929c	.	533.196	0.000242536	0.541819	0.587943	0.999973
Rv1930c	.	12.2513	-0.000273265	-0.247063	0.80486	0.999973
Rv1931c	.	42.8793	-0.000686842	-0.957318	0.338407	0.999973
Rv1932	tpx	695.344	0.000181472	0.409982	0.681819	0.999973
Rv1934c	fadE17	10.2192	-0.00046093	-0.423106	0.672218	0.999973
Rv1935c	echA13	26.1644	0.000293811	0.396026	0.692086	0.999973
Rv1936	.	118.803	-0.000394706	-0.751695	0.452234	0.999973
Rv1937	.	143.085	-9.43545e-05	-0.213295	0.831097	0.999973
Rv1938	ephB	94.2794	-0.000546277	-0.998724	0.317928	0.999973
Rv1939	.	21.8845	0.000362228	0.497392	0.618912	0.999973
Rv1940	ribA1	55.5381	-0.000200218	-0.347829	0.727969	0.999973
Rv1941	.	82.1839	0.00030747	0.596703	0.550706	0.999973
Rv1942c	mazF5	415.45	0.000489486	0.969657	0.332217	0.999973
Rv1943c	mazE5	132.385	-0.000109286	-0.240006	0.810326	0.999973
Rv1944c	.	36.3995	0.000405446	0.487893	0.625626	0.999973
Rv1945	.	218.768	-9.50298e-05	-0.212294	0.831878	0.999973
Rv1946c	lppG	25.3589	0.000113552	0.138077	0.89018	0.999973
Rv1947	.	119.068	4.54216e-05	0.103646	0.91745	0.999973
Rv1948c	.	27.2903	0.000425712	0.616021	0.537881	0.999973
Rv1950c	.	122.571	-0.000260513	-0.539712	0.589396	0.999973
Rv1951c	.	17.3437	8.78674e-05	0.102561	0.918311	0.999973
Rv1952	vapB14	50.5068	0.000321079	0.432563	0.665332	0.999973
Rv1953	vapC14	156.53	0.000329844	0.69461	0.4873	0.999973
Rv1954c	.	35.1782	0.000829145	0.857156	0.391359	0.999973
Rv1955	higB	2046.45	0.000309459	0.610057	0.541824	0.999973
Rv1956	higA	611.256	0.000315043	0.578987	0.562598	0.999973
Rv1957	.	871.498	0.000119532	0.244171	0.807098	0.999973
Rv1958c	.	45.9678	0.000965981	1.02826	0.30383	0.999973
Rv1959c	parE1	84.3276	0.000195527	0.372147	0.709784	0.999973
Rv1960c	parD1	30.9363	-0.000244144	-0.266105	0.790159	0.999973
Rv1961	.	56.7792	0.000305095	0.335062	0.737579	0.999973
Rv1962c	vapC35	157.331	-0.000295254	-0.645556	0.518567	0.999973
Rv1962A	vapB35	30.1181	-0.000390267	-0.537916	0.590635	0.999973
Rv1963c	mce3R	154.253	-8.2052e-05	-0.183185	0.854652	0.999973
Rv1964	yrbE3A	50.9643	4.86303e-05	0.0949618	0.924345	0.999973
Rv1965	yrbE3B	34.701	0.00102307	1.13281	0.257292	0.999973
Rv1966	mce3A	25.0425	-0.00115793	-1.17624	0.239501	0.999973
Rv1967	mce3B	14.373	0.000144603	0.166031	0.868133	0.999973
Rv1968	mce3C	21.026	-0.000305757	-0.373828	0.708532	0.999973
Rv1970	lprM	13.7645	-0.000151198	-0.147495	0.882741	0.999973
Rv1971	mce3F	27.8222	0.000356611	0.5692	0.56922	0.999973
Rv1972	.	6.92006	-0.000307437	-0.290089	0.771748	0.999973
Rv1973	.	7.64003	-0.00239016	-1.25418	0.209776	0.999973
Rv1974	.	7.51796	0.00556004	1.78396	0.0744304	0.999973
Rv1975	.	15.6527	-0.00028883	-0.325659	0.744682	0.999973
Rv1976c	.	245.247	0.000354915	0.695141	0.486967	0.999973
Rv1977	.	658.204	0.000447166	0.910564	0.362525	0.999973
Rv1978	.	174.513	-6.24589e-05	-0.145983	0.883935	0.999973
Rv1979c	.	1033.84	0.000242823	0.496417	0.6196	0.999973
[truncated: 1,900 more rows]

## Sheet: Iron_deprivation_effect_at_Stat
RV_number	Gene_name	BaseMean	log2FC	Statistics	P_value	FDR
Rv0001	dnaA	1320.59	0.0100541	0.0591299	0.952849	0.974595
Rvnr01	rrs	2613.29	0.947804	2.98201	0.00286364	0.0131357
Rvnt01	ileT	15.4412	-0.101093	-0.393333	0.694073	0.81448
RVnc0001	AS1890	8.36812	-0.48889	-1.80583	0.0709456	0.174742
Rvns01	rnpB	1.30858e+06	1.15692	6.24533	4.22915e-10	7.39438e-09
Rv0002	dnaN	576.142	0.101672	0.591111	0.554446	0.710603
RVnc0002	ASdes	27.046	0.590505	1.98506	0.0471383	0.128706
Rvnt02	alaT	31.4817	-0.0656811	-0.260578	0.794418	0.882461
Rvnr02	rrl	9.2968e+06	0.800631	4.2445	2.19084e-05	0.000185294
Rv0003	recF	277.189	-0.192726	-0.949199	0.34252	0.52661
Rvnr03	rrf	887.277	-0.523702	-3.17826	0.0014816	0.00765133
Rvnt03	leuT	72.7846	0.262941	1.12135	0.262137	0.437906
Rv0004	.	275.53	0.178299	0.867979	0.385406	0.568343
Rvnt04	glyU	6.41111	-0.154887	-0.658825	0.510008	0.67499
RVnc0004	B11	1613.79	0.46173	2.72204	0.00648806	0.0262417
Rv0005	gyrB	12197.1	-0.22701	-1.42253	0.154873	0.30443
Rvnt05	tyrT	1.34461	-0.129096	-0.704328	0.481228	0.653539
RVnc0005	B55	38.3386	-0.063781	-0.263733	0.791985	0.881386
Rv0006	gyrA	7266.06	-0.214726	-1.74501	0.0809831	0.19265
Rvnt06	thrT	22.4624	-0.00186972	-0.00729962	0.994176	0.998529
Rv0007	.	959.385	-0.306716	-1.59509	0.110692	0.241244
Rv0008c	.	139.098	-0.0816879	-0.393221	0.694156	0.81448
Rvnt08	trpT	1520.69	0.442501	2.07513	0.0379748	0.108924
RVnc0008	F6	161.698	0.504146	2.27733	0.0227663	0.0732997
Rv0009	ppiA	1497.86	-1.87047	-8.53805	1.36501e-17	4.70987e-16
Rvnt09	thrV	10.1924	0.551883	1.83625	0.0663204	0.165971
Rv0010c	.	440.071	-0.232467	-1.2508	0.211008	0.376876
RVnc0010	G2	13.4806	-0.0516734	-0.203272	0.838923	0.909744
Rv0011c	.	523.276	-0.199343	-0.899748	0.368255	0.552453
Rvnt11	gluT	2.03777	0.168788	0.83203	0.405392	0.58455
Rv0012	.	751.731	-0.638006	-3.39274	0.000691978	0.00399116
RVnc0012	mcr10	111.769	-0.00708125	-0.028048	0.977624	0.990851
Rv0013	trpG	512.084	-0.562506	-3.16392	0.00155657	0.00798561
RVnc0013	mcr11	684.575	0.0366259	0.192834	0.847089	0.914903
Rvnt13	pheU	94.613	0.258217	1.15244	0.24914	0.421845
Rvnt14	argT	23.3202	0.263889	0.99796	0.318299	0.501231
Rv0014c	pknB	1476.26	-0.653605	-3.75069	0.000176349	0.00121267
Rvnt15	alaV	45.1877	-1.18135	-3.44661	0.000567676	0.00335359
Rv0015c	pknA	1217.94	-1.10804	-4.68169	2.84526e-06	2.95831e-05
RVnc0015	mcr15	15.106	0.0517871	0.202517	0.839512	0.909744
Rv0016c	pbpA	1076.42	-0.413841	-2.67968	0.00736921	0.0291701
Rvnt17	leuX	47.9974	-0.204024	-0.807096	0.419611	0.598195
Rv0017c	rodA	873.398	-0.589482	-3.01018	0.00261089	0.0123094
Rvnt18	argV	5.02846	0.518622	1.89911	0.0575505	0.148997
RVnc0018	mcr16	0.954493	-0.0547952	-0.306896	0.758923	0.859469
Rv0018c	pstP	1740.68	-1.22762	-7.38527	1.52139e-13	3.98114e-12
Rvnt19	leuW	16.8812	-0.0701069	-0.273462	0.784498	0.876706
Rv0019c	fhaB	862.189	-1.04374	-5.04052	4.64263e-07	5.50201e-06
Rvnt20	leuV	5.40454	-0.15069	-0.616216	0.537752	0.697503
Rv0020c	fhaA	5767.37	-0.989285	-4.75891	1.94643e-06	2.07353e-05
Rv0021c	.	129.525	0.331965	1.45384	0.14599	0.292505
RVnc0021	mcr3	573.97	1.02248	3.91741	8.95045e-05	0.000663456
Rvnt21	proT	23.3938	0.139248	0.541845	0.587926	0.739428
Rv0022c	whiB5	6.57818	-0.0342761	-0.167842	0.866708	0.927504
Rvnt22	leuU	8.15667	0.610917	1.9701	0.0488273	0.132575
Rv0023	.	185.384	-1.23789	-3.79875	0.00014543	0.00101619
Rvnt24	metV	51.1535	0.121876	0.474163	0.635384	0.774474
Rv0024	.	311.969	0.0762331	0.396154	0.691991	0.813163
RVnc0024	mcr7	16146	2.76604	15.8496	1.41459e-56	2.18003e-54
Rvnt25	asnT	49.6641	0.55123	1.96025	0.0499667	0.134047
Rv0025	.	161.776	-0.0553247	-0.263665	0.792038	0.881386
Rvnt26	proU	69.3211	-0.206867	-0.839365	0.401265	0.580962
Rv0026	.	300.716	-0.00505813	-0.028032	0.977637	0.990851
Rv0027	.	93.8952	-0.0854247	-0.376685	0.706407	0.823649
Rv0028	.	74.1024	-0.166533	-0.704836	0.480912	0.653399
Rvnt28	argW	3.6399	-0.0913916	-0.409681	0.68204	0.806085
Rv0029	.	372.635	-0.622769	-3.40703	0.00065673	0.00379909
Rvnt29	hisT	30.2017	0.484622	1.7134	0.0866389	0.202465
Rv0030	.	54.9034	0.0562865	0.238962	0.811135	0.892838
Rvnt30	lysU	125.053	0.392015	1.73339	0.0830267	0.196499
Rvnt31	valT	92.2509	0.361899	1.58309	0.113402	0.245096
Rv0032	bioF2	89.1197	-0.112259	-0.46423	0.642483	0.780144
Rvnt32	glyT	8.46908	0.590711	1.9463	0.0516183	0.137191
Rv0034	.	8.12417	0.100237	0.454146	0.649724	0.785174
RVnc0034	MTS0858	11.3766	-0.124986	-0.495057	0.62056	0.765443
Rv0035	fadD34	81.1329	-0.0689319	-0.279104	0.780165	0.874099
RVnc0035	MTS1082	159.856	0.0807491	0.367999	0.712874	0.827324
Rvnt35	gluU	7.78898	-0.0908943	-0.376721	0.706381	0.823649
RVnc0036a	MTS2823	7.69938e+06	0.859949	3.96992	7.1898e-05	0.000543276
RVnc0036	MTS1338	17467.5	0.292284	2.20683	0.0273259	0.0842241
Rv0036c	.	434.988	-0.160581	-0.89863	0.36885	0.553033
Rvnt36	glnU	1.22996	0.162945	0.866317	0.386317	0.56947
Rv0037c	.	584.033	-0.601685	-3.41648	0.000634362	0.00368934
Rvnt37	alaU	16.8779	0.770694	2.31805	0.0204467	0.0671057
Rv0038	.	1105.56	0.499903	3.8317	0.000127262	0.000905466
Rvnt38	metU	14.9672	-0.0303458	-0.12192	0.902962	0.947175
Rv0039c	.	82.6422	0.0759343	0.301483	0.763046	0.862241
Rvnt39	thrU	10.115	0.268657	1.0053	0.314752	0.497453
RVnc0040	MTS2975	111.252	0.0697811	0.317121	0.751152	0.852369
Rv0040c	mtc28	591.28	0.0642875	0.377216	0.706013	0.823649
Rvnt40	proY	64.9737	0.729082	2.57109	0.010138	0.0380214
Rvnt41	serV	4.8029	-0.0334893	-0.164998	0.868945	0.92797
Rv0041	leuS	963.095	-0.0511438	-0.289482	0.772212	0.867519
Rvnt42	serX	12.0439	-0.0641285	-0.250464	0.802228	0.887596
Rv0042c	.	386.431	-0.189477	-0.918068	0.358583	0.542747
Rv0043c	.	195.58	-0.45329	-1.96116	0.0498608	0.134047
Rvnt43	argU	5.64961	-0.153262	-0.659426	0.509622	0.674938
Rv0044c	.	199.113	-0.147408	-0.678992	0.497143	0.666103
Rvnt44	serT	0.98894	0.156494	0.844377	0.398459	0.579266
Rvnt45	serU	5.96865	0.178885	0.766137	0.443595	0.621926
Rv0045c	.	568.51	-0.264093	-1.80523	0.0710385	0.174835
Rv0046c	ino1	2613.27	-0.792664	-4.61679	3.89727e-06	3.93665e-05
RVnc0046	ssr	3.74024e+06	0.620435	4.28821	1.80118e-05	0.000156062
Rv0047c	.	1622.86	-0.343727	-2.25194	0.024326	0.0773001
RVnc0047	AS1726	12.7236	-2.18265	-3.33645	0.00084855	0.00473319
Rv0048c	.	133.486	0.325862	1.4506	0.146892	0.294162
Rv0049	.	654.985	0.941725	5.10993	3.22284e-07	3.87835e-06
Rv0050	ponA1	2992.89	0.668085	4.47584	7.61101e-06	7.07088e-05
Rv0051	.	578.752	0.372586	1.89243	0.0584339	0.150684
Rv0052	.	192.257	0.401203	1.76249	0.0779858	0.18758
Rv0053	rpsF	498.849	-0.358804	-2.22589	0.0260212	0.081426
Rv0054	ssb	606.628	0.000250859	0.00136093	0.998914	1
Rv0055	rpsR1	108.772	-0.193685	-0.76956	0.441561	0.620636
Rv0056	rplI	411.581	-0.0123498	-0.0622145	0.950392	0.973121
Rv0057	.	300.187	0.242156	1.17649	0.2394	0.411199
Rv0058	dnaB	1980.42	0.972331	4.79621	1.61698e-06	1.74817e-05
Rv0059	.	260.708	0.873083	2.96249	0.00305158	0.0138834
Rv0060	.	1012.44	1.22397	6.40446	1.50907e-10	2.77541e-09
Rv0061c	.	1538.97	-0.424074	-2.60708	0.00913182	0.0350443
Rv0062	celA1	253.39	0.49899	2.24068	0.025047	0.0791395
Rv0063	.	290.186	0.0621153	0.294292	0.768535	0.865045
Rv0063a	.	51.8121	0.421344	1.57871	0.114404	0.246442
Rv0064A	vapB1	57.4176	1.44772	4.26034	2.04114e-05	0.000174527
Rv0064	.	6265.81	1.2155	8.59291	8.4795e-18	3.0056e-16
Rv0065	vapC1	269.246	1.69496	7.39256	1.44032e-13	3.79446e-12
Rv0066c	icd2	1657.61	-1.46554	-6.82959	8.51547e-12	1.84455e-10
Rv0067c	.	94.8669	-0.778268	-2.80196	0.00507928	0.0214563
Rv0068	.	68.663	-0.509317	-1.93065	0.0535263	0.140796
Rv0069c	sdaA	409.213	-0.112628	-0.632347	0.52716	0.689037
Rv0070c	glyA2	394.065	-0.319989	-1.54426	0.122525	0.258509
Rv0071	.	48.1535	0.534759	1.8687	0.0616642	0.15704
Rv0072	.	1239.05	-0.626569	-3.64609	0.000266265	0.00173028
Rv0073	.	877.165	-0.598924	-3.18351	0.00145502	0.00752403
Rv0074	.	696.047	-0.372419	-1.94189	0.0521501	0.138416
Rv0075	.	645.959	-0.272687	-1.47685	0.139715	0.283426
Rv0076c	.	31.9723	-0.403766	-1.4884	0.136644	0.279087
Rv0077c	.	46.9383	-0.293323	-1.1731	0.240757	0.413068
Rv0078B	.	51.9612	0.267046	1.10259	0.270203	0.447736
Rv0078A	.	846.476	0.106934	0.614222	0.539068	0.698344
Rv0078	.	22.7366	0.175681	0.67288	0.501024	0.66935
Rv0079	.	29433.2	1.50607	7.42127	1.16002e-13	3.11926e-12
Rv0080	.	5410.52	0.638029	3.34968	0.000809059	0.00454542
Rv0081	.	457.565	0.435332	2.19455	0.0281957	0.0865629
Rv0082	.	798.595	0.886104	3.6807	0.000232597	0.00154496
Rv0083	.	1453.22	0.827511	3.30419	0.000952523	0.00522347
Rv0084	hycD	1107.33	0.775401	3.69651	0.000218585	0.00146437
Rv0085	hycP	335.458	0.859041	3.42351	0.000618173	0.00360817
Rv0086	hycQ	921.653	0.857914	3.82206	0.00013234	0.00093647
Rv0087	hycE	303.057	0.648425	2.63805	0.00833854	0.032286
Rv0088	.	769.41	0.213219	1.00029	0.317168	0.499776
Rv0089	.	200.492	0.102119	0.521391	0.602095	0.748825
Rv0090	.	52.628	0.383903	1.48607	0.137261	0.279907
Rv0091	mtn	46.4477	-0.0587481	-0.238136	0.811775	0.892838
Rv0092	ctpA	606.905	-1.2549	-5.548	2.88958e-08	4.05955e-07
Rv0093c	.	323.642	0.392562	2.13681	0.0326131	0.0973647
Rv0095c	.	24.6451	3.42802	4.18141	2.89705e-05	0.000240332
Rv0096	PPE1	19.9304	-0.226914	-0.87976	0.378989	0.562069
Rv0097	.	117.513	-0.0115636	-0.0505476	0.959686	0.979277
Rv0098	fcoT	57.3945	0.0508613	0.20667	0.836268	0.907237
Rv0099	fadD10	329.053	-0.302291	-1.42908	0.15298	0.30201
Rv0100	.	4.02299	-0.0677889	-0.353017	0.724076	0.835011
Rv0101	nrp	1538.77	-0.871469	-4.60795	4.0666e-06	4.03452e-05
Rv0102	.	1262.87	-0.566787	-3.65059	0.000261634	0.00170302
Rv0103c	ctpB	1017.13	-0.864756	-5.95026	2.67711e-09	4.34918e-08
Rv0104	.	60.2279	-0.736218	-2.31604	0.0205563	0.0674088
Rv0106	.	79.255	-0.778955	-2.74086	0.00612791	0.0250186
Rv0107c	ctpI	2095.63	0.0246688	0.150226	0.880586	0.933643
Rv0108c	.	1707.12	0.0379698	0.197909	0.843117	0.911876
Rv0109	PE_PGRS1	79.5967	-0.0621835	-0.260115	0.794775	0.882606
Rv0110	.	166.317	-0.579286	-2.17705	0.0294765	0.0895783
Rv0111	.	282.837	-0.0274591	-0.117822	0.906209	0.948539
Rv0112	gca	578.744	0.874713	5.1614	2.45109e-07	3.00529e-06
Rv0113	gmhA	179.973	0.80985	3.44399	0.000573192	0.00337595
Rv0114	gmhB	93.5004	0.511798	2.04951	0.0404121	0.114096
Rv0115a	.	80.8789	0.177476	0.768984	0.441903	0.620669
Rv0115	hddA	181.491	0.275987	1.27044	0.203927	0.367294
Rv0116c	ldtA	2018.96	0.0253306	0.129112	0.897269	0.944761
Rv0117	oxyS	121.234	0.45104	2.0709	0.0383681	0.109675
Rv0118c	oxcA	357.044	0.794111	3.46713	0.000526038	0.00314574
Rv0119	fadD7	150.761	0.173594	0.719437	0.471872	0.644875
Rv0120c	fusA2	820.189	-0.308361	-2.08143	0.0373945	0.107682
Rv0121c	.	86.5317	0.481676	1.96039	0.0499499	0.134047
Rv0122	.	39.5423	0.68679	2.36413	0.0180727	0.0607985
Rv0123	.	144.544	0.276516	1.37221	0.169998	0.324913
Rv0124	PE_PGRS2	25.1574	0.193181	0.735638	0.461951	0.637348
Rv0125	pepA	1474.63	0.212484	1.59729	0.1102	0.240651
Rv0126	treS	926.382	0.114829	0.781345	0.4346	0.613062
Rv0127	mak	760.799	-0.106588	-0.754925	0.450294	0.627931
Rv0128	.	98.4186	0.2108	0.897654	0.36937	0.553487
Rv0129c	fbpC	2280.95	-0.0457519	-0.335781	0.737036	0.844725
Rv0130	htdZ	50.9802	-0.226693	-0.863856	0.387667	0.571029
Rv0131c	fadE1	301.53	0.925066	4.0706	4.68917e-05	0.000371607
Rv0132c	fgd2	152.412	2.12668	6.92484	4.36475e-12	9.56075e-11
Rv0133	.	361.59	0.451141	2.10572	0.0352284	0.102662
Rv0134	ephF	1088.89	0.33557	2.53654	0.0111955	0.0413363
Rv0135c	.	2192.27	0.88573	4.61543	3.9229e-06	3.94211e-05
Rv0136	cyp138	1162.05	0.911409	4.85508	1.20336e-06	1.33293e-05
Rv0137c	msrA	383.993	0.214751	1.18058	0.237769	0.409841
Rv0138	.	149.813	0.45531	2.12416	0.0336565	0.0991887
Rv0139	.	408.388	-0.114206	-0.589321	0.555646	0.711482
Rv0140	.	361.403	1.226	6.54738	5.85552e-11	1.13585e-09
Rv0141c	.	175.568	0.623738	3.00919	0.00261946	0.0123349
Rv0142	.	224.128	0.49482	2.06875	0.0385693	0.109857
Rv0143c	.	924.391	0.318231	2.22792	0.0258858	0.0811325
Rv0144	.	4206.93	0.679977	3.85864	0.000114019	0.000820218
Rv0145	.	4288.13	0.705814	3.65225	0.000259949	0.00169489
Rv0146	.	1025.78	0.686711	2.75749	0.00582473	0.0240629
Rv0147	.	2004.52	0.203787	1.6694	0.0950382	0.217206
Rv0148	.	1004.88	0.229128	1.48956	0.136341	0.278613
Rv0149	.	725.955	0.191402	1.12936	0.258747	0.433542
Rv0150c	.	15.3732	-0.14261	-0.548938	0.583048	0.734509
Rv0151c	PE1	129.834	0.056167	0.249267	0.803154	0.888368
Rv0152c	PE2	86.5062	-0.132372	-0.558149	0.576743	0.729867
Rv0153c	ptbB	260.02	-0.167664	-0.851512	0.394485	0.57522
Rv0154c	fadE2	438.206	0.41791	2.08191	0.0373511	0.107636
Rv0155	pntAa	186.116	0.312233	1.22597	0.22021	0.388329
Rv0156	pntAb	45.6605	0.228527	0.944529	0.344899	0.529017
Rv0157	pntB	1156.65	-0.13062	-0.662967	0.507352	0.67365
Rv0157A	.	279	0.401165	1.9653	0.0493795	0.133239
Rv0158	.	269.99	0.0582672	0.262712	0.792773	0.881386
Rv0159c	PE3	54.4598	0.195525	0.788904	0.430168	0.608837
Rv0160c	PE4	46.7964	0.922559	2.96003	0.00307608	0.0139623
Rv0161	.	60.2398	-0.486128	-1.68114	0.0927349	0.21357
Rv0162c	adhE1	104.627	-0.30859	-1.21503	0.224356	0.393153
Rv0163	.	35.2752	0.448581	1.57461	0.115347	0.247517
Rv0164	TB18.5	448.442	-0.376332	-1.85618	0.063428	0.160211
Rv0165c	mce1R	510.075	-0.153316	-0.850363	0.395123	0.575705
Rv0166	fadD5	2701.39	0.000942372	0.00633885	0.994942	0.998785
Rv0167	yrbE1A	1419.16	-0.567833	-3.05548	0.00224703	0.0108835
Rv0168	yrbE1B	562.113	-0.113403	-0.624188	0.532504	0.693001
Rv0169	mce1A	1615.05	-0.310406	-1.68533	0.0919246	0.211829
Rv0170	mce1B	1130.79	-0.76316	-3.69421	0.000220575	0.00147517
Rv0171	mce1C	1275.14	-0.690183	-4.10595	4.02664e-05	0.000325049
Rv0172	mce1D	1920.8	-0.98767	-6.11432	9.69716e-10	1.65106e-08
Rv0173	lprK	1108.9	-1.1682	-5.19993	1.99365e-07	2.47555e-06
Rv0174	mce1F	4030.35	-1.05723	-6.25156	4.06377e-10	7.13723e-09
Rv0175	.	1451.38	-0.557785	-4.03992	5.34702e-05	0.000417796
Rv0176	.	989.257	-0.821829	-4.17303	3.00571e-05	0.000247242
Rv0177	.	824.58	-0.570356	-3.07902	0.00207685	0.0101221
Rv0178	.	806.965	-0.541919	-3.04235	0.00234739	0.0112577
Rv0179c	lprO	1019.24	0.784831	4.17835	2.93631e-05	0.000243071
Rv0180c	.	421.331	0.303592	1.66395	0.0961215	0.21894
Rv0181c	.	305.737	0.170324	0.947494	0.343387	0.527736
Rv0182c	sigG	873.955	0.529975	3.35799	0.000785123	0.00444941
Rv0183	.	373.888	-0.288444	-1.46044	0.144169	0.290092
Rv0184	.	435.666	0.389188	1.73019	0.0835957	0.197539
Rv0185	.	153.085	-0.00867993	-0.0348007	0.972239	0.987177
Rv0186A	mymT	4847.6	3.99524	14.7853	1.82161e-49	2.36749e-47
Rv0186	bglS	1501.56	0.181755	1.04786	0.294704	0.474618
Rv0187	.	254.694	0.431756	2.08725	0.0368656	0.106429
Rv0188	.	11470.8	0.511246	2.70381	0.00685504	0.0276114
Rv0189c	ilvD	1231.44	-0.315669	-2.24466	0.0247901	0.0785188
Rv0190	.	790.351	2.31434	13.9392	3.6622e-44	4.46216e-42
Rv0191	.	474.639	1.68943	6.9364	4.02214e-12	8.96133e-11
Rv0192	.	555.905	0.199386	1.27673	0.201699	0.365735
Rv0193c	.	81.4726	0.0929431	0.385656	0.699751	0.818581
Rv0194	.	83.0808	0.251307	1.09818	0.272128	0.449968
Rv0195	.	120.625	-0.151224	-0.669592	0.503118	0.670815
Rv0196	.	27.7501	-0.114269	-0.443299	0.657549	0.790471
Rv0197	.	167.308	-0.428163	-1.96386	0.0495467	0.133414
Rv0198c	zmp1	1466.39	-0.371263	-2.60024	0.00931587	0.0355059
Rv0199	.	136.19	-0.425194	-1.65572	0.0977794	0.221523
Rv0200	.	270.157	-1.33274	-4.09221	4.27275e-05	0.000342787
Rv0201c	.	570.563	-0.25415	-1.50045	0.133497	0.274238
Rv0202c	mmpL11	2760.74	0.266384	2.2459	0.0247105	0.0783303
Rv0203	.	206.873	-0.610945	-2.23852	0.0251871	0.0793251
Rv0204c	.	453.477	-0.38969	-2.16038	0.0307436	0.0927781
Rv0205	.	268.401	-0.110368	-0.559513	0.575812	0.729151
Rv0206c	mmpL3	6924.32	0.648211	5.53675	3.0814e-08	4.29085e-07
Rv0207c	.	2188.64	0.964256	6.77411	1.25175e-11	2.67995e-10
Rv0208c	.	1938.68	1.12826	7.30984	2.67464e-13	6.64229e-12
Rv0209	.	124.07	0.127566	0.573499	0.566307	0.720951
Rv0210	.	96.5214	0.16317	0.67843	0.497499	0.666352
Rv0211	pckA	8207.23	0.638101	3.70716	0.000209601	0.00141146
Rv0212c	nadR	164.033	-0.105431	-0.526343	0.59865	0.746812
Rv0213c	.	88.7387	-0.0928085	-0.402125	0.687592	0.80971
Rv0214	fadD4	124.396	-0.489063	-1.89449	0.05816	0.150276
Rv0216	.	169.267	-0.326673	-1.47192	0.141043	0.285084
Rv0217c	lipW	114.833	-1.51419	-4.28403	1.83537e-05	0.000158672
Rv0218	.	62.4663	0.482778	1.73527	0.0826928	0.196119
Rv0219	.	14.8519	-0.0128707	-0.0531975	0.957575	0.97789
Rv0220	lipC	2616.53	-0.444016	-3.18976	0.00142392	0.00737301
Rv0221	.	1010.87	-0.463473	-2.7513	0.00593593	0.0244653
Rv0222	echA1	574.611	-0.0671019	-0.341163	0.732981	0.842539
Rv0223c	.	182.129	0.249806	1.18767	0.234965	0.406626
Rv0224c	.	81.1365	-0.212208	-0.84456	0.398357	0.579266
Rv0225	.	445.72	-0.547364	-2.43742	0.0147927	0.0516352
Rv0226c	.	187.617	-0.0980699	-0.402115	0.6876	0.80971
Rv0227c	.	588.634	-0.124549	-0.722712	0.469857	0.643647
Rv0228	.	209.595	-0.960615	-3.4505	0.000559557	0.00331567
Rv0229c	.	837.535	-0.146693	-0.888983	0.374012	0.557231
Rv0230c	php	285.863	0.0675456	0.362447	0.717018	0.83031
Rv0231	fadE4	296.064	0.0103268	0.0527109	0.957962	0.97803
Rv0232	.	3771.1	1.86975	13.8583	1.13306e-43	1.33873e-41
Rv0233	nrdB	5317.58	1.66353	11.5818	5.09932e-31	3.75137e-29
Rv0234c	gabD1	702.453	-0.685719	-3.77177	0.000162096	0.00112458
Rv0235c	.	133.476	-1.28364	-3.89099	9.98371e-05	0.000730328
Rv0236A	.	143.411	0.13009	0.564176	0.572635	0.726318
Rv0236c	aftD	1194.88	-0.467569	-1.79124	0.0732549	0.178912
Rv0237	lpqI	483.511	0.0223719	0.0980652	0.921881	0.957489
Rv0238	.	700.252	-0.0121657	-0.0830244	0.933832	0.964823
Rv0239	vapB24	234.588	0.154558	0.756982	0.449061	0.62666
Rv0240	vapC24	259.659	0.0034591	0.0182402	0.985447	0.993871
Rv0241c	htdX	1094.06	-0.12194	-0.725543	0.468119	0.642656
Rv0242c	fabG4	2281.72	-0.173148	-1.05474	0.291543	0.471279
Rv0243	fadA2	4629.08	-0.0878588	-0.510874	0.609439	0.756271
Rv0244c	fadE5	1380.07	0.893203	4.43245	9.3168e-06	8.54734e-05
Rv0245	.	528.29	-0.108512	-0.651558	0.514686	0.678648
Rv0246	.	158.499	0.229972	1.15027	0.250035	0.422944
Rv0247c	.	505.181	0.342845	1.67624	0.0936907	0.214904
Rv0248c	.	2003.34	0.164961	0.90442	0.365773	0.550423
Rv0249c	.	1014.03	0.410717	2.37882	0.0173681	0.0587832
Rv0250c	.	624.851	0.706639	3.88425	0.000102644	0.000748621
Rv0251c	hsp	1124.64	2.98431	11.1401	8.00042e-29	5.19894e-27
Rv0252	nirB	1453.34	0.273024	1.89986	0.0574509	0.148838
Rv0253	nirD	93.319	0.0947098	0.395057	0.692801	0.813624
Rv0254c	cobU	36.3579	1.10649	3.06154	0.00220201	0.010692
Rv0255c	cobQ1	139.196	-0.0405635	-0.170513	0.864607	0.925872
Rv0256c	PPE2	164.228	-0.315075	-1.41337	0.157548	0.307139
Rv0257	.	211.551	0.412524	1.95343	0.0507691	0.135396
Rv0258c	.	61.0375	0.355268	1.40786	0.159172	0.309532
Rv0259c	.	14.2601	0.161616	0.622571	0.533566	0.693871
Rv0260c	.	21.9605	-0.585159	-1.9312	0.0534581	0.140738
Rv0261c	narK3	29.6741	0.00631329	0.0246839	0.980307	0.992261
Rv0262c	aac	133.708	-0.177828	-0.799991	0.423716	0.602725
Rv0263c	.	217.844	-0.509867	-2.44669	0.0144173	0.050762
Rv0264c	.	110.781	-0.766817	-2.90429	0.00368093	0.016272
Rv0265c	.	360.885	-0.523408	-2.44409	0.0145219	0.050918
Rv0266c	oplA	483.632	0.419498	2.39207	0.0167536	0.0571499
Rv0267	narU	19.1359	-0.436822	-1.52021	0.128459	0.267657
Rv0268c	.	895.361	0.264232	1.69852	0.0894093	0.207504
Rv0269c	.	175.904	0.100362	0.452239	0.651097	0.786196
Rv0270	fadD2	4156.03	-0.0203	-0.171341	0.863956	0.925684
Rv0271c	fadE6	1357.45	0.531614	3.69773	0.000217533	0.00145983
Rv0272c	.	526.189	1.49838	7.68744	1.50114e-14	4.33551e-13
Rv0273c	.	233.982	1.24635	5.14506	2.67436e-07	3.25854e-06
Rv0274	.	228.524	0.0635166	0.328474	0.742554	0.848133
Rv0275c	.	2421.86	1.24364	7.49299	6.73236e-14	1.87496e-12
Rv0276	.	2402.53	0.491497	3.46907	0.000522272	0.00312801
Rv0277c	vapC25	2018.14	0.428859	2.58192	0.00982529	0.0370133
Rv0278c	.	42.0662	-0.0171197	-0.0668466	0.946704	0.972328
Rv0279c	PE_PGRS4	64.6695	0.0513649	0.200294	0.841251	0.910868
Rv0280	PPE3	362.542	-1.69144	-4.65288	3.27324e-06	3.36738e-05
Rv0281	.	763.345	0.109728	0.679539	0.496796	0.665868
Rv0282	eccA3	6568.04	0.84341	5.57042	2.54119e-08	3.60295e-07
Rv0283	eccB3	3501.11	0.830505	3.74003	0.000183997	0.0012586
Rv0284	eccC3	6210.59	1.20908	6.0098	1.85749e-09	3.06879e-08
Rv0285	PE5	372.634	1.05737	3.59497	0.000324431	0.00206203
Rv0286	PPE4	1893.39	1.12105	3.85409	0.000116158	0.00083254
Rv0287	esxG	1097.14	1.40538	6.17122	6.77639e-10	1.16908e-08
Rv0288	esxH	531.331	0.868081	3.99828	6.38058e-05	0.000491658
Rv0289	espG3	3423.31	0.94282	4.34656	1.38292e-05	0.000122545
Rv0290	eccD3	4086.55	0.690102	2.83268	0.00461598	0.0197343
Rv0291	mycP3	3323.81	0.546241	2.19277	0.028324	0.0866839
Rv0292	eccE3	1073.46	1.22278	6.50142	7.95679e-11	1.50316e-09
Rv0293c	.	1400.37	0.759132	3.80548	0.000141532	0.000992504
Rv0294	tam	29.2235	-0.21977	-0.834566	0.403962	0.583351
Rv0295c	.	402.375	0.0651304	0.32481	0.745325	0.850211
Rv0296c	.	449.631	0.12835	0.737139	0.461038	0.636539
Rv0297	PE_PGRS5	597.601	0.143587	0.585085	0.558491	0.714287
Rv0298	.	481.543	0.647738	3.46099	0.000538187	0.00320365
Rv0299	.	445.009	0.425925	2.42324	0.0153828	0.0532661
Rv0300	vapB2	455.19	0.697302	4.16342	3.13514e-05	0.000256805
Rv0301	vapC2	771.2	0.519435	3.09073	0.00199665	0.00979239
Rv0302	.	542.122	0.425428	2.68757	0.00719748	0.0286431
Rv0303	.	272.486	0.389588	1.80956	0.0703635	0.173857
Rv0304c	PPE5	334.534	0.190108	0.912868	0.361312	0.545184
Rv0305c	PPE6	210.681	0.192468	0.994071	0.320189	0.502472
Rv0306	.	31.0992	-0.0592659	-0.233953	0.815021	0.894894
Rv0307c	.	179.746	1.33655	4.34972	1.3631e-05	0.000121065
Rv0308	.	328.385	0.113922	0.511677	0.608877	0.755814
Rv0309	.	517.816	-0.0696456	-0.412339	0.680091	0.804513
Rv0310c	.	35.1615	-0.885678	-2.45767	0.0139843	0.0494333
Rv0311	.	275.732	0.404496	1.72283	0.0849193	0.199911
Rv0312	.	637.032	0.532275	2.87913	0.00398769	0.0173275
Rv0313	.	2027.68	0.736383	4.40229	1.07113e-05	9.68988e-05
Rv0314c	.	723.216	-0.0680008	-0.377804	0.705576	0.823649
Rv0315	.	689.021	0.461278	2.92687	0.00342391	0.015327
Rv0316	.	120.417	0.709859	2.33766	0.0194049	0.0644461
Rv0317c	glpQ2	656.799	-0.370585	-2.13351	0.032883	0.0977961
Rv0318c	.	58.1793	0.246932	0.996123	0.31919	0.501824
Rv0319	pcp	114.517	-0.564425	-2.01769	0.0436234	0.121145
Rv0320	.	53.2911	-0.0488802	-0.190582	0.848853	0.916301
Rv0321	dcd	115.825	-0.300169	-1.33962	0.180368	0.339082
Rv0322	udgA	115.325	0.766847	3.23619	0.00121139	0.0064
Rv0323c	.	135.675	-0.766205	-3.10388	0.00191002	0.00940622
Rv0324	.	96.7513	0.656624	2.73615	0.00621627	0.0253132
Rv0325	.	15.1859	0.11202	0.434751	0.663743	0.795309
Rv0326	.	63.2723	-0.00176685	-0.0076673	0.993882	0.998492
Rv0327c	cyp135A1	47.6073	1.58356	3.7595	0.000170254	0.00117698
Rv0328	.	520.639	0.039592	0.214955	0.829802	0.902986
Rv0329c	.	11.5427	-0.305568	-1.29064	0.196827	0.359452
Rv0330c	.	31.6711	0.0317114	0.125753	0.899927	0.945575
Rv0331	.	149.029	0.170912	0.684982	0.493355	0.663079
Rv0332	.	256.702	0.61289	2.9767	0.00291365	0.0133337
Rv0333	.	106.434	0.109426	0.491443	0.623113	0.766894
Rv0334	rmlA	201.769	-0.0171636	-0.084726	0.932479	0.964131
Rv0335c	PE6	10.9483	-0.573768	-1.91746	0.0551795	0.144102
Rv0336	.	27.564	0.772936	2.35427	0.0185589	0.0622196
Rv0337c	aspC	960.376	-0.361294	-2.18299	0.0290369	0.0885875
Rv0338c	.	2562.72	-1.51639	-9.39493	5.72573e-21	2.45325e-19
Rv0339c	.	461.221	-0.236101	-1.38074	0.167357	0.32081
Rv0340	.	408.95	0.767666	4.17676	2.95691e-05	0.000244259
Rv0341	iniB	6073.79	0.785748	3.61346	0.000302142	0.00194007
Rv0342	iniA	2209.23	0.92409	5.5477	2.89447e-08	4.05955e-07
Rv0343	iniC	830.157	0.285161	1.61671	0.105941	0.23427
Rv0344c	lpqJ	28.1642	-0.352371	-1.27653	0.201769	0.365735
Rv0345	.	99.657	0.245047	1.07336	0.28311	0.463108
Rv0346c	ansP2	1811.76	-0.0914212	-0.618525	0.53623	0.696342
Rv0347	.	206.931	0.958423	3.97537	7.02687e-05	0.000533647
Rv0348	.	114.249	1.28702	4.45838	8.25803e-06	7.62987e-05
Rv0349	.	145.018	0.308566	1.46377	0.143256	0.288659
Rv0350	dnaK	13689.6	0.612332	4.01212	6.01753e-05	0.000464601
Rv0351	grpE	4323.99	0.274283	1.73888	0.0820563	0.194883
Rv0352	dnaJ1	4661.72	0.352793	2.08783	0.0368128	0.1064
Rv0353	hspR	649.922	0.286576	1.49801	0.13413	0.275394
Rv0354c	PPE7	26.1212	-0.416019	-1.46106	0.144	0.290008
Rv0355c	PPE8	1137.66	-0.0262144	-0.183911	0.854083	0.919401
Rv0356c	.	40.9735	-0.287569	-1.06327	0.287659	0.467716
Rv0357c	purA	200.801	-0.379392	-1.7687	0.0769446	0.185533
Rv0358	.	19.7055	0.138028	0.532429	0.594429	0.743669
Rv0359	.	35.051	-0.612844	-1.96447	0.049476	0.133315
Rv0360c	.	112.968	-0.375836	-1.53739	0.124198	0.261191
Rv0361	.	905.487	0.225716	1.42348	0.154596	0.304123
Rv0362	mgtE	169.845	-0.444279	-1.98646	0.0469819	0.128459
Rv0363c	fba	1442.93	-0.590634	-3.34789	0.000814285	0.00456164
Rv0364	.	300.606	0.0551804	0.283317	0.776934	0.871491
Rv0365c	.	239.194	-0.267106	-1.36131	0.173415	0.329667
Rv0366c	.	106.327	-0.298443	-1.22559	0.220353	0.388329
Rv0367c	.	134.2	-0.125152	-0.520087	0.603003	0.749715
Rv0368c	.	13.7074	0.113151	0.449597	0.653001	0.787033
Rv0369c	.	12.3575	-0.537634	-1.90849	0.056328	0.146709
Rv0370c	.	31.3146	-0.359872	-1.29779	0.194361	0.357291
Rv0371c	.	6.67154	0.447753	1.72929	0.0837564	0.197679
Rv0372c	.	17.4067	0.413583	1.45672	0.145193	0.291507
Rv0373c	.	82.5909	1.0738	3.69041	0.00022389	0.00149477
Rv0374c	.	12.9536	0.100217	0.395288	0.69263	0.813624
Rv0375c	.	26.4494	0.907419	2.66933	0.00760033	0.0299028
Rv0376c	.	131.513	1.34427	4.58152	4.61611e-06	4.49956e-05
Rv0377	.	171.871	-0.357638	-1.72074	0.0852986	0.200108
Rv0378	.	3.52828	0.521247	1.9387	0.0525375	0.139255
Rv0379	secE2	44.5256	0.0205612	0.0803306	0.935974	0.966163
Rv0380c	.	65.1366	0.367726	1.39675	0.162489	0.314103
Rv0381c	.	226.322	0.317965	1.4434	0.148907	0.296672
Rv0382c	pyrE	617.138	0.309063	1.47631	0.139859	0.283426
Rv0383c	.	3077.93	0.581168	4.92615	8.38665e-07	9.48724e-06
Rv0384c	clpB	893.034	1.00922	3.67324	0.000239495	0.00158002
Rv0385	.	190.48	0.355506	1.651	0.0987389	0.222662
Rv0386	.	414.603	-0.502516	-2.86013	0.00423462	0.0181837
Rv0389	purT	222.973	0.240708	1.17807	0.238767	0.411106
Rv0390	.	273.895	-0.134319	-0.684179	0.493862	0.663303
Rv0391	metZ	671.774	-0.36582	-2.01279	0.0441367	0.122049
Rv0392c	ndhA	501.426	0.0487589	0.308206	0.757926	0.858806
Rv0394c	.	305.116	-1.69074	-7.00168	2.52918e-12	5.7333e-11
Rv0395	.	4.94167	0.0978542	0.445436	0.656005	0.789433
Rv0397	.	3.00146	-0.031312	-0.157053	0.875203	0.931478
Rv0397A	.	278.568	-0.18074	-0.992066	0.321165	0.503305
Rv0398c	.	164.892	-0.5019	-1.98599	0.0470347	0.128513
Rv0399c	lpqK	219.135	-0.564522	-2.67504	0.00747213	0.0295403
Rv0400c	fadE7	691.268	-0.475052	-2.422	0.0154354	0.0534006
Rv0401	.	36.1902	-0.219004	-0.827425	0.407996	0.58657
Rv0402c	mmpL1	314.444	-0.0978906	-0.419284	0.675009	0.801419
Rv0403c	mmpS1	35.3467	-0.0206086	-0.0805485	0.935801	0.966163
Rv0404	fadD30	280.764	0.0316803	0.148035	0.882315	0.934974
Rv0405	pks6	1090.55	-0.40499	-2.31442	0.0206446	0.0675079
Rv0406c	.	115.133	0.252175	1.0752	0.282287	0.462452
Rv0407	fgd1	497.087	-0.468559	-2.67478	0.00747788	0.0295403
Rv0408	pta	821.872	0.0352239	0.175762	0.860481	0.923546
Rv0409	ackA	523.817	-0.275973	-1.5318	0.125573	0.263656
Rv0410c	pknG	3102.39	-0.137584	-0.950766	0.341723	0.526008
Rv0411c	glnH	1441.34	-0.0552226	-0.343273	0.731393	0.840962
Rv0412c	.	2551.2	0.259806	1.85038	0.0642589	0.161747
Rv0413	mutT3	318.708	-0.0799489	-0.364171	0.71573	0.82952
Rv0414c	thiE	49.5274	0.247064	0.941439	0.34648	0.53019
Rv0415	thiO	288.693	0.866662	4.30535	1.66719e-05	0.000146076
Rv0416	thiS	1.34423	0.170245	0.893775	0.371443	0.554674
Rv0417	thiG	75.589	0.376062	1.55716	0.119432	0.253631
Rv0418	lpqL	773.277	-0.868133	-3.84682	0.00011966	0.000854499
Rv0419	lpqM	1670.66	-0.21469	-1.51447	0.129906	0.269416
Rv0420c	.	125.842	-0.632288	-2.49801	0.0124892	0.0453824
Rv0421c	.	206.597	1.25678	4.61282	3.9725e-06	3.97846e-05
Rv0422c	thiD	335.057	0.531601	2.54609	0.0108936	0.0404515
Rv0423c	thiC	2502.47	0.803667	4.58011	4.64734e-06	4.5187e-05
Rv0424c	.	246.116	-0.384455	-1.54857	0.121484	0.25673
Rv0425c	ctpH	4293.62	-0.151944	-0.903753	0.366126	0.550743
Rv0426c	.	443.974	-0.270027	-1.49111	0.135933	0.277926
Rv0427c	xthA	136.415	0.451744	1.66557	0.0957994	0.218434
Rv0428c	.	67.44	-0.393867	-1.40034	0.161413	0.313109
Rv0429c	def	157.864	-0.174637	-0.682146	0.495146	0.664341
Rv0430	.	115.65	-0.26087	-1.01565	0.309796	0.492415
Rv0431	.	264.314	0.034693	0.157935	0.874508	0.931105
Rv0432	sodC	587.154	-0.944449	-4.08547	4.39871e-05	0.000351446
Rv0433	.	729.987	-0.425556	-2.35361	0.0185922	0.0622776
Rv0434	.	375.308	0.233271	1.13233	0.257494	0.43218
Rv0435c	.	819.377	-0.522336	-2.63195	0.00848964	0.0327734
Rv0436c	pssA	307.481	-0.647191	-3.13557	0.00171521	0.00867393
Rv0437c	psd	169.803	-0.163673	-0.71574	0.474152	0.647006
Rv0438c	moeA2	276.22	0.123304	0.637068	0.524081	0.686393
Rv0439c	.	130.727	0.00830778	0.036451	0.970923	0.986354
Rv0440	groEL2	13727.2	1.29992	4.37793	1.19811e-05	0.000107389
Rv0441c	.	276.409	0.38725	2.10292	0.0354723	0.103291
Rv0442c	PPE10	384.404	0.306654	1.61682	0.105918	0.23427
Rv0443	.	707.47	-0.33357	-1.96316	0.0496275	0.133539
Rv0444c	rskA	414.3	-0.434271	-1.96864	0.0489942	0.132748
Rv0445c	sigK	206.759	-0.406431	-1.82546	0.0679324	0.169029
Rv0446c	.	171.646	-0.281195	-1.13813	0.255068	0.429408
Rv0447c	ufaA1	129.163	0.0727174	0.291123	0.770957	0.867021
Rv0448c	.	9.61674	-0.0691485	-0.285501	0.77526	0.870104
Rv0449c	.	141.563	2.13388	7.38079	1.57356e-13	4.07231e-12
Rv0450c	mmpL4	2093.5	2.24307	13.2432	4.94232e-40	4.81753e-38
Rv0451c	mmpS4	543.801	2.20247	11.0702	1.75094e-28	1.10112e-26
Rv0452	.	105.056	0.0977838	0.47068	0.637869	0.775749
Rv0453	PPE11	39.6796	-0.164594	-0.643693	0.519775	0.682741
Rv0455c	.	1013.18	0.180839	0.929449	0.352656	0.536065
Rv0456c	echA2	48.3632	-0.0641351	-0.258053	0.796366	0.883869
Rv0456A	mazF1	29.208	0.174827	0.68649	0.492404	0.662162
Rv0457c	.	153.679	-0.557349	-2.28533	0.0222934	0.072015
Rv0458	.	596.432	-0.379604	-1.9963	0.0459012	0.126034
Rv0459	.	134.267	-0.4757	-2.11602	0.034343	0.100604
Rv0460	.	94.5301	-0.245545	-1.01457	0.310312	0.493034
Rv0461	.	205.565	-0.0224245	-0.10969	0.912655	0.952507
Rv0462	lpdC	1948.31	-0.637086	-2.78685	0.00532229	0.02241
Rv0463	.	66.326	-0.938918	-2.65874	0.00784336	0.0306443
Rv0464c	.	422.939	2.0239	9.36273	7.77033e-21	3.25769e-19
Rv0465c	.	596.168	3.45841	15.9749	1.91178e-57	3.10584e-55
Rv0466	.	540.386	0.0695088	0.374792	0.707815	0.824551
Rv0467	icl1	1650.72	1.11884	4.58939	4.44551e-06	4.36601e-05
Rv0468	fadB2	471.412	1.07133	5.53195	3.16692e-08	4.37866e-07
Rv0469	umaA	589.331	0.283572	1.74648	0.0807268	0.192392
Rv0470A	.	86.0772	0.11879	0.531113	0.59534	0.744223
Rv0470c	pcaA	1715.7	0.30834	1.96787	0.0490825	0.132748
Rv0471c	.	191.535	0.243646	1.29955	0.193755	0.356681
Rv0472c	.	1044.72	0.450895	2.40473	0.0161845	0.0555486
Rv0473	.	1012.42	0.709947	4.47568	7.61674e-06	7.07088e-05
Rv0474	.	1057.21	-0.169555	-1.01098	0.312024	0.493962
Rv0475	hbhA	2124.42	-0.209955	-1.01349	0.310826	0.493449
Rv0476	.	646.358	0.771938	4.21487	2.49924e-05	0.000209111
Rv0477	.	866.13	0.912595	6.35926	2.02731e-10	3.65948e-09
Rv0478	deoC	632.222	0.861703	5.63014	1.80059e-08	2.65928e-07
Rv0479c	.	1152.17	0.307264	1.69915	0.08929	0.207351
Rv0480c	.	178.556	0.200799	0.884097	0.376644	0.559868
Rv0481c	.	154.736	0.730681	2.92618	0.00343155	0.0153436
Rv0482	murB	75.3862	0.76123	2.64227	0.00823531	0.031918
Rv0483	lprQ	3609.88	0.400007	2.26466	0.0235333	0.0754882
Rv0484c	.	192.181	-0.447078	-2.07492	0.0379936	0.108924
Rv0485	.	2849.43	0.512323	2.69718	0.0069929	0.0280507
Rv0486	mshA	2483.91	0.532621	3.01354	0.00258219	0.0122184
Rv0487	.	841.825	1.05332	6.6681	2.59138e-11	5.31779e-10
Rv0488	.	65.0223	0.671012	2.47958	0.0131537	0.0474434
Rv0489	gpm1	424.76	-0.172173	-0.914516	0.360446	0.544509
Rv0490	senX3	3024.44	-0.674868	-3.92206	8.77951e-05	0.000652025
Rv0491	regX3	1085.58	-0.717247	-4.14074	3.46191e-05	0.000282385
Rv0492A	.	7.94898	0.0819013	0.337863	0.735466	0.844333
Rv0492c	.	103.4	0.18758	0.750298	0.453075	0.62927
Rv0493c	.	59.8437	-0.0768523	-0.316265	0.751802	0.852758
Rv0494	.	19.9289	0.221344	0.836824	0.402691	0.582379
Rv0495c	.	1005.42	-0.353526	-2.36622	0.0179708	0.0605077
Rv0496	.	582.221	0.00830395	0.055765	0.955529	0.976824
Rv0497	.	301.452	-0.213718	-1.01145	0.311803	0.493962
Rv0498	.	190.459	-0.250157	-1.06282	0.287863	0.467853
Rv0499	.	159.112	-0.178636	-0.742597	0.457726	0.633312
Rv0500A	.	985.889	0.228339	1.59372	0.111	0.241377
Rv0500	proC	210.908	-0.368625	-1.59609	0.110469	0.241029
Rv0501	galE2	2682.44	-0.267491	-1.89279	0.0583854	0.150658
Rv0502	.	7748.4	-0.313122	-2.09237	0.0364058	0.105536
Rv0503c	cmaA2	1044.98	-0.0508538	-0.304861	0.760472	0.860441
Rv0504c	.	231.182	-1.22003	-4.45265	8.48177e-06	7.81807e-05
Rv0505c	serB1	794.984	-0.911421	-4.79312	1.64205e-06	1.7686e-05
Rv0506	mmpS2	212.07	-0.0609383	-0.28093	0.778764	0.873282
Rv0507	mmpL2	859.961	0.0254337	0.144021	0.885484	0.936653
Rv0508	.	41.3854	-0.0822353	-0.319737	0.749168	0.851605
Rv0509	hemA	2868.36	-0.161018	-1.22318	0.221263	0.389132
Rv0510	hemC	1515.67	-0.136855	-0.593449	0.552881	0.71004
Rv0511	hemD	3533.33	-0.0224399	-0.123302	0.901868	0.946537
Rv0512	hemB	2329.27	0.139031	0.753686	0.451038	0.628294
Rv0513	.	698.163	-0.322251	-1.47073	0.141365	0.285448
Rv0514	.	221.684	-0.31595	-1.25841	0.208242	0.37279
Rv0515	.	198.195	1.45336	4.5461	5.46481e-06	5.22237e-05
Rv0516c	.	363.325	-0.116691	-0.620161	0.535152	0.695287
Rv0517	.	252.156	-0.00162839	-0.00786612	0.993724	0.998492
Rv0518	.	111.266	-0.422409	-1.69456	0.0901591	0.208602
Rv0519c	.	202.031	0.0390335	0.176903	0.859585	0.923284
Rv0522	gabP	624.598	0.273248	1.38306	0.166646	0.319603
Rv0523c	.	72.7637	-0.179594	-0.744021	0.456864	0.632793
Rv0524	hemL	1745.47	-0.79471	-3.91336	9.10218e-05	0.000671536
Rv0525	.	262.086	-1.65684	-4.95045	7.40405e-07	8.50801e-06
Rv0526	.	537.583	-1.31533	-4.28952	1.79057e-05	0.000155488
Rv0527	ccdA	876.198	-1.16664	-4.01719	5.88962e-05	0.000457443
Rv0528	.	1305.22	-1.30644	-4.70375	2.55427e-06	2.6844e-05
Rv0529	ccsA	705.569	-0.908007	-3.7546	0.000173621	0.00119602
Rv0530A	.	444.995	0.908299	4.14629	3.37906e-05	0.000276204
Rv0530	.	931.052	0.240963	1.24216	0.214178	0.381097
Rv0531	.	107.657	0.477769	1.8666	0.0619575	0.157479
Rv0532	PE_PGRS6	133.745	-0.169805	-0.668979	0.503509	0.670944
Rv0533c	fabH	232.053	-0.0863389	-0.418279	0.675743	0.801616
Rv0534c	menA	98.6764	-0.162609	-0.705845	0.480285	0.652939
Rv0535	.	91.9476	0.0592067	0.257366	0.796896	0.884206
Rv0536	galE3	80.0262	0.0609746	0.247477	0.804539	0.889328
Rv0537c	.	1070.85	-0.237645	-1.69549	0.0899832	0.208464
Rv0538	.	518.734	0.815883	3.34265	0.000829838	0.00464209
Rv0539	.	61.2093	-0.218197	-0.827662	0.407862	0.58657
Rv0540	.	38.6366	0.060228	0.234521	0.814581	0.894882
Rv0541c	.	767.327	0.0660788	0.350846	0.725704	0.836641
Rv0542c	menE	518.587	-0.187253	-0.836941	0.402626	0.582379
Rv0543c	.	718.104	0.156571	0.935366	0.3496	0.533436
Rv0544c	.	31.2862	-0.276702	-1.05049	0.293493	0.473323
Rv0545c	pitA	4000.94	-0.979609	-4.96135	7.00053e-07	8.09942e-06
Rv0546c	.	180.91	-0.340424	-1.32717	0.184451	0.344327
Rv0547c	.	252.439	-0.167471	-0.821465	0.411382	0.589697
Rv0548c	menB	537.895	-0.0237577	-0.136754	0.891225	0.941224
Rv0549c	vapC3	310.766	0.974656	4.60201	4.1844e-06	4.14085e-05
Rv0550c	vapB3	27.3849	0.509066	1.80249	0.0714682	0.175254
Rv0551c	fadD8	218.233	0.170717	0.775163	0.438243	0.617086
Rv0552	.	262.298	0.243687	1.2345	0.217016	0.385137
Rv0553	menC	35.6462	-0.0675373	-0.263883	0.79187	0.881386
Rv0554	bpoC	144.114	-0.370487	-1.4579	0.144869	0.291008
Rv0555	menD	945.113	-0.168957	-0.854452	0.392855	0.57492
Rv0556	.	267.862	-0.218105	-0.994512	0.319974	0.502472
Rv0557	mgtA	585.825	-0.0989493	-0.618386	0.536321	0.696342
Rv0558	menH	778.317	-0.259538	-1.65707	0.0975061	0.22129
Rv0559c	.	655.701	-0.267062	-1.72854	0.0838914	0.197878
Rv0560c	.	170.543	0.136784	0.682745	0.494768	0.664268
Rv0561c	.	181.276	-0.628724	-2.49241	0.0126878	0.0459756
Rv0562	grcC1	1065.51	-0.150203	-1.079	0.280588	0.460831
Rv0563	htpX	1450.27	1.4803	11.0288	2.77694e-28	1.71862e-26
Rv0564c	gpdA1	122.129	-0.228979	-1.05306	0.292315	0.471941
Rv0565c	.	90.418	0.291441	1.15237	0.249169	0.421845
Rv0566c	.	62.7951	-0.0461188	-0.181194	0.856215	0.921187
Rv0567	.	356.856	-0.687827	-3.65863	0.000253571	0.00165885
Rv0568	cyp135B1	1423.12	-0.193308	-1.14907	0.250529	0.423239
Rv0569	.	5978.93	0.722359	3.11428	0.00184393	0.00917926
Rv0570	nrdZ	18942.1	0.420077	2.54371	0.0109683	0.0406129
Rv0571c	.	3270.2	-0.414505	-2.94152	0.00326611	0.014722
Rv0572c	.	3915.57	-0.241605	-1.35465	0.17553	0.332713
Rv0573c	pncB2	439.57	0.301832	1.53881	0.123852	0.260603
Rv0574c	.	1896.85	0.0712617	0.559433	0.575867	0.729151
Rv0575c	.	1062.69	1.41036	7.82775	4.96687e-15	1.51295e-13
Rv0576	.	1199.52	0.178072	0.959672	0.33722	0.520928
Rv0577	TB27.3	1087.22	0.0796479	0.364426	0.71554	0.82952
Rv0578c	PE_PGRS7	1286.9	-0.0809821	-0.363929	0.715911	0.82952
Rv0579	.	471.808	0.372244	2.38789	0.0169453	0.0575519
Rv0580c	.	399.501	-0.120669	-0.663087	0.507275	0.67365
Rv0581	vapB26	20.1103	0.285518	1.05579	0.291063	0.471089
Rv0582	vapC26	96.8413	0.363665	1.55087	0.120934	0.255844
Rv0583c	lpqN	74.9446	-0.0388162	-0.156277	0.875814	0.931478
Rv0584	.	258.186	-0.409788	-1.98972	0.0466222	0.127762
Rv0585c	.	135.301	-0.0260872	-0.118062	0.906018	0.948539
Rv0586	mce2R	1542.65	-0.0761109	-0.432428	0.66543	0.796351
Rv0587	yrbE2A	825.952	-0.0735405	-0.416035	0.677384	0.803017
Rv0588	.	545.93	-0.0112767	-0.0695285	0.944569	0.971735
Rv0589	mce2A	772.376	0.0226432	0.140248	0.888464	0.939041
Rv0591	mce2C	88.5641	-0.0723784	-0.321085	0.748146	0.851484
Rv0592	mce2D	61.4015	0.161369	0.639439	0.522538	0.684601
Rv0593	lprL	42.5749	0.158991	0.610637	0.54144	0.70019
Rv0594	mce2F	155.345	0.138261	0.66026	0.509087	0.674938
Rv0595c	vapC4	90.791	0.236349	1.04434	0.29633	0.47645
Rv0596c	vapB4	26.668	0.260896	0.983448	0.325387	0.506461
Rv0597c	.	1479.1	-0.906464	-4.5408	5.60411e-06	5.34241e-05
Rv0598c	vapC27	434.919	-1.25028	-5.51752	3.43826e-08	4.73702e-07
Rv0599c	vapB27	33.3858	0.388604	1.3992	0.161752	0.313514
Rv0601c	.	3.56794	-0.0332475	-0.165879	0.868252	0.927504
Rv0602c	tcrA	9.21137	-0.273337	-1.17145	0.241417	0.413636
Rv0604	lpqO	77.2875	-0.896634	-2.70231	0.00688595	0.0277072
Rv0605	.	601.932	1.66268	6.93227	4.14153e-12	9.12306e-11
Rv0607	.	124.697	1.37275	4.233	2.30594e-05	0.000194608
Rv0608	vapB28	181.777	0.515439	2.60536	0.00917771	0.0351512
Rv0609	vapC28	243.436	-0.0348972	-0.185866	0.85255	0.918258
Rv0609A	.	165.056	0.209726	1.06933	0.284921	0.464874
Rv0610c	.	340.238	0.0711516	0.402694	0.687174	0.80971
Rv0611c	.	174.52	0.881349	3.82928	0.000128519	0.000912743
Rv0612	.	343.959	0.39006	2.38468	0.0170939	0.0579916
Rv0613c	.	852.088	-0.444895	-2.0285	0.0425091	0.118727
Rv0615	.	401.308	0.651237	3.15796	0.00158876	0.00811709
Rv0616A	vapB29	187.005	0.39506	1.99055	0.04653	0.127671
Rv0617	vapC29	384.494	0.0536224	0.322468	0.747098	0.851238
Rv0620	galK	6.17149	0.0147589	0.0667783	0.946758	0.972328
Rv0621	.	145.024	0.00796819	0.0383082	0.969442	0.985363
Rv0622	.	79.0756	0.324779	1.33183	0.182915	0.343043
Rv0623	vapB30	235.63	-0.00429744	-0.0240546	0.980809	0.992261
Rv0624	vapC30	296.101	0.306794	1.72353	0.0847933	0.199764
Rv0625c	.	58.8835	0.00462901	0.0183768	0.985338	0.993871
Rv0626	vapB5	95.9345	-0.0587821	-0.26321	0.792388	0.881386
Rv0627	vapC5	154.876	-0.205745	-0.957071	0.338532	0.52258
Rv0628c	.	1401.54	0.436679	2.36083	0.0182342	0.0612888
Rv0629c	recD	211	-1.11045	-3.61142	0.000304529	0.00194968
Rv0630c	recB	147.252	-0.527013	-1.80301	0.0713866	0.175165
Rv0631c	recC	105.032	-0.206378	-0.828553	0.407357	0.586299
Rv0632c	echA3	1182.24	-0.941479	-4.96636	6.82204e-07	7.91641e-06
Rv0633c	.	364.5	-0.284219	-1.50645	0.131951	0.272363
Rv0634A	.	282.363	-0.409112	-1.71037	0.0871967	0.203337
Rv0634B	rpmG2	78.0732	-0.479006	-1.75187	0.0797954	0.190639
Rv0634c	.	728.488	-0.0107906	-0.0548825	0.956232	0.977287
Rv0635	hadA	361.458	-0.398321	-1.97441	0.0483349	0.131605
Rv0636	hadB	375.37	-0.17507	-0.832657	0.405038	0.584256
Rv0637	hadC	660.604	-0.0801884	-0.455007	0.649104	0.784981
Rv0638	secE1	3010.66	0.220351	1.28435	0.199018	0.362434
Rv0639	nusG	4995.5	0.187369	1.28869	0.197505	0.360352
Rv0640	rplK	2024.67	0.245923	1.56315	0.118017	0.252274
Rv0641	rplA	4442.03	0.112632	0.937959	0.348266	0.532296
Rv0642c	mmaA4	1273.97	-0.087084	-0.45596	0.648419	0.784907
Rv0643c	mmaA3	595.186	0.178225	0.925514	0.354698	0.537791
Rv0644c	mmaA2	354.335	0.357365	1.79457	0.072722	0.178105
Rv0645c	mmaA1	271.892	-0.141095	-0.657376	0.510939	0.675535
Rv0646c	lipG	284.051	-0.67938	-2.65105	0.00802418	0.0312238
Rv0647c	.	552.147	-0.0956764	-0.466536	0.640832	0.778381
Rv0648	.	111.1	-0.112627	-0.481092	0.630451	0.771081
Rv0651	rplJ	677.145	-0.00916664	-0.0466033	0.962829	0.980688
Rv0652	rplL	320.88	-0.175575	-0.719589	0.471778	0.644875
Rv0653c	.	72.2288	0.167319	0.735984	0.46174	0.637283
Rv0654	.	467.647	0.447769	2.21715	0.0266126	0.0826135
Rv0655	mkl	6720.8	-0.76543	-4.97067	6.67222e-07	7.76566e-06
Rv0656c	vapC6	116.35	0.42123	1.92041	0.0548057	0.143414
Rv0657c	vapB6	70.2545	0.46703	1.8509	0.0641834	0.161661
Rv0658c	.	380.296	-0.532758	-2.66971	0.00759167	0.0298989
Rv0659c	mazF2	1297.67	-0.176759	-1.2666	0.2053	0.369047
Rv0660c	mazE2	571.495	0.288362	1.66699	0.0955173	0.218173
Rv0661c	vapC7	5.21416	-0.304142	-1.31321	0.189112	0.350617
Rv0662c	vapB7	3.82233	0	0	1	1
Rv0663	atsD	1119	-0.787773	-4.98825	6.09283e-07	7.15541e-06
Rv0664	vapB8	17.0945	-0.251673	-0.977066	0.328537	0.510141
Rv0665	vapC8	15.7992	-0.352516	-1.33987	0.180288	0.339082
Rv0666	.	26.0402	0.447351	1.55401	0.120183	0.254671
Rv0667	rpoB	76696.3	-0.119323	-0.617711	0.536766	0.696687
Rv0668	rpoC	19122.8	0.285888	2.38163	0.0172364	0.058388
Rv0669c	.	261.029	-0.758039	-2.82415	0.00474059	0.0201786
Rv0670	end	2353.83	-0.129844	-0.84453	0.398373	0.579266
Rv0671	lpqP	784.444	0.0170989	0.115482	0.908063	0.950198
Rv0672	fadE8	764.195	-0.0821501	-0.502289	0.615464	0.761269
Rv0673	echA4	230.279	-0.135938	-0.629841	0.528799	0.689609
Rv0674	.	139.244	-0.229134	-0.985847	0.324208	0.505287
Rv0675	echA5	165.236	-0.219325	-0.971698	0.331201	0.513869
Rv0676c	mmpL5	9091.11	-1.96011	-11.5329	9.00723e-31	6.50356e-29
Rv0677c	mmpS5	1776.48	-1.81533	-10.4769	1.10255e-25	6.2302e-24
Rv0678	.	3980.09	0.761191	4.1227	3.74465e-05	0.000304174
Rv0679c	.	164.963	-0.41703	-1.71325	0.0866669	0.202465
Rv0680c	.	293.795	0.306018	1.63525	0.101996	0.228292
Rv0681	.	675.078	0.218211	1.37709	0.168484	0.322336
Rv0682	rpsL	2167.36	-0.037436	-0.221518	0.824689	0.900155
Rv0683	rpsG	1701.22	-0.146777	-0.84543	0.397871	0.579266
Rv0684	fusA1	8229.64	0.0431385	0.277452	0.781433	0.874954
Rv0685	tuf	6400.35	-0.0967413	-0.64315	0.520127	0.682741
Rv0686	.	834.877	-0.0132069	-0.0752261	0.940035	0.968604
Rv0687	.	257.693	0.096341	0.503311	0.614746	0.760677
Rv0688	.	435.397	-0.124601	-0.752729	0.451613	0.62887
Rv0689c	.	2.086	0.188444	0.952209	0.340991	0.525296
Rv0690c	.	922.507	-0.612655	-2.76787	0.00564241	0.0234539
Rv0691c	.	106.765	-0.0825576	-0.371062	0.710592	0.825565
Rv0691A	.	13.2588	-0.210427	-0.830189	0.406432	0.585617
Rv0692	.	266.961	-0.220067	-0.985773	0.324244	0.505287
Rv0693	.	2113.98	-0.341708	-2.15483	0.0311748	0.0938614
Rv0694	.	2841.32	-0.290747	-1.82968	0.0672984	0.16788
Rv0695	.	1119.53	-0.11577	-0.591488	0.554194	0.710556
Rv0696	.	826.737	-0.409335	-2.07545	0.0379444	0.108924
Rv0697	.	239.065	-0.285308	-1.12469	0.260721	0.435727
Rv0698	.	180.257	-0.680189	-2.60253	0.00925382	0.0353385
Rv0699	.	25.7923	-0.465398	-1.72971	0.0836817	0.197623
Rv0700	rpsJ	2743.8	-0.481226	-2.87384	0.00405508	0.0175675
Rv0701	rplC	3708.22	-0.976852	-4.48748	7.20697e-06	6.73861e-05
Rv0702	rplD	2440.28	-0.80708	-3.71634	0.000202131	0.00136351
Rv0703	rplW	621.093	-1.04488	-6.06153	1.34831e-09	2.25625e-08
Rv0704	rplB	2391.3	-0.678598	-3.43769	0.000586706	0.00343478
Rv0705	rpsS	675.855	-0.416439	-2.22644	0.0259848	0.0813772
Rv0706	rplV	559.409	-0.600809	-2.89676	0.00377041	0.0165736
Rv0707	rpsC	1137.22	-0.562997	-2.44564	0.0144597	0.0508372
Rv0708	rplP	435.164	-0.681075	-3.1123	0.00185636	0.00922031
Rv0709	rpmC	90.2706	-0.453925	-1.60879	0.107663	0.237163
Rv0710	rpsQ	347.978	-1.11512	-3.51449	0.000440605	0.00269266
Rv0711	atsA	3106.17	0.831774	2.9652	0.00302485	0.0138006
Rv0712	.	561.179	0.401193	1.95254	0.0508737	0.135489
Rv0713	.	343.335	-0.394499	-1.79109	0.0732785	0.178912
Rv0714	rplN	1136.99	-0.190491	-1.15496	0.248107	0.420654
Rv0715	rplX	578.107	-0.348861	-1.71459	0.086421	0.202254
Rv0716	rplE	1343.86	-0.565424	-2.68827	0.00718232	0.0286431
Rv0717	rpsN1	363.164	-0.346829	-1.43741	0.1506	0.298824
Rv0718	rpsH	749.08	-0.368617	-2.11439	0.0344821	0.100895
Rv0719	rplF	1206.92	-0.269434	-1.49736	0.134299	0.275503
Rv0720	rplR	398.177	-0.605023	-2.85824	0.00425992	0.0182521
Rv0721	rpsE	1238.58	-0.621702	-3.01709	0.00255211	0.0121345
Rv0722	rpmD	55.7346	-0.24785	-0.934014	0.350297	0.534129
Rv0723	rplO	1213.05	-0.421595	-2.46257	0.0137945	0.0489842
Rv0724	sppA	6658.01	-0.218998	-1.56004	0.118751	0.253259
Rv0725c	.	111.599	0.140955	0.669972	0.502875	0.670787
Rv0726c	.	326.629	-0.142684	-0.71559	0.474245	0.647006
Rv0727c	fucA	10.8984	0.055914	0.223265	0.823329	0.898953
Rv0728c	serA2	24.425	-0.220307	-0.833308	0.404671	0.583943
Rv0729	xylB	89.8961	0.248668	1.04335	0.296787	0.476988
Rv0730	.	772.127	0.301843	1.82495	0.0680089	0.169111
Rv0731c	.	49.8442	-1.06167	-2.96505	0.0030263	0.0138006
Rv0732	secY	869.973	-0.56099	-3.16456	0.00155317	0.00797865
Rv0733	adk	375.355	-0.274518	-1.29429	0.195566	0.358286
Rv0734	mapA	459.232	0.0938258	0.491683	0.622943	0.766894
Rv0735	sigL	75.6935	0.209443	0.923864	0.355557	0.538794
Rv0736	rslA	75.7612	0.250029	1.07252	0.283487	0.46325
Rv0737	.	37.374	0.322939	1.20276	0.229068	0.399436
Rv0738	.	175.316	0.426295	1.95889	0.0501257	0.134047
Rv0739	.	68.5907	0.343842	1.4399	0.149897	0.297731
Rv0740	.	301.226	-0.113928	-0.555715	0.578405	0.730689
Rv0742	.	88.2955	0.421549	1.59743	0.110171	0.240651
Rv0743c	.	77.0602	0.247465	1.06143	0.288493	0.468351
Rv0744c	.	70.242	0.256209	1.03259	0.301798	0.483248
Rv0745	.	7.44987	0.105059	0.423389	0.672012	0.799321
Rv0746	PE_PGRS9	76.18	-0.474937	-1.66134	0.0966442	0.219846
Rv0747	PE_PGRS10	618.024	-0.102559	-0.398425	0.690317	0.811685
Rv0748	vapB31	58.3704	0.0778833	0.320741	0.748407	0.851484
Rv0749	vapC31	85.6321	0.0239459	0.112075	0.910764	0.951264
Rv0749A	.	117.227	-0.0517717	-0.251856	0.801153	0.887165
Rv0750	.	234.845	0.5494	2.75058	0.00594896	0.0244931
Rv0751c	mmsB	237.347	-0.775474	-3.40722	0.000656279	0.00379909
Rv0752c	fadE9	256.004	-0.0884688	-0.47249	0.636577	0.775387
Rv0753c	mmsA	574.994	-0.048313	-0.235114	0.81412	0.89466
Rv0754	PE_PGRS11	435.738	1.27797	4.79601	1.61859e-06	1.74817e-05
Rv0755c	PPE12	872.016	0.403514	2.39167	0.0167719	0.0571623
Rv0756c	.	442.577	0.589936	3.5826	0.000340188	0.0021428
Rv0757	phoP	1341.28	0.223293	1.53215	0.125486	0.263616
Rv0758	phoR	1412.52	0.074929	0.601509	0.547501	0.706155
Rv0759c	.	373.931	0.507237	2.51013	0.0120688	0.0440978
Rv0760c	.	301.401	1.20144	4.75908	1.94476e-06	2.07353e-05
Rv0761c	adhB	1189.27	1.19552	4.02456	5.70818e-05	0.000444235
Rv0762c	.	348.465	2.10751	9.21553	3.09745e-20	1.28478e-18
Rv0763c	.	16.3788	0.350122	1.26419	0.206163	0.370088
Rv0764c	cyp51	725.703	1.75553	10.1789	2.46382e-24	1.28086e-22
Rv0765c	.	782.464	1.49004	6.70125	2.06641e-11	4.28561e-10
Rv0766c	cyp123	499.827	1.91287	7.32827	2.33149e-13	5.86482e-12
Rv0767c	.	246.2	1.4822	4.37466	1.21623e-05	0.000108267
Rv0768	aldA	350.056	1.65941	6.0922	1.11369e-09	1.87977e-08
Rv0769	.	187.731	1.45015	5.97291	2.3306e-09	3.8021e-08
Rv0770	.	99.7909	1.07652	3.4815	0.000498608	0.00300011
Rv0771	.	40.1986	0.741025	2.47137	0.0134595	0.0481456
Rv0772	purD	196.499	-0.0211932	-0.10965	0.912687	0.952507
Rv0773c	ggtA	371.302	-0.048985	-0.228537	0.819229	0.897147
Rv0774c	.	351.279	-0.363998	-1.77131	0.0765088	0.184596
Rv0775	.	463.714	0.151281	0.888413	0.374319	0.557475
Rv0776c	.	35.6279	0.236751	0.906001	0.364935	0.549588
Rv0777	purB	1014.49	0.474875	3.50116	0.000463237	0.00280025
Rv0778	cyp126	424.533	0.145271	0.732442	0.463899	0.638906
Rv0779c	.	16.3531	0.00472696	0.0192257	0.984661	0.993871
Rv0780	purC	114.32	0.106624	0.45976	0.645689	0.782574
Rv0783c	emrB	459.321	-1.41115	-6.56846	5.08394e-11	1.00113e-09
Rv0784	.	99.9151	-0.821066	-2.93127	0.00337577	0.0151463
Rv0785	.	281.247	-0.261226	-1.20614	0.227764	0.397873
Rv0786c	.	198.771	-0.0542336	-0.238327	0.811627	0.892838
Rv0787	.	30.1818	-0.461986	-1.59009	0.111815	0.243015
Rv0787A	.	119.119	0.0963785	0.409355	0.682279	0.806123
Rv0788	purQ	602.992	-0.216606	-1.3117	0.189622	0.351086
Rv0789c	.	213.378	1.58725	4.86689	1.1337e-06	1.26294e-05
Rv0790c	.	288.994	0.874991	3.54343	0.000394962	0.00243279
Rv0791c	.	356.132	0.987781	3.28512	0.0010194	0.00553571
Rv0792c	.	427.589	1.07333	3.76252	0.00016821	0.00116492
Rv0793	.	18.6467	1.48435	3.32406	0.000887186	0.00489963
Rv0794c	.	193.513	-0.341737	-1.60728	0.107993	0.237433
Rv0798c	cfp29	432.61	-0.143468	-0.654632	0.512705	0.676951
Rv0799c	.	357.159	-0.512043	-2.27989	0.0226142	0.0728701
Rv0800	pepC	168.196	-0.795478	-2.76795	0.005641	0.0234539
Rv0801	.	89.4375	-0.222579	-0.945143	0.344586	0.528953
Rv0802c	.	112.281	0.339037	1.5467	0.121934	0.257542
Rv0803	purL	1010.26	-0.729852	-3.52094	0.000430021	0.00264039
Rv0804	.	94.479	-0.289593	-1.106	0.268726	0.445812
Rv0805	.	9302.51	0.380836	2.39887	0.016446	0.0562481
Rv0806c	cpsY	193.626	0.00432223	0.0221081	0.982362	0.993038
Rv0807	.	158.225	0.295923	1.42373	0.154523	0.304123
Rv0808	purF	3855.12	-0.165958	-1.18191	0.237242	0.409113
Rv0809	purM	911.321	-0.0916637	-0.602521	0.546827	0.705519
Rv0810c	.	4609	-0.512535	-2.79498	0.00519035	0.0219017
Rv0811c	.	1274.33	0.174448	0.9608	0.336653	0.520464
Rv0812	.	333.253	0.310937	1.62645	0.103853	0.231385
Rv0813c	.	608.578	0.781263	4.64524	3.39685e-06	3.46709e-05
Rv0814c	.	127.341	-0.130899	-0.565501	0.571733	0.725509
Rv0815c	cysA2	420.643	0.449171	2.13753	0.0325545	0.0972645
Rv0816c	thiX	16.8413	-0.126188	-0.510011	0.610044	0.75678
Rv0817c	.	73.1246	0.0848186	0.360961	0.718129	0.830856
Rv0818	.	1318.2	-0.571506	-4.52239	6.11451e-06	5.81475e-05
Rv0819	mshD	690.95	-0.456478	-2.95936	0.00308276	0.0139764
Rv0820	phoT	488.222	-0.541176	-3.00635	0.00264407	0.0123912
Rv0821c	phoY2	4114.93	1.15503	6.36244	1.98571e-10	3.60106e-09
Rv0822c	.	3922.76	0.423992	3.43843	0.000585088	0.00343046
Rv0823c	.	8206.18	0.271185	2.11147	0.0347322	0.101363
Rv0824c	desA1	25207.2	0.211625	1.51887	0.128796	0.26776
Rv0825c	.	165.216	0.324726	1.42143	0.155193	0.304511
Rv0826	.	78.1531	0.106389	0.449785	0.652866	0.787033
Rv0827c	kmtR	443.173	1.24701	6.10304	1.0407e-09	1.76421e-08
Rv0828c	.	14.7089	0.210148	0.796081	0.425985	0.604409
Rv0830	.	132.366	0.161164	0.737553	0.460786	0.636417
Rv0831c	.	2056.58	-0.333883	-1.96707	0.0491753	0.132872
Rv0832	PE_PGRS12	135.537	-0.020952	-0.0893217	0.928826	0.96255
Rv0833	PE_PGRS13	28.7325	-0.405166	-1.598	0.110043	0.240651
Rv0834c	PE_PGRS14	1807.55	0.368956	1.45563	0.145495	0.291963
Rv0835	lpqQ	166.488	0.0839775	0.403417	0.686642	0.80956
Rv0836c	.	41.456	0.156032	0.643683	0.519781	0.682741
Rv0837c	.	69.0121	-0.403599	-1.63344	0.102377	0.229012
Rv0838	lpqR	202.645	-0.0348873	-0.176956	0.859543	0.923284
Rv0839	.	470.52	0.177633	0.858118	0.390827	0.573623
Rv0840c	pip	1031.93	-0.938673	-4.25843	2.05868e-05	0.000175641
Rv0841	.	6.98665	-0.104628	-0.425541	0.670442	0.798672
Rv0842	.	114.624	-0.159805	-0.734483	0.462655	0.637868
Rv0843	.	43.4999	-0.12592	-0.498243	0.618313	0.762912
Rv0844c	narL	358.78	-0.636471	-2.83164	0.00463103	0.019777
Rv0845	.	132.784	-0.239757	-1.0139	0.310632	0.493342
Rv0846c	.	672.981	3.66427	15.8479	1.45373e-56	2.18003e-54
Rv0847	lpqS	1447.7	3.97982	17.4009	8.12827e-68	1.58461e-65
Rv0848	cysK2	2375.43	3.98155	22.0463	1.03558e-107	3.10596e-105
Rv0849	.	560.499	3.18403	16.046	6.09636e-58	1.03346e-55
Rv0851c	.	101.932	-0.212205	-0.91501	0.360187	0.544328
Rv0852	.	98.7112	0.0299739	0.131104	0.895693	0.943866
Rv0853c	pdc	312.164	0.448037	2.33154	0.0197251	0.0653981
Rv0854	.	78.9334	-0.041519	-0.177513	0.859106	0.923284
Rv0855	far	160.199	-0.160963	-0.776598	0.437396	0.616338
Rv0856	.	297.683	0.310811	1.69154	0.0907331	0.209694
Rv0857	.	408.933	0.269088	1.22785	0.219502	0.387916
Rv0858c	dapC	101.464	-0.231613	-0.891682	0.372564	0.55571
Rv0859	.	2065.35	-0.25673	-1.85646	0.063388	0.160211
Rv0860	fadB	4759.37	-0.0315758	-0.228096	0.819571	0.897147
Rv0861c	ercc3	732.089	-0.184263	-1.06883	0.285147	0.464988
Rv0862c	.	380.346	-0.164762	-0.852126	0.394144	0.57522
Rv0863	.	135.465	0.163222	0.76227	0.445899	0.62381
Rv0864	moaC2	1201.47	-0.402744	-3.12721	0.00176473	0.00887828
Rv0865	mog	453.784	-0.627261	-3.8176	0.000134755	0.000948395
Rv0866	moaE2	248.891	-0.61831	-2.73909	0.00616089	0.0251269
Rv0867c	rpfA	724.725	0.147796	0.827098	0.408182	0.58662
Rv0868c	moaD2	219.218	-0.0662183	-0.33215	0.739776	0.846606
Rv0869c	moaA2	949.149	-0.342186	-1.74774	0.0805087	0.192107
Rv0870c	.	809.682	0.18253	1.23109	0.218289	0.38634
Rv0871	cspB	557.532	-0.0270709	-0.145298	0.884476	0.936091
Rv0872c	PE_PGRS15	2571.08	-0.196765	-0.853725	0.393257	0.57492
Rv0873	fadE10	1786.18	0.111126	0.70137	0.483072	0.655814
Rv0874c	.	675.973	0.779532	3.66497	0.000247364	0.00162643
Rv0875c	.	431.203	-0.548797	-2.65058	0.00803526	0.0312358
Rv0876c	.	1835.55	-0.263071	-1.86066	0.0627917	0.159288
Rv0877	.	1682.42	0.261418	1.83699	0.0662112	0.165804
Rv0878c	PPE13	98.7476	0.0672716	0.279962	0.779507	0.873612
Rv0879c	.	110.789	-0.801959	-2.44518	0.0144779	0.0508537
Rv0880	.	56.2197	0.260765	1.00013	0.317247	0.499776
Rv0881	.	66.8766	0.0879753	0.377572	0.705749	0.823649
Rv0882	.	21.9563	0.686462	2.12871	0.0332783	0.0985958
Rv0883c	.	547.121	-0.858436	-4.26188	2.02714e-05	0.00017371
Rv0884c	serC	630.59	0.50086	3.24418	0.00117791	0.00625706
Rv0885	.	2718.93	1.74236	10.7558	5.56778e-27	3.33981e-25
Rv0886	fprB	975.614	1.41802	8.97812	2.75431e-19	1.05285e-17
Rv0887c	.	48.1532	-0.282454	-1.12653	0.25994	0.434981
Rv0888	.	320.366	0.405555	1.67277	0.0943735	0.216194
Rv0889c	citA	1141.35	-1.13919	-7.19587	6.20632e-13	1.48457e-11
Rv0890c	.	409.893	-0.60497	-2.47054	0.0134911	0.0482142
Rv0891c	.	138.973	-0.577972	-2.34095	0.0192348	0.0640449
Rv0892	.	234.193	-0.299886	-1.24519	0.21306	0.379846
Rv0893c	.	95.4313	-0.43242	-1.56537	0.117497	0.251576
Rv0894	.	31.628	-0.0646956	-0.25307	0.800214	0.886909
Rv0895	.	37.1785	-0.0966255	-0.37679	0.70633	0.823649
Rv0896	gltA2	3553.03	-0.871037	-4.41903	9.91431e-06	9.03175e-05
Rv0897c	.	639.543	0.142458	0.947104	0.343586	0.527834
Rv0898c	.	296.438	0.650978	2.93523	0.00333302	0.0149768
Rv0899	arfA	125.458	0.108481	0.512413	0.608362	0.755415
Rv0901	arfC	190.446	-0.306253	-1.32612	0.184799	0.344458
Rv0902c	prrB	1118.54	0.25328	1.75278	0.0796394	0.190383
Rv0903c	prrA	1450.97	0.430495	2.14844	0.0316791	0.0951595
Rv0904c	accD3	73.508	-0.0593987	-0.246643	0.805185	0.889328
Rv0905	echA6	435.559	-0.64138	-3.33851	0.000842288	0.00470499
Rv0906	.	579.012	-0.0652747	-0.426933	0.669428	0.798672
Rv0907	.	325.03	-0.284136	-1.31659	0.187977	0.349344
Rv0908	ctpE	590.98	-0.235748	-1.15552	0.247876	0.420654
Rv0909	.	42.0677	0.0660115	0.265988	0.790249	0.880588
Rv0910	.	415.14	0.00239511	0.0133178	0.989374	0.996016
Rv0911	.	215.996	-0.131658	-0.617213	0.537094	0.696882
Rv0912	.	96.7642	-1.17375	-3.31043	0.000931531	0.00513
Rv0913c	.	510.216	0.0757247	0.371997	0.709895	0.825248
Rv0914c	.	370.618	-0.0203494	-0.107788	0.914164	0.953295
Rv0915c	PPE14	63.3264	-0.0819823	-0.318661	0.749984	0.85193
Rv0916c	PE7	56.4468	-0.264444	-1.09614	0.273017	0.450866
Rv0917	betP	316.116	-0.207137	-1.17049	0.241802	0.413866
Rv0918	.	70.3663	0.351251	1.4357	0.151089	0.299337
Rv0919	.	54.9794	0.364273	1.51474	0.129838	0.269416
Rv0920c	.	315.468	0.321116	1.65208	0.0985177	0.222348
Rv0921	.	128.017	0.0972141	0.430621	0.666744	0.796945
Rv0922	.	2590.94	-0.167407	-0.895811	0.370354	0.553685
Rv0923c	.	139.49	-0.0579603	-0.264005	0.791776	0.881386
Rv0924c	mntH	78.927	-0.45226	-1.60043	0.109504	0.240268
Rv0925c	.	247.066	-1.0623	-3.54703	0.000389602	0.0024112
Rv0926c	.	233.588	-0.489588	-2.23045	0.0257173	0.080734
Rv0927c	.	113.231	-0.37096	-1.42798	0.153297	0.302483
Rv0928	pstS3	382.873	-1.79561	-6.52704	6.70822e-11	1.29482e-09
Rv0929	pstC2	238.038	-1.40812	-4.22367	2.40353e-05	0.000201969
Rv0930	pstA1	216.256	-0.104298	-0.502075	0.615615	0.761269
Rv0931c	pknD	8306.35	-1.57991	-13.6768	1.39755e-42	1.60266e-40
Rv0932c	pstS2	7719.32	-1.19986	-9.17828	4.38039e-20	1.77908e-18
Rv0933	pstB	472.579	-0.583228	-2.74292	0.00608954	0.0249665
Rv0934	pstS1	986.384	-0.280524	-1.54915	0.121345	0.256575
Rv0935	pstC1	943.445	-0.218391	-0.916672	0.359315	0.543432
Rv0936	pstA2	429.105	-0.360462	-1.58378	0.113244	0.245096
Rv0937c	mku	403.089	0.0279534	0.150053	0.880723	0.933643
Rv0938	ligD	1852.03	-0.383077	-2.57096	0.0101416	0.0380214
Rv0939	.	1595.59	0.170183	1.29963	0.193727	0.356681
Rv0940c	.	262.278	0.323497	1.65669	0.0975818	0.221333
Rv0941c	.	696.679	0.209488	1.20873	0.226766	0.396987
Rv0942	.	4.80616	-0.152456	-0.718684	0.472336	0.645283
Rv0944	.	12.5388	-0.0358489	-0.174186	0.86172	0.924304
Rv0945	.	252.878	-0.648229	-2.48874	0.0128196	0.0464099
Rv0946c	pgi	576.041	-0.834161	-4.30073	1.70233e-05	0.000148488
Rv0948c	.	505.133	-0.181954	-1.0504	0.293536	0.473323
Rv0949	uvrD1	832.182	-0.092315	-0.64521	0.518791	0.682445
Rv0950c	.	419.214	-0.39784	-1.78089	0.0749298	0.182253
Rv0951	sucC	1504.1	-0.754557	-4.32335	1.53677e-05	0.000134952
Rv0952	sucD	981.675	-0.560743	-2.93625	0.00332203	0.0149568
Rv0953c	.	32.9041	-0.161661	-0.626875	0.530741	0.691335
Rv0954	.	1871.51	-0.285864	-2.07552	0.0379386	0.108924
Rv0955	.	548.624	-0.0816166	-0.406033	0.684718	0.807781
Rv0956	purN	114.982	0.143265	0.643185	0.520104	0.682741
Rv0957	purH	471.983	-0.692937	-3.36127	0.000775863	0.00440498
Rv0958	.	606.139	0.396469	2.16224	0.0305997	0.0924871
Rv0959A	vapB9	25.1027	0.183438	0.710493	0.477398	0.650603
Rv0959	.	608.271	1.0143	4.9183	8.72981e-07	9.83743e-06
Rv0960	vapC9	234.06	0.231616	1.20279	0.229056	0.399436
Rv0961	.	460.427	-0.000694161	-0.00448314	0.996423	0.999191
Rv0962c	lprP	8.43673	0.215608	0.879031	0.379385	0.562441
Rv0963c	.	31.0963	0.171062	0.667679	0.504339	0.67159
Rv0964c	.	44.3904	-0.175519	-0.694221	0.487544	0.658218
Rv0965c	.	103.384	0.472141	2.04264	0.0410879	0.115586
Rv0966c	.	350.242	0.833914	4.46083	8.16443e-06	7.56131e-05
Rv0967	csoR	2529.25	1.52128	7.55883	4.06719e-14	1.14913e-12
Rv0968	.	1429.6	1.13813	4.01352	5.98191e-05	0.000462767
Rv0969	ctpV	10859.3	0.504284	2.16166	0.0306444	0.0925504
Rv0970	.	1039.68	0.41866	1.97829	0.0478965	0.130593
Rv0971c	echA7	67.0802	-0.472685	-1.69802	0.0895032	0.207599
Rv0972c	fadE12	189.486	-0.407809	-1.64497	0.0999764	0.225062
Rv0973c	accA2	402.702	-1.0611	-4.38671	1.15078e-05	0.000103385
Rv0974c	accD2	178.895	-0.623183	-2.47358	0.0133766	0.0479368
Rv0975c	fadE13	122.971	-0.467307	-1.72681	0.0842021	0.198491
Rv0976c	.	150.639	-0.313051	-1.27515	0.202258	0.366281
Rv0977	PE_PGRS16	223.488	-0.236828	-1.17199	0.241201	0.413563
Rv0979A	rpmF	322.562	-0.1656	-0.82158	0.411316	0.589697
Rv0979c	.	3.53203	0.0143539	0.0649175	0.94824	0.972688
Rv0980c	PE_PGRS18	19.104	0.486741	1.65759	0.0973997	0.221177
Rv0981	mprA	1849.54	0.861699	6.62214	3.54028e-11	7.15211e-10
Rv0982	mprB	6737.21	1.40282	10.3861	2.86877e-25	1.5754e-23
Rv0983	pepD	5516.67	0.757963	4.8413	1.2899e-06	1.42474e-05
Rv0984	moaB2	2838	1.18159	9.74972	1.84987e-22	8.58647e-21
Rv0985c	mscL	92.4545	0.0441164	0.202751	0.83933	0.909744
Rv0986	.	170.673	1.54315	6.14304	8.09573e-10	1.39054e-08
Rv0987	.	388.531	0.497216	2.4632	0.0137701	0.0489629
Rv0988	.	241.057	0.458367	2.11826	0.0341528	0.100197
Rv0989c	grcC2	147.601	1.8977	4.81629	1.46249e-06	1.59281e-05
Rv0990c	.	434.191	2.21496	5.6257	1.84754e-08	2.71833e-07
Rv0991c	.	2839.08	2.44991	8.51671	1.64149e-17	5.61418e-16
Rv0992c	.	89.3649	-0.122953	-0.4899	0.624205	0.767014
Rv0993	galU	696.465	0.120164	0.73985	0.459391	0.635391
Rv0994	moeA1	996.03	-0.973896	-4.73717	2.16725e-06	2.28381e-05
Rv0995	rimJ	251.079	-0.760372	-2.99895	0.0027091	0.0126198
Rv0996	.	3880.48	-2.85821	-15.4535	7.14769e-54	9.95315e-52
Rv0997	.	396.505	-0.356707	-1.64896	0.0991563	0.223474
Rv0997a	.	574.794	-0.391978	-2.07353	0.0381232	0.109215
Rv0998	.	451.815	-1.4348	-7.16161	7.97373e-13	1.87287e-11
Rv0999	.	294.299	-0.315352	-1.41518	0.157015	0.306715
Rv1000c	.	291.304	-0.38193	-2.01391	0.0440187	0.121895
Rv1001	arcA	536.244	-0.263392	-1.64456	0.100061	0.225123
Rv1002c	.	339.863	0.487682	2.71026	0.00672308	0.0271079
Rv1003	.	70.7871	0.385782	1.42482	0.15421	0.303669
Rv1004c	.	230.886	0.0547829	0.221258	0.824892	0.900155
Rv1005c	.	305.311	0.0683112	0.330784	0.740808	0.847169
Rv1006	.	1464.43	-0.126428	-0.824166	0.409845	0.588577
Rv1007c	metS	463.239	-0.273358	-1.52527	0.127193	0.266054
Rv1008	tatD	41.6453	0.411634	1.48392	0.137831	0.280628
Rv1009	rpfB	1232.99	-0.0826163	-0.499013	0.61777	0.762483
Rv1010	ksgA	455.251	-0.0200709	-0.118693	0.905519	0.948449
Rv1011	ispE	284.368	0.270724	1.39293	0.163641	0.315392
Rv1012	.	15.7619	0.265664	0.997567	0.318489	0.501238
Rv1013	pks16	1838.39	0.799424	6.02448	1.69652e-09	2.81477e-08
Rv1014c	pth	58.6221	-0.311138	-1.25625	0.209024	0.374019
Rv1015c	rplY	448.637	-0.235376	-1.32163	0.186293	0.346378
Rv1016c	lpqT	210.527	-0.764823	-3.02251	0.00250685	0.0119707
Rv1017c	prsA	991.127	-0.270556	-1.51204	0.130523	0.270122
Rv1018c	glmU	780.629	-0.17761	-0.882998	0.377237	0.560323
Rv1019	.	754.195	0.492578	2.87889	0.0039908	0.0173275
Rv1020	mfd	1242.23	0.295921	1.62143	0.104926	0.233109
Rv1021	.	221.878	0.2368	1.13143	0.257874	0.432452
Rv1022	lpqU	181.918	-0.345605	-1.38463	0.166167	0.319154
Rv1023	eno	488.954	-0.565822	-2.34335	0.0191114	0.0637427
Rv1024	.	128.007	-0.385856	-1.41037	0.158432	0.308246
Rv1025	.	99.1421	-0.749613	-2.26253	0.0236649	0.0757549
Rv1026	.	115.627	-0.0328413	-0.128122	0.898053	0.945331
Rv1027c	kdpE	103.707	0.3574	1.60711	0.108029	0.237433
Rv1028c	kdpD	453.504	0.0974393	0.572145	0.567224	0.721803
Rv1028A	kdpF	12.6858	0.115279	0.452477	0.650926	0.786196
Rv1029	kdpA	230.515	0.436038	2.22303	0.0262136	0.0817885
Rv1030	kdpB	253.652	0.294356	1.52689	0.126788	0.265636
Rv1031	kdpC	96.1568	0.609705	2.40683	0.0160915	0.0553269
Rv1032c	trcS	213.579	0.177669	0.818418	0.413119	0.591526
Rv1033c	trcR	166.399	0.30085	1.51108	0.130769	0.270487
Rv1037c	esxI	2.80639	0.171304	0.833815	0.404385	0.583746
Rv1038c	esxJ	9.05444	0.0480674	0.193042	0.846926	0.914903
Rv1039c	PPE15	37.6266	0.472741	1.70785	0.0876644	0.204062
Rv1040c	PE8	43.3586	0.0756937	0.315025	0.752742	0.853429
Rv1041c	.	27.5576	0.0357194	0.141807	0.887233	0.937994
Rv1042c	.	153.794	-0.180175	-0.812018	0.416782	0.595468
Rv1043c	.	699.23	0.141039	0.704763	0.480958	0.653399
Rv1044	.	153.993	0.809445	3.30134	0.000962255	0.00526943
Rv1045	.	235.671	0.546088	2.99553	0.00273971	0.0127121
Rv1048c	.	83.4585	0.949847	3.4417	0.000578077	0.00339446
Rv1049	.	35.4496	0.473542	1.72099	0.0852533	0.200108
Rv1050	.	33.7677	0.332461	1.24721	0.212322	0.378876
Rv1051c	.	5.61405	-0.204475	-0.928992	0.352893	0.536111
Rv1052	.	218.48	0.260278	1.25318	0.21014	0.37567
Rv1056	.	194.997	-0.541335	-2.38445	0.0171045	0.0579916
Rv1057	.	1073.68	1.14866	5.32693	9.98893e-08	1.28735e-06
Rv1058	fadD14	257.66	0.554703	2.58433	0.00975679	0.0368265
Rv1059	.	213.862	-0.197579	-0.896409	0.370034	0.55354
Rv1060	.	218.17	0.211034	1.02171	0.30692	0.489441
Rv1061	.	202.749	0.0198381	0.101655	0.919031	0.955802
Rv1062	.	88.7322	-0.253412	-0.984258	0.324989	0.506043
Rv1063c	.	830.856	-0.720623	-4.37701	1.20321e-05	0.000107599
Rv1064c	lpqV	37.6171	0.650203	2.13445	0.0328062	0.0976423
Rv1065	.	3889.16	-0.055472	-0.263062	0.792503	0.881386
Rv1066	.	1279.22	0.536503	1.92461	0.0542784	0.142225
Rv1067c	PE_PGRS19	8.29291	0.199558	0.986872	0.323705	0.505287
Rv1068c	PE_PGRS20	29.5409	0.653663	2.15633	0.0310582	0.0936241
Rv1069c	.	411.111	0.00729007	0.0336438	0.973161	0.987856
Rv1070c	echA8	253.426	0.11595	0.489041	0.624813	0.767014
Rv1071c	echA9	245.313	0.326645	1.5239	0.127533	0.266338
Rv1072	.	21104	0.594134	4.10492	4.04456e-05	0.000325821
Rv1073	.	3832.35	1.23992	7.43961	1.00986e-13	2.75346e-12
Rv1074c	fadA3	1728.7	-0.184846	-1.32729	0.184412	0.344327
Rv1075c	.	180.173	-0.0535536	-0.247393	0.804604	0.889328
Rv1076	lipU	342.723	0.454405	2.23428	0.0254645	0.0800049
Rv1077	cbs	1304.25	-0.384643	-2.76193	0.00574605	0.0238339
Rv1078	.	598.193	-0.686344	-3.86202	0.000112453	0.000813455
Rv1079	metB	453.951	-0.528943	-2.66405	0.00772066	0.0302846
Rv1080c	greA	4355.65	-0.00657782	-0.0379089	0.96976	0.98543
Rv1081c	.	88.9969	-0.074471	-0.32435	0.745673	0.850349
Rv1082	mca	891.281	-0.270504	-1.66385	0.0961426	0.21894
Rv1083	.	58.4019	-0.0850248	-0.36434	0.715604	0.82952
Rv1084	.	557.977	-0.432256	-1.89801	0.0576947	0.149271
Rv1085c	.	249.273	0.100845	0.461094	0.644731	0.781657
Rv1086	.	1308.83	0.60254	3.01139	0.00260053	0.0122754
Rv1087	PE_PGRS21	252.531	0.258624	1.05042	0.293525	0.473323
Rv1088a	.	15.0137	-0.352569	-1.2738	0.202735	0.366514
Rv1088	PE9	8.87927	0.330934	1.22123	0.222	0.39007
Rv1091	PE_PGRS22	136.987	0.145642	0.570009	0.568671	0.722938
Rv1092c	coaA	412.206	-0.886147	-3.50783	0.000451774	0.00274372
Rv1093	glyA1	1309.94	-0.0783932	-0.521424	0.602072	0.748825
Rv1094	desA2	17943.1	0.305747	2.1057	0.03523	0.102662
Rv1095	phoH2	7602.04	-0.181897	-1.62239	0.10472	0.232783
Rv1096	.	733.071	-0.375124	-2.37647	0.0174793	0.0591082
Rv1097c	.	454.006	-0.584049	-2.66744	0.00764315	0.0300107
Rv1098c	fum	724.778	-0.807553	-3.59667	0.000322322	0.00205349
Rv1099c	glpX	351.074	-0.353344	-1.62328	0.104529	0.232493
Rv1100	.	786.943	-0.0717271	-0.457787	0.647105	0.783615
Rv1101c	.	1334.53	-0.0828132	-0.538384	0.590312	0.741265
Rv1102c	mazF3	772.807	0.107758	0.583137	0.559801	0.714925
Rv1103c	mazE3	356.808	0.486591	2.65872	0.0078438	0.0306443
Rv1106c	.	406.96	0.519928	2.98459	0.00283958	0.0130561
Rv1107c	xseB	59.6626	0.094119	0.373875	0.708497	0.824639
Rv1108c	xseA	800.846	0.0111898	0.0659291	0.947434	0.97259
Rv1109c	.	1559.44	0.125884	0.810789	0.417487	0.596257
Rv1110	lytB2	2135.8	0.410871	2.82553	0.00472031	0.0201162
Rv1111c	.	582.903	-0.562775	-3.1593	0.00158148	0.00809212
Rv1112	.	86.3937	0.0835418	0.372874	0.709242	0.82495
Rv1113	vapB32	3.76766	0.0823618	0.388402	0.697718	0.816938
Rv1114	vapC32	61.1239	0.119191	0.480927	0.630569	0.771081
Rv1115	.	43.7693	-0.0587456	-0.229379	0.818574	0.897027
Rv1116	.	8.09609	0.208489	0.885176	0.376062	0.559224
Rv1117	.	496.997	0.491589	2.88757	0.00388225	0.0169886
Rv1118c	.	82.1078	0.169713	0.721864	0.470378	0.643647
Rv1121	zwf1	1546.26	-0.270631	-1.77826	0.0753604	0.182844
Rv1122	gnd2	543.891	-0.718367	-3.5623	0.000367617	0.00229702
Rv1123c	bpoB	247.651	-0.499618	-2.42338	0.0153766	0.0532661
Rv1124	ephC	137.217	-1.69312	-4.68664	2.77731e-06	2.89538e-05
Rv1125	.	88.4931	-0.481585	-1.73421	0.0828809	0.196445
Rv1126c	.	199.391	-0.590123	-2.53033	0.0113954	0.0419483
Rv1127c	ppdK	592.561	-0.719556	-3.88377	0.000102848	0.000748621
Rv1128c	.	207.621	-0.118942	-0.512551	0.608265	0.755415
Rv1129c	.	1023.5	-1.80635	-6.38463	1.71816e-10	3.14511e-09
Rv1130	prpD	2845.36	-1.75851	-5.37954	7.46769e-08	9.87001e-07
Rv1131	prpC	1600.57	-1.47587	-5.50461	3.6998e-08	5.07941e-07
Rv1132	.	732.011	-0.984019	-4.28288	1.84487e-05	0.00015914
Rv1133c	metE	11167	-1.70017	-7.46697	8.20635e-14	2.26926e-12
Rv1134	.	11.7158	-0.0808277	-0.320303	0.748739	0.851605
Rv1135c	PPE16	92.5047	-0.609321	-2.20945	0.0271434	0.0838922
Rv1138a	.	14.2426	0.351662	1.27369	0.202774	0.366514
Rv1138c	.	122.223	-0.50928	-2.03365	0.0419867	0.117859
Rv1139c	.	169.831	-0.18801	-0.936434	0.34905	0.533077
Rv1140	.	563.783	-1.09636	-5.24574	1.55658e-07	1.96412e-06
Rv1141c	echA11	134.17	-0.242257	-1.10154	0.270663	0.447939
Rv1142c	echA10	686.333	0.121014	0.6806	0.496125	0.665196
Rv1143	mcr	288.139	-0.345588	-1.66959	0.0950004	0.217206
Rv1144	.	113.746	-0.533192	-2.0436	0.0409929	0.115568
Rv1145	.	60.5746	0.132829	0.559252	0.57599	0.729151
Rv1146	.	85.965	-0.122688	-0.53538	0.592387	0.742251
Rv1147	.	33.9026	-0.251131	-0.939383	0.347534	0.531386
Rv1148c	.	338.099	1.73397	7.41879	1.18192e-13	3.15638e-12
Rv1151c	.	103.765	0.144393	0.640076	0.522123	0.684289
Rv1152	.	411.506	0.383784	2.09986	0.0357409	0.10384
Rv1153c	omt	114.322	-0.1019	-0.473639	0.635757	0.77463
Rv1154c	.	96.9712	0.892872	3.27584	0.00105347	0.00568901
Rv1155a	.	106.775	0.322505	1.27049	0.203909	0.367294
Rv1155	.	664.957	0.161767	0.981381	0.326405	0.507639
Rv1156	.	3531.06	-0.20687	-1.41361	0.157476	0.307139
Rv1157c	.	354.744	-0.245181	-1.09678	0.272737	0.450593
Rv1158c	.	392.587	-0.63954	-2.29091	0.0219688	0.0712024
Rv1159A	.	678.452	0.196197	0.881189	0.378215	0.561348
Rv1159	pimE	409.609	0.23003	1.29808	0.19426	0.357273
Rv1160	mutT2	84.9183	-0.131751	-0.565463	0.571759	0.725509
Rv1161	narG	30841.5	-0.114589	-0.900863	0.367661	0.552192
Rv1162	narH	3549.73	-0.0969259	-0.665672	0.505621	0.672838
Rv1163	narJ	443.143	-0.651718	-2.99058	0.00278452	0.0128614
Rv1164	narI	502.013	-0.148853	-0.725027	0.468435	0.642656
Rv1165	typA	775.275	-0.213733	-1.23269	0.217691	0.385632
Rv1166	lpqW	922.846	-0.0440294	-0.321705	0.747676	0.851484
Rv1167c	.	576.154	0.68945	2.42407	0.0153477	0.0532391
Rv1168c	PPE17	1342.18	0.8512	2.43451	0.0149119	0.0519583
Rv1169c	lipX	834.739	1.2668	3.01791	0.00254522	0.0121318
Rv1170	mshB	406.75	1.12884	6.23775	4.4392e-10	7.72699e-09
Rv1171	.	378.095	0.471488	2.60452	0.00920034	0.0352033
Rv1172c	PE12	2486.79	-0.0238	-0.132556	0.894544	0.943399
Rv1173	fbiC	2831.97	-0.290684	-2.12969	0.0331972	0.0985051
Rv1174c	TB8.4	2755.18	-0.265168	-2.0463	0.040727	0.114902
Rv1175c	fadH	447.45	-0.479546	-2.47649	0.0132681	0.0477236
Rv1176c	.	43.1141	-0.0594967	-0.234262	0.814781	0.894882
Rv1177	fdxC	1713.59	-1.35135	-7.34161	2.1104e-13	5.37808e-12
Rv1178	.	5008.28	-1.11064	-5.13742	2.78537e-07	3.38323e-06
Rv1179c	.	763.792	0.390115	2.49337	0.0126538	0.0458951
Rv1180	pks3	1499.71	0.0128474	0.0936264	0.925406	0.959872
Rv1181	pks4	2461.72	-0.239915	-1.97128	0.0486918	0.132299
Rv1182	papA3	586.668	-0.236577	-1.34906	0.177318	0.335229
Rv1183	mmpL10	1437.87	-0.593726	-3.51897	0.00043323	0.00265532
Rv1184c	.	2597.83	-0.097879	-0.633088	0.526676	0.688866
Rv1185c	fadD21	2081.53	-0.454331	-2.34933	0.0188074	0.0629444
Rv1186c	.	244.219	-0.585641	-3.04678	0.00231306	0.0111479
Rv1187	rocA	270.968	-0.508849	-2.12872	0.0332777	0.0985958
Rv1188	.	92.4435	0.0955318	0.418212	0.675792	0.801616
Rv1189	sigI	67.3846	-0.734986	-2.48382	0.012998	0.0469688
Rv1190	.	13.4615	-0.524036	-1.88981	0.0587828	0.151483
Rv1191	.	121.351	0.449579	1.8578	0.0631973	0.160004
Rv1192	.	2331.51	0.0793945	0.470707	0.63785	0.775749
Rv1193	fadD36	452.387	0.147254	0.652233	0.514251	0.678304
Rv1194c	.	2168.31	-0.0727782	-0.5788	0.562724	0.717248
Rv1195	PE13	4983.25	-0.00189603	-0.00961588	0.992328	0.997959
Rv1196	PPE18	11758	0.031142	0.146991	0.883139	0.935432
Rv1197	esxK	4224.61	0.262504	1.39757	0.162242	0.313936
Rv1198	esxL	8573.77	0.485721	3.1765	0.00149063	0.0076878
Rv1199c	.	17.9937	0.393346	1.39515	0.162971	0.314723
Rv1200	.	1305.22	-0.363427	-2.90296	0.0036965	0.0163039
Rv1201c	dapD	740.535	-1.00474	-5.31476	1.06798e-07	1.36975e-06
Rv1202	dapE	398.853	-0.229053	-1.29695	0.194649	0.357483
Rv1203c	.	19.9284	-0.131258	-0.509254	0.610574	0.757019
Rv1204c	.	181.738	0.0778525	0.373769	0.708576	0.824639
Rv1205	.	122.294	0.0914654	0.390759	0.695975	0.815854
Rv1206	fadD6	376.536	0.181641	1.00891	0.313017	0.495113
Rv1207	folP2	314.303	-0.311741	-1.30708	0.191185	0.353451
Rv1208	gpgS	501.807	0.0383651	0.213056	0.831283	0.903724
Rv1209	.	101.74	0.761775	2.66285	0.0077483	0.0303624
Rv1210	tagA	494.713	-0.102756	-0.609658	0.542088	0.700797
Rv1211	.	1264	-0.564285	-3.44191	0.000577616	0.00339446
Rv1212c	glgA	97.6355	-0.209148	-0.894577	0.371013	0.554245
Rv1213	glgC	451.959	-0.656888	-2.83607	0.0045673	0.0195476
Rv1214c	PE14	35.0144	-0.0301597	-0.120526	0.904067	0.947569
Rv1215c	.	273.96	-0.305813	-1.43111	0.152398	0.301166
Rv1216c	.	164.188	-0.000596848	-0.00253761	0.997975	1
Rv1217c	.	430.2	-0.155237	-0.73516	0.462242	0.637525
Rv1218c	.	313.664	-0.00210532	-0.0106079	0.991536	0.997565
Rv1219c	.	238.48	0.0329204	0.181438	0.856024	0.921187
Rv1220c	.	341.933	-0.314685	-1.32926	0.183762	0.34397
Rv1221	sigE	4157.16	1.33877	7.3643	1.78081e-13	4.56801e-12
Rv1222	rseA	1917.12	1.06088	8.56721	1.06024e-17	3.72421e-16
Rv1223	htrA	3267.14	0.50177	4.11051	3.94791e-05	0.000319355
Rv1224	tatB	580.547	0.396557	2.1778	0.0294207	0.0895484
Rv1225c	.	129.157	-0.329718	-1.47963	0.138973	0.282363
Rv1226c	.	401.022	-1.37853	-5.35062	8.7654e-08	1.14686e-06
Rv1227c	.	178.165	-1.88822	-6.36297	1.97892e-10	3.60106e-09
Rv1228a	.	9.95911	-0.234414	-0.902908	0.366575	0.551205
Rv1228	lpqX	46.6989	-0.30518	-1.17785	0.238856	0.411106
Rv1229c	mrp	1408.61	0.220744	1.08977	0.275813	0.454137
Rv1230c	.	416.974	-0.626987	-3.1629	0.00156207	0.00800332
Rv1231c	.	202.249	-0.617203	-2.3742	0.017587	0.0594088
Rv1232c	.	609.565	-0.367519	-1.68082	0.0927974	0.213587
Rv1233c	.	515.699	-1.48379	-5.67635	1.37595e-08	2.07137e-07
Rv1234	.	648.421	0.0755163	0.449877	0.652799	0.787033
Rv1235	lpqY	662.41	0.328613	1.85603	0.0634491	0.160211
Rv1236	sugA	278.79	0.62321	3.36286	0.000771387	0.00439416
Rv1237	sugB	182.082	0.363247	1.57018	0.116373	0.249444
Rv1238	sugC	370.652	0.514091	2.25547	0.0241037	0.076844
Rv1239c	corA	299.427	0.873794	3.6132	0.00030244	0.00194007
Rv1240	mdh	506.754	-0.718186	-3.12539	0.00177567	0.00891034
Rv1241	vapB33	32.8923	0.163915	0.652555	0.514043	0.678259
Rv1242	vapC33	58.1349	-0.84809	-2.41208	0.015862	0.0546531
Rv1243c	PE_PGRS23	88.8818	-0.200443	-0.766363	0.44346	0.621926
Rv1244	lpqZ	167.079	-1.00749	-3.14496	0.00166108	0.00843302
Rv1245c	.	543.236	0.700149	3.72781	0.000193152	0.00130974
Rv1246c	relE	59.902	0.543123	1.93797	0.0526264	0.139297
Rv1247c	relB	107.392	0.469238	2.14225	0.0321738	0.0962743
Rv1248c	.	4381.82	-0.32927	-2.27548	0.0228773	0.0735962
Rv1249c	.	365.908	0.310968	1.5819	0.113672	0.245409
Rv1250	.	235.608	-0.91141	-4.11337	3.89927e-05	0.000316076
Rv1251c	.	422.774	-1.10529	-4.56207	5.06529e-06	4.90064e-05
Rv1252c	lprE	139.672	-0.108305	-0.472168	0.636807	0.775425
Rv1253	deaD	635.784	0.303221	1.48662	0.137114	0.279877
Rv1254	.	426.372	0.311686	1.78888	0.0736344	0.17955
Rv1255c	.	78.9187	1.96722	4.98726	6.12428e-07	7.17074e-06
Rv1256c	cyp130	121.069	0.750881	2.8842	0.00392413	0.0171335
Rv1257c	.	891.164	0.0869253	0.555552	0.578517	0.730689
Rv1258c	.	65.4921	0.181807	0.729349	0.465788	0.640602
Rv1259	udgB	87.4264	-0.275256	-1.11317	0.265637	0.442236
Rv1260	.	405.992	-0.616533	-2.60257	0.00925282	0.0353385
Rv1261c	.	227.989	-0.352436	-1.71377	0.0865711	0.202465
Rv1262c	.	105.892	-0.417614	-1.59445	0.110836	0.24129
Rv1263	amiB2	91.4632	-1.05395	-3.00634	0.00264413	0.0123912
Rv1264	.	1087.26	-0.481003	-2.44649	0.0144253	0.050762
Rv1265	.	3077.26	2.25643	11.2668	1.91482e-29	1.33319e-27
Rv1266c	pknH	337.073	-0.645421	-3.2835	0.00102526	0.00555208
Rv1267c	embR	66.0604	-0.249259	-1.01181	0.31163	0.493962
Rv1268c	.	20.2579	-0.0323655	-0.126351	0.899454	0.945575
Rv1269c	.	73.8497	-0.540336	-1.91771	0.055148	0.144102
Rv1270c	lprA	178.984	-0.606999	-2.34262	0.0191491	0.0638138
Rv1271c	.	41.1889	0.0184083	0.0800724	0.93618	0.966163
Rv1272c	.	473.772	-0.460813	-2.28496	0.0223151	0.0720253
Rv1273c	.	184.321	-0.426477	-1.84229	0.065433	0.164172
Rv1274	lprB	860.776	0.351631	2.01737	0.0436572	0.121153
Rv1275	lprC	588.888	0.529987	2.48608	0.0129159	0.0467154
Rv1276c	.	16.2497	-0.493867	-1.80312	0.0713696	0.175165
Rv1277	.	453.251	0.723628	3.7255	0.000194931	0.00131815
Rv1278	.	555.203	0.34879	2.0428	0.0410718	0.115586
Rv1279	.	508.451	-0.277533	-1.66941	0.0950371	0.217206
Rv1280c	oppA	588.371	-0.595367	-2.74143	0.00611723	0.025006
Rv1281c	oppD	238.757	-0.592872	-2.32864	0.0198781	0.0658493
Rv1282c	oppC	124.464	-0.467435	-1.61346	0.106644	0.235184
Rv1283c	oppB	296.557	0.0212996	0.10322	0.917789	0.955274
Rv1284	canA	385.936	0.163383	0.665265	0.505881	0.672954
Rv1285	cysD	2067.22	0.710054	3.93596	8.28647e-05	0.000618946
Rv1286	.	1552.09	0.232297	1.06743	0.285776	0.465134
Rv1287	.	227.1	-0.0179791	-0.0862801	0.931244	0.963249
Rv1288	.	158.005	-0.0932437	-0.443121	0.657678	0.790471
Rv1289	.	304.5	-0.16834	-0.750872	0.45273	0.62927
Rv1290c	.	237.165	-0.693969	-2.82549	0.00472078	0.0201162
Rv1290A	.	7.28783	0.467867	1.69462	0.0901472	0.208602
Rv1291c	.	16.5385	0.214732	0.812175	0.416691	0.595468
Rv1292	argS	611.372	0.147421	0.932911	0.350866	0.534594
Rv1293	lysA	845.51	0.157518	1.00399	0.315381	0.498246
Rv1294	thrA	1016.74	-0.609522	-3.2719	0.00106827	0.00574724
Rv1295	thrC	1141.38	-0.747029	-3.9751	7.035e-05	0.000533647
Rv1296	thrB	438.381	-0.173086	-0.871578	0.383439	0.566728
Rv1297	rho	20952.3	-0.81076	-3.86125	0.000112806	0.000814504
Rv1298	rpmE	2523.36	-0.299849	-2.19379	0.0282508	0.086664
Rv1299	prfA	2330.61	-0.0304082	-0.195479	0.845018	0.913331
Rv1300	hemK	1497.01	-0.151212	-1.13208	0.257601	0.43218
Rv1301	.	964.631	-0.580423	-3.30078	0.00096415	0.0052724
Rv1302	rfe	889.304	0.609841	4.12788	3.66122e-05	0.000298018
Rv1303	.	2057.04	-0.137761	-0.769102	0.441833	0.620669
Rv1304	atpB	2175.69	-0.0856564	-0.525311	0.599367	0.746886
Rv1305	atpE	834.798	0.026826	0.14505	0.884672	0.936091
Rv1306	atpF	2018.68	-0.232262	-1.34779	0.177725	0.335568
Rv1307	atpH	4645.38	-0.170467	-1.07724	0.281372	0.461535
Rv1308	atpA	4451.97	0.0105045	0.0618792	0.950659	0.973121
Rv1309	atpG	1641.45	-0.0478829	-0.269738	0.787361	0.878627
Rv1310	atpD	3872.71	-0.247261	-1.32957	0.183661	0.343954
Rv1311	atpC	233.989	0.0115201	0.0598058	0.95231	0.9743
Rv1312	.	622.116	0.067337	0.373552	0.708737	0.824639
Rv1313c	.	11.1255	0.0575914	0.231359	0.817036	0.89652
Rv1314c	.	108.196	-0.106847	-0.471857	0.637029	0.775452
Rv1315	murA	898.337	-0.0665929	-0.400196	0.689012	0.810884
Rv1316c	ogt	418.983	1.38212	5.21725	1.81599e-07	2.26216e-06
Rv1317c	alkA	1828.71	1.92146	9.11484	7.87895e-20	3.1347e-18
Rv1318c	.	123.21	0.146326	0.658842	0.509997	0.67499
Rv1319c	.	270.461	0.0239526	0.118545	0.905636	0.948449
Rv1320c	.	928.281	0.000922838	0.00561715	0.995518	0.999019
Rv1321	.	352.227	-0.262847	-1.44763	0.147722	0.294803
Rv1322A	.	6123.94	-0.225727	-1.58331	0.113351	0.245096
Rv1322	.	163.374	-0.0771461	-0.399861	0.689259	0.810929
Rv1323	fadA4	4782.29	-0.00157276	-0.0109401	0.991271	0.997565
Rv1324	.	3122.84	-0.758016	-5.53517	3.10927e-08	4.31425e-07
Rv1325c	PE_PGRS24	104.978	-0.195243	-0.766398	0.443439	0.621926
Rv1326c	glgB	1704.61	-0.533798	-3.41818	0.000630419	0.00367414
Rv1327c	glgE	1824.59	-0.77909	-5.25652	1.4681e-07	1.85848e-06
Rv1328	glgP	939.291	-1.24206	-6.29505	3.07293e-10	5.47095e-09
Rv1329c	dinG	293.12	-0.486097	-2.20311	0.0275867	0.0849099
Rv1330c	pncB1	195.996	-0.333056	-1.4959	0.134679	0.275948
Rv1331	.	455.551	0.614218	2.29254	0.0218744	0.0710145
Rv1332	.	1214.31	-0.12524	-0.806419	0.420001	0.598532
Rv1333	.	711.444	-0.106159	-0.598433	0.549551	0.707482
Rv1334	mec	272.049	0.227541	1.10118	0.270817	0.447991
Rv1335	cysO	143.732	-0.0086438	-0.0413227	0.967039	0.98369
Rv1336	cysM	808.568	0.115999	0.711507	0.47677	0.649974
Rv1337	.	958.209	0.745379	4.75215	2.01267e-06	2.13244e-05
Rv1338	murI	515.425	0.309163	1.90911	0.0562481	0.146598
Rv1339	.	870.087	0.179207	1.15461	0.24825	0.420654
Rv1340	rphA	777.539	0.22025	1.49197	0.135706	0.277641
Rv1341	.	189.68	0.055353	0.283305	0.776943	0.871491
Rv1342c	.	150.159	2.78844	7.62559	2.42918e-14	6.96424e-13
Rv1343c	lprD	255.464	2.52545	9.85351	6.61927e-23	3.18624e-21
Rv1344	mbtL	102.792	4.68762	8.62689	6.30403e-18	2.25499e-16
Rv1345	mbtM	916.052	2.12052	12.1644	4.81132e-34	3.99135e-32
Rv1346	mbtN	657.165	2.3583	12.5811	2.68192e-36	2.37655e-34
Rv1347c	mbtK	75.2176	0.880382	3.33396	0.000856198	0.00476902
Rv1348	irtA	584.257	2.20947	10.6302	2.15742e-26	1.25549e-24
Rv1349	irtB	191.293	2.74129	8.64081	5.58169e-18	2.01509e-16
Rv1350	fabG2	112.16	-0.034619	-0.156327	0.875775	0.931478
Rv1351	.	80.728	-0.386657	-1.55731	0.119397	0.253631
Rv1352	.	378.011	-0.276941	-1.3802	0.167525	0.320973
Rv1353c	.	28.0201	-0.397579	-1.41215	0.157906	0.307562
Rv1354c	.	95.2256	-0.359013	-1.40361	0.160435	0.311521
Rv1355c	moeY	139.471	-0.0737121	-0.336791	0.736274	0.844582
Rv1356c	.	11.2513	-0.121712	-0.492022	0.622704	0.766873
Rv1358	.	58.2859	-0.143461	-0.583235	0.559735	0.714925
Rv1359	.	27.6589	-0.291058	-1.07404	0.282803	0.462909
Rv1360	.	673.06	-0.582485	-3.25235	0.00114456	0.00609653
Rv1361c	PPE19	2813.82	-0.445391	-2.25102	0.024384	0.0774213
Rv1362c	.	156.23	-0.12417	-0.549092	0.582942	0.734509
Rv1363c	.	184.275	0.502624	2.09474	0.036194	0.105
Rv1364c	.	632.963	0.43882	2.62581	0.00864428	0.0332766
Rv1365c	rsfA	120.224	0.258211	1.17136	0.241456	0.413636
Rv1366	.	79.2444	-0.159484	-0.647649	0.517212	0.681148
Rv1366A	.	110.607	-0.320276	-1.42187	0.155065	0.30443
Rv1367c	.	321.745	-0.0302877	-0.172882	0.862744	0.924894
Rv1368	lprF	748.615	-0.553487	-3.07517	0.00210379	0.0102406
Rv1372	.	60.213	-0.840802	-2.72097	0.00650914	0.0262996
Rv1373	.	159.091	-0.969564	-3.82293	0.000131877	0.000934886
Rv1374c	.	32.1105	1.99298	3.99079	6.58533e-05	0.000504444
Rv1375	.	4119.97	1.06222	5.71384	1.10454e-08	1.69551e-07
Rv1376	.	805.019	1.07268	6.0074	1.88525e-09	3.10151e-08
Rv1377c	.	361.302	1.38324	7.01176	2.35346e-12	5.36616e-11
Rv1378c	.	719.208	1.417	4.66514	3.08413e-06	3.18122e-05
Rv1379	pyrR	182.575	-0.985201	-3.85597	0.00011527	0.000827697
Rv1380	pyrB	111.306	-1.7803	-4.55615	5.20996e-06	5.02813e-05
Rv1381	pyrC	219.015	-0.912689	-3.10831	0.00188158	0.00932183
Rv1382	.	30.4927	-0.781119	-2.31924	0.0203821	0.0670066
Rv1383	carA	110.852	-0.776508	-2.76209	0.00574332	0.0238339
Rv1384	carB	639.95	-0.351322	-2.03225	0.0421286	0.118172
Rv1385	pyrF	78.0916	-1.01336	-2.78271	0.00539074	0.0226248
Rv1386	PE15	358.642	-0.268309	-1.27848	0.201082	0.365339
Rv1387	PPE20	3734.15	-0.768349	-3.27941	0.00104023	0.00562534
Rv1388	mihF	652.903	-0.58898	-3.28997	0.00100197	0.00546389
Rv1389	gmk	838.467	-0.417604	-1.80694	0.0707711	0.174533
Rv1390	rpoZ	4189.41	-0.301872	-2.47232	0.0134239	0.0480623
Rv1391	dfp	3411.64	-0.280663	-1.29526	0.19523	0.357876
Rv1392	metK	3944.36	0.178418	1.39354	0.163458	0.315349
Rv1393c	.	428.872	0.211199	1.09498	0.273527	0.451325
Rv1394c	cyp132	534.782	0.338982	2.01012	0.044419	0.122656
Rv1395	.	69.5052	0.447344	1.81511	0.0695066	0.172315
Rv1396c	PE_PGRS25	3333.05	0.129822	0.550538	0.58195	0.734074
Rv1397c	vapC10	38242.9	0.317122	2.55415	0.0106446	0.0396404
Rv1398c	vapB10	24711.7	0.252205	1.58731	0.112442	0.243848
Rv1399c	nlhH	138.031	-0.278356	-1.18948	0.234252	0.405586
Rv1400c	lipI	213.25	-0.249904	-1.08185	0.279319	0.459327
Rv1401	.	292.169	-0.542051	-2.59502	0.00945845	0.035909
Rv1402	priA	301.708	-0.670727	-2.39502	0.0166193	0.0567492
Rv1403c	.	678.621	1.39036	7.77268	7.68419e-15	2.28707e-13
Rv1404	.	1844.85	-0.476181	-2.87092	0.0040928	0.0176525
Rv1405c	.	18268.8	1.55437	7.57716	3.53194e-14	1.00519e-12
Rv1406	fmt	243.49	0.0211537	0.113411	0.909705	0.950922
Rv1407	fmu	245.919	0.343653	1.56478	0.117635	0.251733
Rv1408	rpe	476.651	-0.673776	-3.35046	0.000806787	0.00454542
Rv1409	ribG	497.777	-0.563461	-2.99742	0.00272273	0.0126681
Rv1410c	.	4137.53	-0.138895	-1.20851	0.22685	0.396987
Rv1411c	lprG	1890.86	0.0559434	0.389605	0.696829	0.816387
Rv1412	ribC	127.453	0.363524	1.65317	0.0982966	0.222067
Rv1413	.	96.5339	0.0749059	0.318374	0.750201	0.85193
Rv1414	.	15.7284	-0.271407	-1.07317	0.283196	0.463108
Rv1415	ribA2	1786.52	-0.459256	-3.55024	0.000384886	0.00239391
Rv1416	ribH	591.957	-0.322257	-2.03128	0.0422262	0.118361
Rv1417	.	260.45	-0.895381	-3.5458	0.000391429	0.00241867
Rv1418	lprH	362.893	-0.560404	-2.88056	0.00396969	0.0172744
Rv1419	.	833.542	0.0271078	0.186097	0.852369	0.918258
Rv1420	uvrC	1172.07	-0.433588	-3.11435	0.00184353	0.00917926
Rv1421	.	442.352	-0.905228	-4.59181	4.3941e-06	4.33613e-05
Rv1422	.	710.04	-1.32102	-6.34354	2.24538e-10	4.01593e-09
Rv1423	whiA	412.876	-1.21529	-5.04428	4.55235e-07	5.41147e-06
Rv1424c	.	153.205	-0.625302	-2.56288	0.0103808	0.038806
Rv1425	.	812.702	-0.415932	-2.55128	0.0107328	0.0399304
Rv1426c	lipO	309.308	-0.789449	-2.86332	0.00419228	0.0180416
Rv1427c	fadD12	411.57	-0.488338	-2.30478	0.0211787	0.068813
Rv1428c	.	208.856	-0.193585	-0.855644	0.392195	0.574528
Rv1429	.	105.516	-0.0446568	-0.208898	0.834528	0.906072
Rv1430	PE16	66.102	-0.568032	-1.95906	0.0501056	0.134047
Rv1431	.	244.697	-0.452609	-2.12504	0.0335833	0.0991228
Rv1432	.	51.217	-0.386042	-1.44976	0.147127	0.294178
Rv1433	.	295.846	-0.51783	-2.31543	0.0205895	0.0674154
Rv1434	.	21.7124	-0.104635	-0.40902	0.682525	0.806169
Rv1435c	.	1485.77	-0.242633	-1.04084	0.29795	0.47866
Rv1436	gap	1760.37	-0.846037	-4.41974	9.88176e-06	9.02318e-05
Rv1437	pgk	1741.22	-1.57283	-7.40303	1.33107e-13	3.53052e-12
Rv1438	tpi	997.924	-1.09143	-4.83428	1.33627e-06	1.46352e-05
Rv1439c	.	169.242	0.641969	3.02233	0.00250836	0.0119707
Rv1440	secG	148.087	-0.0746366	-0.354067	0.723289	0.834597
Rv1441c	PE_PGRS26	85.8735	-0.224237	-0.873441	0.382423	0.56587
Rv1442	bisC	1627.56	0.346101	2.9246	0.00344898	0.0154038
Rv1443c	.	267.409	-0.209635	-1.10868	0.267569	0.444505
Rv1444c	.	237.619	-0.0142137	-0.0683088	0.94554	0.97222
Rv1445c	devB	230.324	-0.2751	-1.28893	0.197421	0.360352
Rv1446c	opcA	309.241	-0.292849	-1.35869	0.174245	0.330921
Rv1447c	zwf2	944.435	-0.245254	-1.57947	0.114229	0.246339
Rv1448c	tal	985.842	-0.12344	-0.76973	0.44146	0.620636
Rv1449c	tkt	2287.01	-0.305295	-1.75357	0.0795034	0.190351
Rv1451	.	1381.77	-0.665584	-4.16732	3.08208e-05	0.00025299
Rv1452c	PE_PGRS28	17.905	-0.246809	-0.960319	0.336895	0.520631
Rv1453	.	131.237	0.0869833	0.410983	0.681085	0.805201
Rv1454c	qor	330.06	0.0791671	0.435462	0.663227	0.795179
Rv1455	.	59.2422	0.0577571	0.24627	0.805474	0.889328
Rv1456c	.	154.966	0.0442594	0.218765	0.826833	0.901516
Rv1457c	.	184.217	-0.0498297	-0.2129	0.831405	0.903724
Rv1458c	.	302.346	-0.196152	-0.928595	0.353099	0.536111
Rv1459c	.	461.736	-0.0282355	-0.155364	0.876535	0.931627
Rv1460	.	632.783	2.61469	8.65389	4.97717e-18	1.81364e-16
Rv1461	.	8812.94	3.02847	23.6228	2.25007e-123	8.77302e-121
Rv1462	.	2189	2.58107	12.1289	7.42852e-34	5.91098e-32
Rv1463	.	1192.83	2.68609	12.2069	2.85406e-34	2.41912e-32
Rv1464	csd	1591.38	2.35316	15.3361	4.38998e-53	5.90225e-51
Rv1465	.	443.604	2.64691	12.9953	1.30174e-38	1.20845e-36
Rv1466	.	485.488	2.99768	12.1613	4.99389e-34	4.0565e-32
Rv1467c	fadE15	243.059	-0.0611889	-0.345523	0.729702	0.840008
Rv1468c	PE_PGRS29	140.179	-0.466839	-1.74672	0.0806851	0.192392
Rv1469	ctpD	159.162	0.0917906	0.418623	0.675492	0.801616
Rv1470	trxA	50.176	-0.179489	-0.746084	0.455617	0.631963
Rv1471	trxB1	131.261	1.45412	5.32665	1.00043e-07	1.28735e-06
Rv1472	echA12	323.618	0.234339	1.11334	0.265562	0.442236
Rv1473A	.	12.604	0.420998	1.49726	0.134325	0.275503
Rv1473	.	540.107	-0.153139	-0.798129	0.424796	0.60338
Rv1474c	.	174.8	-1.31998	-4.41993	9.87351e-06	9.02318e-05
Rv1475c	acn	3372.21	-0.998754	-6.5873	4.47898e-11	8.95566e-10
Rv1476	.	238.866	-0.144416	-0.660685	0.508815	0.674938
Rv1477	ripA	2288.59	0.573709	4.05258	5.06554e-05	0.000397395
Rv1478	.	803.656	0.426	2.24365	0.0248551	0.078597
Rv1479	moxR1	3934.03	-0.148934	-1.08852	0.276366	0.454854
Rv1480	.	1626.63	-0.155281	-0.913218	0.361128	0.545184
Rv1481	.	1366.16	0.266851	1.82426	0.0681127	0.169261
Rv1482c	.	7.17104	-0.40609	-1.61393	0.106542	0.235184
Rv1483	fabG1	717.436	-0.440308	-2.54552	0.0109116	0.0404797
Rv1484	inhA	839.065	-0.94896	-4.75331	2.00109e-06	2.12595e-05
Rv1485	hemZ	159.991	-0.822295	-2.65186	0.00800499	0.0311803
Rv1486c	.	879.491	-0.162032	-0.949781	0.342223	0.52657
Rv1487	.	359.629	0.0311389	0.162171	0.871171	0.928944
Rv1488	.	1621.56	-0.0651035	-0.501292	0.616166	0.761709
Rv1489A	.	108.651	0.177995	0.76386	0.444951	0.623603
Rv1489	.	418.657	0.290763	1.60831	0.107768	0.23726
Rv1490	.	146.053	0.66772	2.69233	0.00709538	0.0283742
Rv1491c	.	984.783	-0.312628	-1.90527	0.0567445	0.1474
Rv1492	mutA	1292.03	-0.836385	-4.41523	1.00904e-05	9.1707e-05
Rv1493	mutB	1386.67	-1.3766	-7.28313	3.26153e-13	8.04854e-12
Rv1494	mazE4	77.2842	-0.380991	-1.55181	0.120707	0.255503
Rv1495	mazF4	15.0445	-0.251889	-0.94584	0.34423	0.528615
Rv1496	.	228.585	6.61768e-06	3.34682e-05	0.999973	1
Rv1497	lipL	1806.16	0.165419	1.11551	0.264631	0.441127
Rv1498A	.	122.773	-0.0208302	-0.0984651	0.921563	0.957414
Rv1498c	.	322.63	-0.229972	-1.17297	0.240806	0.413068
Rv1499	.	14.092	0.192364	0.742779	0.457616	0.633312
Rv1500	.	176.341	-0.0458724	-0.227163	0.820297	0.897149
Rv1501	.	247.846	-0.130889	-0.657034	0.511159	0.675596
Rv1502	.	967.712	-0.457383	-2.60173	0.00927553	0.0353868
Rv1505c	.	174.369	0.123734	0.534864	0.592744	0.742405
Rv1506c	.	132.048	0.139439	0.631384	0.52779	0.689167
Rv1507A	.	30.1491	0.392588	1.43115	0.152387	0.301166
Rv1507c	.	308.267	-0.243473	-1.1669	0.243253	0.415019
Rv1508c	.	845.997	-0.822052	-4.44118	8.94672e-06	8.22719e-05
Rv1508A	.	41.2724	-0.0262653	-0.106624	0.915087	0.953991
Rv1509	.	177.271	-0.229029	-1.06135	0.28853	0.468351
Rv1510	.	247.114	0.074381	0.348558	0.727421	0.838125
Rv1511	gmdA	729.3	-0.403908	-2.46074	0.0138652	0.0491344
Rv1512	epiA	378.751	-0.21504	-1.06704	0.285952	0.465134
Rv1513	.	213.462	0.470285	2.20235	0.0276408	0.0849934
Rv1514c	.	42.8841	-0.299501	-1.10192	0.270495	0.447939
Rv1515c	.	62.172	-0.0071599	-0.0285512	0.977223	0.990851
Rv1516c	.	99.6869	-0.215205	-0.952865	0.340659	0.525086
Rv1517	.	26.5742	-0.829831	-2.41835	0.0155912	0.0538442
Rv1518	.	45.09	-1.17172	-3.08949	0.00200503	0.00982112
Rv1519	.	140.185	3.48976	9.41814	4.59147e-21	2.01148e-19
Rv1520	.	274.325	1.69726	6.49326	8.39961e-11	1.56699e-09
Rv1521	fadD25	2471.08	-0.380248	-2.22209	0.026277	0.0818978
Rv1522c	mmpL12	1143.5	0.106283	0.671726	0.501758	0.669526
Rv1523	.	249.036	-0.166349	-0.755793	0.449774	0.62743
Rv1524	.	195.541	-0.0252613	-0.115169	0.908311	0.950198
Rv1525	wbbL2	173.843	-0.277275	-1.18946	0.23426	0.405586
Rv1526c	.	75.4597	-0.692934	-2.40585	0.016135	0.0554277
Rv1527c	pks5	1071.69	-0.0203014	-0.118935	0.905327	0.948449
Rv1528c	papA4	7.27698	0.53003	1.84948	0.0643892	0.16197
Rv1529	fadD24	224.662	0.455844	2.21737	0.0265975	0.0826135
Rv1530	adh	77.2849	-0.580746	-2.06598	0.0388299	0.110386
Rv1531	.	102.623	-0.137058	-0.565387	0.571811	0.725509
Rv1532c	.	76.2115	-0.181661	-0.754014	0.450841	0.628294
Rv1533	.	563.591	-0.051027	-0.258141	0.796298	0.883869
Rv1534	.	376.006	0.0557475	0.30316	0.761768	0.861158
Rv1535	.	1879.85	0.180513	1.24681	0.212468	0.378963
Rv1536	ileS	3246.11	0.177689	1.32715	0.18446	0.344327
Rv1537	dinX	105.327	-0.375588	-1.55617	0.119667	0.253853
Rv1538c	ansA	180.077	-0.237603	-1.0185	0.308441	0.491077
Rv1539	lspA	1709.44	-0.544322	-3.24987	0.00115457	0.00614143
Rv1540	.	2144.53	0.0586473	0.335764	0.737049	0.844725
Rv1541c	lprI	68.9718	-0.140581	-0.593808	0.552641	0.709986
Rv1542c	glbN	96.98	-0.324114	-1.418	0.156191	0.305563
Rv1543	.	979.701	-0.723945	-3.9461	7.94342e-05	0.000597903
Rv1544	.	597.729	-1.03747	-4.34193	1.4124e-05	0.000124591
Rv1545	.	55.3936	-0.380129	-1.36607	0.171916	0.327615
Rv1546	.	152.728	0.00489546	0.0213179	0.982992	0.993181
Rv1547	dnaE1	2712.62	0.314953	1.95635	0.0504242	0.134753
Rv1548c	PPE21	188.346	0.0428371	0.210419	0.83334	0.90532
Rv1550	fadD11	170.659	-0.315402	-1.30077	0.193339	0.356589
Rv1551	plsB1	85.9154	-0.203668	-0.809622	0.418157	0.596777
Rv1552	frdA	74.9786	-0.274663	-1.10886	0.267492	0.444505
Rv1553	frdB	18.4309	-0.334834	-1.21757	0.223389	0.39181
Rv1554	frdC	4.29165	-0.165772	-0.762633	0.445682	0.62381
Rv1555	frdD	5.47493	-0.398346	-1.59722	0.110216	0.240651
Rv1556	.	91.7239	-0.186533	-0.842673	0.399411	0.580002
Rv1557	mmpL6	519.78	2.25182	10.2838	8.33528e-25	4.51379e-23
Rv1558	.	324.646	0.607951	2.89154	0.00383356	0.0168133
Rv1559	ilvA	1414.49	-0.349953	-2.72002	0.00652781	0.0263478
Rv1560	vapB11	26.4056	0.282274	1.06725	0.28586	0.465134
Rv1561	vapC11	100.818	0.0491345	0.212896	0.831408	0.903724
Rv1562c	treZ	149.441	-0.106812	-0.440538	0.659548	0.792229
Rv1563c	treY	248.059	0.209792	0.930778	0.351968	0.535437
Rv1564c	treX	571.317	0.138267	0.733245	0.463409	0.638682
Rv1565c	.	1334.11	-0.0356573	-0.228054	0.819604	0.897147
Rv1566c	.	498.038	0.307438	1.59979	0.109646	0.240328
Rv1567c	.	85.5442	-0.0398321	-0.175688	0.860539	0.923546
Rv1568	bioA	217.362	0.358573	1.83484	0.0665287	0.166386
Rv1569	bioF1	183.746	-0.480452	-1.77422	0.0760268	0.183607
Rv1570	bioD	96.6489	-0.459987	-1.58798	0.112291	0.243776
Rv1571	.	47.9926	0.236031	0.940818	0.346798	0.530469
Rv1573	.	26.323	-0.233935	-1.01792	0.308714	0.491297
Rv1574	.	28.6156	0.632828	2.08681	0.036905	0.106429
Rv1575	.	14.7626	0.270372	1.01616	0.309555	0.492234
Rv1576c	.	2120.63	-0.531734	-2.59718	0.00939932	0.0357193
Rv1577c	.	4633.23	-1.1105	-6.58118	4.66738e-11	9.28476e-10
Rv1578c	.	157.214	0.222334	0.995119	0.319678	0.502389
Rv1579c	.	54.2959	0.0597586	0.242175	0.808645	0.890903
Rv1580c	.	20.4792	-0.0419878	-0.163738	0.869938	0.928436
Rv1581c	.	51.1774	0.781606	2.54417	0.0109537	0.0405972
Rv1582c	.	269.125	0.230338	1.03656	0.299939	0.481159
Rv1583c	.	49.7158	0.377203	1.42548	0.154018	0.303445
Rv1584c	.	101.286	0.102988	0.474098	0.63543	0.774474
Rv1585c	.	198.137	0.501598	1.96776	0.0490954	0.132748
Rv1586c	.	934.016	0.70531	2.55635	0.0105775	0.0394659
Rv1588c	.	17.5225	0.773211	2.28625	0.0222394	0.0718999
Rv1589	bioB	442.496	-0.326453	-1.35192	0.1764	0.334038
Rv1590	.	36.7066	0.466949	1.61948	0.105343	0.233637
Rv1591	.	157.701	0.185256	0.828289	0.407507	0.586299
Rv1592c	.	1564.01	0.613392	3.37698	0.000732858	0.00420208
Rv1593c	.	1048.5	0.628703	4.07238	4.65351e-05	0.000369532
Rv1594	nadA	3143.76	0.152868	1.26311	0.206549	0.37061
Rv1595	nadB	2773.2	-0.0306712	-0.162023	0.871287	0.928944
Rv1596	nadC	1632.33	-0.0344596	-0.19997	0.841504	0.910889
Rv1597	.	321.131	-0.127604	-0.700584	0.483563	0.655822
Rv1598c	.	384.991	0.300118	1.52628	0.12694	0.26581
Rv1599	hisD	3526.29	-0.789633	-5.45186	4.98463e-08	6.67872e-07
Rv1600	hisC1	1905.4	-0.594608	-3.15764	0.00159053	0.00811709
Rv1601	hisB	658.974	-0.499329	-2.64955	0.00805994	0.0313005
Rv1602	hisH	642.644	-0.252414	-1.26983	0.204146	0.367481
Rv1603	hisA	985.245	-0.458573	-3.04556	0.00232248	0.0111657
Rv1604	impA	931.707	-0.635312	-3.33136	0.000864224	0.00480686
Rv1605	hisF	1115.56	-0.287896	-1.81475	0.0695626	0.172315
Rv1606	hisI	251.79	-0.494642	-2.4772	0.0132416	0.0476722
Rv1607	chaA	493.311	0.0183743	0.107773	0.914176	0.953295
Rv1608c	bcpB	314.745	0.210743	1.05345	0.292136	0.471846
Rv1609	trpE	1087.61	-0.450068	-2.77577	0.00550708	0.0229894
Rv1610	.	202.676	-0.0298799	-0.126651	0.899217	0.945575
Rv1611	trpC	1614.27	-0.649643	-3.81821	0.000134423	0.000948395
Rv1612	trpB	2195.56	-1.12316	-4.93292	8.10083e-07	9.20849e-06
Rv1613	trpA	2230.1	-0.924968	-4.08453	4.41652e-05	0.000352148
Rv1614	lgt	2509.85	-0.832891	-4.19233	2.76106e-05	0.000230029
Rv1615	.	496.471	-0.171777	-0.878225	0.379822	0.562661
Rv1616	.	408.876	-0.291998	-1.32604	0.184828	0.344458
Rv1617	pykA	1451.78	-0.580559	-4.57846	4.68419e-06	4.5432e-05
Rv1618	tesB1	495.012	-0.425261	-1.85257	0.0639446	0.161163
Rv1619	.	287.865	-0.203591	-1.18261	0.236964	0.408816
Rv1620c	cydC	738.635	0.709791	3.1186	0.00181713	0.00908331
Rv1621c	cydD	1346.82	0.124614	0.604675	0.545395	0.704138
Rv1622c	cydB	1032.92	0.282189	1.41949	0.155757	0.304868
Rv1623c	cydA	2954.86	0.448323	2.12998	0.0331729	0.0985051
Rv1624c	.	295.382	-0.0120348	-0.0644752	0.948592	0.972793
Rv1625c	cya	2079.52	-0.0747928	-0.424277	0.671364	0.799038
Rv1626	.	989.23	-0.236424	-1.30027	0.193507	0.356681
Rv1627c	.	1674.37	0.323174	1.79194	0.0731427	0.178911
Rv1628c	.	667.282	0.001503	0.0104276	0.99168	0.997565
Rv1629	polA	589.018	-0.369379	-2.17714	0.0294699	0.0895783
Rv1630	rpsA	6057.67	-0.244193	-1.6762	0.0936999	0.214904
Rv1631	coaE	1353.09	-0.415398	-2.14476	0.0319724	0.0957452
Rv1632c	.	216.107	-0.248284	-1.07531	0.282234	0.462452
Rv1633	uvrB	2315.43	0.0281168	0.173789	0.862031	0.924384
Rv1634	.	966.266	0.238723	1.19586	0.231752	0.402495
Rv1635c	.	659.687	0.287462	1.62663	0.103816	0.231385
Rv1636	TB15.3	629.782	-0.0932548	-0.606407	0.544244	0.703118
Rv1637c	.	329.77	-0.228798	-1.26782	0.204862	0.36843
Rv1638	uvrA	2450.5	-0.206933	-1.66593	0.095728	0.218434
Rv1638A	.	262.727	0.450554	2.31327	0.0207077	0.0675079
Rv1639c	.	1870.85	0.290637	2.41195	0.0158675	0.0546531
Rv1640c	lysX	420.897	0.488251	2.58469	0.00974659	0.0368236
Rv1641	infC	7914.72	-0.195318	-1.44585	0.148219	0.295452
Rv1642	rpmI	1459.65	-0.179027	-0.839794	0.401024	0.580962
Rv1643	rplT	2650.3	-0.0787629	-0.431885	0.665825	0.796579
Rv1644	tsnR	1794.69	-0.108141	-0.44964	0.65297	0.787033
Rv1645c	.	164.601	1.00137	4.39938	1.08562e-05	9.79822e-05
Rv1646	PE17	1464.87	0.16365	1.00175	0.316466	0.499214
Rv1647	.	227.717	0.633256	3.11006	0.00187051	0.00927876
Rv1648	.	222.592	0.58151	2.73299	0.00627631	0.025491
Rv1649	pheS	235.631	0.102672	0.514275	0.60706	0.754279
Rv1650	pheT	649.904	0.0933013	0.492524	0.622349	0.766679
Rv1651c	PE_PGRS30	392.754	-0.0242939	-0.103482	0.917581	0.955274
Rv1652	argC	346.57	0.195857	0.861701	0.388852	0.572126
Rv1653	argJ	661.355	-0.480437	-2.0298	0.0423769	0.118528
Rv1654	argB	651.961	-0.273707	-1.57983	0.114145	0.246293
Rv1655	argD	428.954	-0.696723	-3.26809	0.00108277	0.00581458
Rv1656	argF	328.971	-0.645843	-3.22947	0.00124018	0.00651681
Rv1657	argR	108.074	-0.169756	-0.682503	0.494921	0.664268
Rv1658	argG	628.919	-0.101265	-0.579316	0.562376	0.717039
Rv1659	argH	336.7	0.174869	0.886375	0.375415	0.558767
Rv1660	pks10	405.549	0.213196	1.17703	0.239185	0.411106
Rv1661	pks7	941.731	-0.0248064	-0.127651	0.898425	0.945468
Rv1662	pks8	533.434	-0.0808746	-0.413859	0.678977	0.803581
Rv1663	pks17	141.438	0.0464805	0.202752	0.839329	0.909744
Rv1664	pks9	423.448	-0.631109	-3.1967	0.00139008	0.00721693
Rv1665	pks11	262.412	-0.394203	-2.06872	0.0385726	0.109857
Rv1666c	cyp139	112.956	-0.16136	-0.672742	0.501111	0.66935
Rv1670	.	190.52	-0.0345517	-0.17641	0.859972	0.923445
Rv1671	.	345.01	0.206631	1.26162	0.207087	0.371233
Rv1672c	.	199.356	-0.593833	-2.55453	0.0106332	0.0396356
Rv1673c	.	31.3352	-0.389799	-1.39845	0.161978	0.313737
Rv1674c	.	15.0354	-0.0615164	-0.242534	0.808367	0.890848
Rv1675c	cmr	14.3019	-0.59383	-2.01949	0.0434366	0.120712
Rv1676	.	1535.48	-0.0976655	-0.541359	0.58826	0.739428
Rv1677	dsbF	818.005	-0.519382	-3.64265	0.000269843	0.0017477
Rv1678	.	687.128	-0.428206	-1.88112	0.0599556	0.153693
Rv1679	fadE16	563.38	-0.579205	-2.60587	0.00916409	0.0351335
Rv1680	.	175.211	-0.220711	-0.928683	0.353053	0.536111
Rv1681	moeX	194.207	-0.401536	-1.65352	0.0982253	0.222067
Rv1682	.	401.263	-0.128291	-0.727649	0.466829	0.641402
Rv1683	.	2250.7	-1.69744	-12.74	3.54177e-37	3.21148e-35
Rv1684	.	62.8695	-1.60126	-3.90946	9.25028e-05	0.000680506
Rv1685c	.	91.6675	-0.427593	-1.80501	0.0710729	0.174835
Rv1686c	.	81.391	-0.146148	-0.607757	0.543349	0.702193
Rv1687c	.	90.7457	0.111102	0.500297	0.616866	0.76185
Rv1688	mpg	21.4278	-0.0331486	-0.129533	0.896936	0.944666
Rv1689	tyrS	334.311	-0.42367	-1.86618	0.062016	0.157525
Rv1690	lprJ	154.915	0.0655944	0.298015	0.765692	0.863592
Rv1691	.	96.4488	0.118812	0.485653	0.627213	0.76806
Rv1692	.	259.021	-0.539199	-1.95042	0.0511266	0.13607
Rv1693	.	7.15554	0.124668	0.530147	0.59601	0.744583
Rv1694	tlyA	295.857	0.0360377	0.177157	0.859385	0.923284
Rv1695	ppnK	425.03	-0.853315	-3.73448	0.000188101	0.00128442
Rv1696	recN	539.626	-0.618417	-2.8158	0.00486556	0.0206429
Rv1697	.	2508.7	-0.194485	-1.0681	0.285473	0.465134
Rv1698	mctB	783.865	0.0462158	0.253943	0.79954	0.886634
Rv1699	pyrG	2396.91	-0.669165	-3.93766	8.22788e-05	0.000616933
Rv1700	.	285.812	-0.783202	-3.38227	0.0007189	0.00413421
Rv1701	.	411.119	-1.23602	-4.98541	6.18293e-07	7.21774e-06
Rv1702c	.	117.883	0.000358725	0.00150642	0.998798	1
Rv1703c	.	731.109	0.0616423	0.369084	0.712065	0.826784
Rv1704c	cycA	485.004	0.102519	0.523169	0.600857	0.748001
Rv1705c	PPE22	119.5	1.08484	3.894	9.86026e-05	0.000722654
Rv1706c	PPE23	336.571	2.43747	8.42198	3.70175e-17	1.22315e-15
Rv1707	.	1067.21	0.414971	2.55986	0.0104716	0.0391079
Rv1708	.	445.041	-0.320719	-1.57764	0.114648	0.246832
Rv1709	scpA	471.898	-0.343857	-1.61877	0.105498	0.233779
Rv1710	scpB	418.935	0.0934537	0.488028	0.62553	0.76709
Rv1711	.	391.739	-0.26752	-1.24109	0.214573	0.381495
Rv1712	cmk	366.152	-0.138932	-0.592339	0.553623	0.710058
Rv1713	engA	947.248	-0.291186	-1.31166	0.189635	0.351086
Rv1714	.	129.765	0.168578	0.659621	0.509497	0.674938
Rv1715	fadB3	102.059	-0.225142	-0.855622	0.392207	0.574528
Rv1716	.	138.103	-0.400016	-1.43385	0.151615	0.300226
Rv1717	.	30.2416	-1.51632	-2.9954	0.00274083	0.0127121
Rv1718	.	108.201	-0.544847	-1.80436	0.0711756	0.174876
Rv1719	.	66.9969	-0.388354	-1.38642	0.165618	0.318693
Rv1720c	vapC12	57.2643	-0.165008	-0.687458	0.491794	0.661893
Rv1721c	vapB12	11.0781	0.108254	0.424554	0.671162	0.799038
Rv1722	.	184.525	-0.0178236	-0.0870244	0.930652	0.963008
Rv1723	.	42.0287	0.284517	1.05773	0.290178	0.470047
Rv1724c	.	107.069	1.3693	4.55108	5.33709e-06	5.12545e-05
Rv1725c	.	206.101	0.935439	4.01428	5.96279e-05	0.000462205
Rv1727	.	17.0678	-0.221512	-0.836272	0.403002	0.582612
Rv1728c	.	260.93	-0.603182	-2.50362	0.0122929	0.0448362
Rv1729c	.	115.999	-0.193457	-0.855539	0.392253	0.574528
Rv1730c	.	187.234	-0.585539	-2.33873	0.0193493	0.0643163
Rv1731	gabD2	618.68	-0.702317	-3.94048	8.1319e-05	0.000610911
Rv1732c	.	914.606	-0.29441	-1.93596	0.0528721	0.139691
Rv1733c	.	4348.33	-0.183053	-0.943987	0.345176	0.529026
Rv1734c	.	70.2042	0.625823	2.53059	0.0113871	0.0419483
Rv1735a	.	184.225	0.0286813	0.121025	0.903671	0.947409
Rv1735c	.	123.308	-0.0277565	-0.133921	0.893465	0.942538
Rv1736c	narX	7621.12	-0.165612	-0.76031	0.447069	0.624999
Rv1737c	narK2	5474.22	-0.430312	-1.99823	0.0456915	0.125724
Rv1738	.	41973.5	0.200066	0.876785	0.380603	0.563507
Rv1739c	.	166.29	-0.111385	-0.536195	0.591824	0.742251
Rv1740	vapB34	106.625	-0.0311868	-0.144997	0.884713	0.936091
Rv1741	vapC34	6.61739	0.0906079	0.372625	0.709427	0.82495
Rv1742	.	198.329	0.10927	0.593784	0.552656	0.709986
Rv1743	pknE	706.717	-0.280265	-1.73323	0.0830546	0.196499
Rv1744c	.	7.675	0.221949	0.896258	0.370115	0.55354
Rv1745c	idi	18.7844	-0.255345	-0.953987	0.34009	0.52453
Rv1746	pknF	317.569	-0.0438844	-0.20957	0.834003	0.905788
Rv1747	.	2347.14	-0.161891	-1.36698	0.171631	0.327393
Rv1748	.	154.523	0.775355	2.74656	0.00602241	0.0247433
Rv1749c	.	183.515	-0.458171	-2.01978	0.0434066	0.120712
Rv1750c	fadD1	216.669	-0.411861	-1.8711	0.0613313	0.156499
Rv1751	.	1380.66	-1.02187	-4.65085	3.30575e-06	3.39187e-05
Rv1752	.	142.551	0.797949	2.54216	0.011017	0.0407547
Rv1753c	PPE24	198.87	-0.259099	-1.17485	0.240055	0.412141
Rv1754c	.	163.499	0.0659978	0.275971	0.78257	0.875536
Rv1759c	wag22	90.6871	0.562244	1.99916	0.0455908	0.125536
Rv1760	.	559.262	1.04556	5.64072	1.69341e-08	2.52973e-07
Rv1761c	.	26.1006	-0.413278	-1.45952	0.144421	0.290406
Rv1762c	.	89.5621	-0.266608	-1.07969	0.28028	0.460519
Rv1765c	.	256.035	2.19762	8.72511	2.65925e-18	9.87469e-17
Rv1766	.	159.312	0.888086	3.72532	0.000195069	0.00131815
Rv1767	.	177.774	0.745316	3.13686	0.00170767	0.00864703
Rv1768	PE_PGRS31	504.286	-0.260488	-1.09547	0.273313	0.451163
Rv1769	.	927.999	-0.468172	-2.56405	0.0103458	0.0387123
Rv1770	.	476.329	-0.958613	-3.40757	0.000655435	0.00379909
Rv1771	.	454.319	-0.432122	-2.46783	0.0135934	0.0484213
Rv1772	.	2694.99	0.733674	4.63282	3.60715e-06	3.67213e-05
Rv1773c	.	82.2767	-0.427306	-1.76482	0.0775948	0.18687
Rv1774	.	311.535	0.515713	2.61152	0.00901396	0.034626
Rv1775	.	364.148	-0.349608	-1.77558	0.0758021	0.183459
Rv1776c	.	74.5684	-0.110337	-0.476026	0.634056	0.773524
Rv1777	cyp144	59.7651	0.322256	1.29987	0.193644	0.356681
Rv1778c	.	133.564	0.0911272	0.402336	0.687437	0.80971
Rv1779c	.	649.716	0.183384	1.15471	0.24821	0.420654
Rv1780	.	318.942	-0.0763111	-0.381904	0.702533	0.82152
Rv1781c	malQ	79.1289	0.221256	0.925402	0.354757	0.537791
Rv1782	eccB5	4236.74	0.133502	1.1303	0.258351	0.433066
Rv1783	eccC5	6399.45	0.379377	2.16495	0.0303915	0.0920005
Rv1785c	cyp143	162.58	-0.127141	-0.59089	0.554594	0.710603
Rv1786	.	52.0557	-0.209309	-0.844027	0.398654	0.579334
Rv1787	PPE25	143.728	-0.36482	-1.63857	0.101303	0.22713
Rv1788	PE18	22.0458	-0.212076	-0.80253	0.422247	0.601073
Rv1789	PPE26	1182.7	-0.258825	-1.50439	0.13248	0.273156
Rv1790	PPE27	207.935	-0.531061	-2.65415	0.00795084	0.0310003
Rv1791	PE19	1840.25	0.0287289	0.122354	0.902619	0.94707
Rv1793	esxN	2916.36	0.146608	0.647587	0.517252	0.681148
Rv1794	.	2972.47	0.0697411	0.335954	0.736906	0.844725
Rv1795	eccD5	2258.77	0.124598	0.593167	0.55307	0.710049
Rv1796	mycP5	3253.68	0.179474	1.1058	0.268814	0.445812
Rv1797	eccE5	2986.27	0.0845152	0.474146	0.635396	0.774474
Rv1798	eccA5	2147.5	0.11491	0.699209	0.484422	0.656186
Rv1799	lppT	59.4443	0.165967	0.684471	0.493678	0.663284
Rv1800	PPE28	315.06	0.132737	0.659709	0.509441	0.674938
Rv1801	PPE29	46.8069	0.153793	0.622088	0.533884	0.693871
Rv1802	PPE30	63.9382	0.502579	1.81622	0.0693372	0.172085
Rv1803c	PE_PGRS32	226.532	0.174055	0.850983	0.394779	0.575418
Rv1804c	.	22.9442	-0.496807	-1.70079	0.0889827	0.20676
Rv1806	PE20	81.9133	0.227939	0.986593	0.323842	0.505287
Rv1808	PPE32	149.693	0.230649	1.12854	0.259092	0.433749
Rv1809	PPE33	281.855	0.236003	1.24285	0.213923	0.381012
Rv1810	.	1277.32	0.0836653	0.598846	0.549275	0.707482
Rv1811	mgtC	430.735	0.267652	1.54353	0.122703	0.258744
Rv1812c	.	9443.72	3.19335	24.9404	2.71546e-137	1.32345e-134
Rv1813c	.	23919.5	3.41416	13.4773	2.12636e-41	2.36877e-39
Rv1814	erg3	348.28	0.735604	3.19315	0.00140732	0.00729671
Rv1815	.	1593.78	0.0861351	0.530407	0.59583	0.744583
Rv1816	.	395.938	-0.0685817	-0.297389	0.76617	0.863776
Rv1817	.	366.638	-0.365811	-2.21365	0.0268529	0.0832881
Rv1818c	PE_PGRS33	591.498	-0.285137	-1.12054	0.262483	0.438238
Rv1819c	bacA	209.69	-0.101998	-0.455117	0.649025	0.784981
Rv1820	ilvG	694.062	-0.210317	-1.18508	0.235986	0.40785
Rv1821	secA2	4630.56	-0.0563346	-0.490094	0.624067	0.767014
Rv1822	pgsA2	227.663	0.406935	1.9793	0.0477817	0.130371
Rv1823	.	174.914	0.1376	0.629521	0.529008	0.689609
Rv1824	.	57.8245	-0.495127	-1.7083	0.0875815	0.204062
Rv1825	.	244.651	-0.163542	-0.759618	0.447483	0.625199
Rv1826	gcvH	1061.08	-0.111115	-0.822222	0.410951	0.589697
Rv1827	garA	3195.33	-0.287863	-2.21328	0.0268785	0.0832881
Rv1828	.	1662.84	-0.339607	-1.97205	0.0486042	0.132153
Rv1829	.	975.153	0.249081	1.43612	0.150967	0.299247
Rv1830	.	1272.32	-0.0564145	-0.296385	0.766936	0.863955
Rv1831	.	2642.87	1.45906	5.18034	2.21485e-07	2.73282e-06
Rv1832	gcvB	10070.7	-0.0606142	-0.453974	0.649848	0.785174
Rv1833c	.	243.227	1.43326	6.56031	5.36965e-11	1.05207e-09
Rv1834	lipZ	402.741	0.326377	1.5009	0.13338	0.274143
Rv1835c	.	511.619	-0.107865	-0.635999	0.524777	0.687074
Rv1836c	.	2598.74	-1.11672	-6.97391	3.08256e-12	6.94734e-11
Rv1837c	glcB	6584.76	-0.888023	-6.70262	2.0472e-11	4.26846e-10
Rv1838c	vapC13	91.9764	0.607538	2.28655	0.0222222	0.0718999
Rv1839c	vapB13	29.0122	0.148449	0.573407	0.566369	0.720951
Rv1840c	PE_PGRS34	117.012	0.0168184	0.0675188	0.946169	0.972328
Rv1841c	.	901.466	0.499716	2.58945	0.00961296	0.0363893
Rv1842c	.	921.549	0.350629	2.12563	0.0335344	0.099113
Rv1843c	guaB1	2314.85	0.578077	3.7933	0.000148658	0.00103688
Rv1844c	gnd1	1732.56	0.14471	1.03673	0.299861	0.481159
Rv1845c	blaR	1038.66	0.246517	1.47836	0.139312	0.282904
Rv1846c	blaI	2580.24	0.697657	4.92596	8.39471e-07	9.48724e-06
Rv1847	.	7331.61	6.82418	26.519	5.85529e-155	3.80496e-152
Rv1848	ureA	316.795	4.90424	11.2678	1.8916e-29	1.33319e-27
Rv1849	ureB	281.08	4.02201	8.37626	5.4638e-17	1.77528e-15
Rv1850	ureC	1584.74	3.71209	9.93967	2.79763e-23	1.38076e-21
Rv1851	ureF	81.5812	2.55105	4.80671	1.53438e-06	1.66644e-05
Rv1852	ureG	115.885	2.36777	5.48878	4.04713e-08	5.49818e-07
Rv1853	ureD	97.4053	1.1667	3.50889	0.000449979	0.00274136
Rv1854c	ndh	2268.77	0.323797	2.48059	0.0131167	0.0473537
Rv1855c	.	819.836	0.699159	4.61681	3.8969e-06	3.93665e-05
Rv1856c	.	591.725	0.531487	2.67006	0.00758387	0.0298984
Rv1857	modA	406.211	0.182944	0.897238	0.369592	0.55354
Rv1858	modB	72.331	-0.758474	-2.25949	0.0238532	0.0762949
Rv1859	modC	618.422	0.0143137	0.103915	0.917237	0.95521
Rv1860	apa	260.259	-0.133587	-0.646311	0.518078	0.681967
Rv1861	.	125.447	0.236279	1.14148	0.253669	0.427387
Rv1862	adhA	466.338	-0.0311062	-0.212563	0.831668	0.903755
Rv1863c	.	1996.69	0.157655	1.06943	0.284874	0.464874
Rv1864c	.	111.834	-0.299062	-1.25922	0.207951	0.372439
Rv1865c	.	75.6608	0.0378823	0.155191	0.87667	0.931627
Rv1866	.	189.328	-0.398311	-1.77461	0.0759617	0.183607
Rv1867	.	165.305	-0.332952	-1.49589	0.134683	0.275948
Rv1868	.	235.281	-0.399131	-1.88247	0.0597728	0.153426
Rv1869c	.	3085.78	-0.206066	-1.26831	0.204686	0.368284
Rv1870c	.	6104.23	0.217366	1.67925	0.0931035	0.214039
Rv1871c	.	9924.87	0.167127	1.04551	0.295786	0.475771
Rv1872c	lldD2	64546.6	-0.0626696	-0.487241	0.626087	0.767164
Rv1873	.	12.8428	-0.504702	-1.7081	0.0876178	0.204062
Rv1874	.	140.147	-0.0838932	-0.375044	0.707627	0.824551
Rv1875	.	151.854	0.228143	1.06725	0.285858	0.465134
Rv1876	bfrA	1112.06	1.75061	9.47774	2.59856e-21	1.16457e-19
Rv1877	.	1080.86	1.29413	6.6973	2.12309e-11	4.37986e-10
Rv1878	glnA3	150.307	1.11095	4.06357	4.83274e-05	0.000381435
Rv1879	.	71.3861	0.568706	2.0916	0.0364742	0.105656
Rv1880c	cyp140	1476.33	-0.222444	-1.22491	0.220608	0.388329
Rv1881c	lppE	247.833	0.144904	0.692693	0.488502	0.658827
Rv1882c	.	451.425	-0.00309244	-0.0169442	0.986481	0.99413
Rv1883c	.	1346.14	-0.0356469	-0.22085	0.82521	0.90025
Rv1884c	rpfC	2520.69	-0.905573	-5.48758	4.07483e-08	5.51658e-07
Rv1885c	.	72.4354	-0.532017	-1.78404	0.0744174	0.181233
Rv1886c	fbpB	838.911	-0.809375	-3.89675	9.74937e-05	0.000715872
Rv1887	.	2878.66	0.100738	0.644063	0.519535	0.682741
Rv1890c	.	69.3948	0.531883	2.11285	0.0346135	0.101168
Rv1891	.	547.212	-0.389574	-2.01097	0.0443282	0.122491
Rv1892	.	59.0536	-1.03105	-3.21803	0.00129073	0.00674605
Rv1893	.	94.4309	-0.472368	-2.02086	0.0432945	0.120575
Rv1894c	.	1610.24	-0.302624	-1.77842	0.0753347	0.182844
Rv1895	.	222.92	0.161643	0.693031	0.48829	0.658827
Rv1896c	.	204.467	-0.422636	-1.98942	0.046655	0.127762
Rv1897c	.	68.8755	-1.19283	-3.59474	0.000324721	0.00206203
Rv1898	.	202.34	-0.126609	-0.635217	0.525287	0.68751
Rv1899c	lppD	1304.93	-0.419493	-2.88781	0.00387937	0.0169886
Rv1900c	lipJ	798.375	-0.536728	-3.02643	0.0024746	0.0118386
Rv1901	cinA	783.785	-0.624298	-3.41624	0.000634919	0.00368934
Rv1902c	nanT	146.161	0.24151	1.05707	0.290478	0.470338
Rv1903	.	59.758	-0.656382	-2.2093	0.0271536	0.0838922
Rv1904	.	1867.37	0.0442399	0.344669	0.730344	0.840499
Rv1905c	aao	682.971	0.0261142	0.156738	0.875451	0.931478
Rv1906c	.	995.743	0.026288	0.185156	0.853106	0.918603
Rv1907c	.	199.286	-0.540615	-2.46124	0.0138457	0.0491215
Rv1908c	katG	3573.93	-0.92056	-7.45	9.33386e-14	2.56287e-12
Rv1909c	furA	207.259	0.0907499	0.421627	0.673297	0.800118
Rv1910c	.	136.756	-0.81931	-3.19999	0.00137431	0.0071446
Rv1911c	lppC	390.247	-1.18453	-5.35088	8.75254e-08	1.14686e-06
Rv1912c	fadB5	158.657	-0.845238	-3.32013	0.000899758	0.00496203
Rv1913	.	47.3501	0.290051	1.10386	0.269652	0.447013
Rv1914c	.	96.1981	-0.450606	-1.85588	0.0634711	0.160211
Rv1915	aceAa	1180.25	-0.814166	-5.22915	1.70293e-07	2.13495e-06
Rv1916	aceAb	667.589	-0.647207	-3.58933	0.000331528	0.00209842
Rv1917c	PPE34	81.0058	0.333669	1.31391	0.188877	0.350348
Rv1918c	PPE35	424.666	-0.120644	-0.630888	0.528114	0.689359
Rv1919c	.	336.643	-0.945583	-3.67465	0.00023818	0.001574
Rv1920	.	301.877	0.229704	1.13758	0.255298	0.429609
Rv1921c	lppF	31.2403	-0.708378	-2.25507	0.0241287	0.0768609
Rv1922	.	159.42	-0.405201	-1.87256	0.0611286	0.156084
Rv1923	lipD	1020.12	-0.583487	-2.54924	0.0107958	0.0401267
Rv1924c	.	160.323	-0.399589	-1.55722	0.119419	0.253631
Rv1925	fadD31	7967.15	-0.239691	-1.98936	0.0466616	0.127762
Rv1926c	mpt63	331.65	-1.30095	-5.38383	7.29162e-08	9.67007e-07
Rv1927	.	315.981	-0.00901402	-0.0470476	0.962475	0.980583
Rv1928c	.	117.836	-1.80816	-5.57964	2.41021e-08	3.46768e-07
Rv1929c	.	533.196	-1.42391	-7.16586	7.73015e-13	1.82666e-11
Rv1930c	.	12.2513	-0.0128304	-0.0511513	0.959205	0.979042
Rv1931c	.	42.8793	-0.447643	-1.62579	0.103995	0.231436
Rv1932	tpx	695.344	-1.01458	-3.9845	6.76213e-05	0.000516972
Rv1934c	fadE17	10.2192	0.317286	1.22097	0.222097	0.39007
Rv1935c	echA13	26.1644	0.0916489	0.358749	0.719783	0.832276
Rv1936	.	118.803	0.166113	0.786142	0.431784	0.609999
Rv1937	.	143.085	0.116165	0.559588	0.57576	0.729151
Rv1938	ephB	94.2794	-0.147162	-0.666203	0.505281	0.672616
Rv1939	.	21.8845	-0.239638	-0.900597	0.367802	0.552192
Rv1940	ribA1	55.5381	-0.172295	-0.694856	0.487146	0.658124
Rv1941	.	82.1839	0.531079	1.95926	0.0500819	0.134047
Rv1942c	mazF5	415.45	0.0660723	0.454756	0.649285	0.784981
Rv1943c	mazE5	132.385	0.284513	1.35237	0.176257	0.333929
Rv1944c	.	36.3995	-0.0969051	-0.375836	0.707039	0.824139
Rv1945	.	218.768	1.87403	7.38049	1.57712e-13	4.07231e-12
Rv1946c	lppG	25.3589	-0.20129	-0.766816	0.443191	0.621926
Rv1947	.	119.068	-0.0507661	-0.216947	0.828249	0.902303
Rv1948c	.	27.2903	-0.282754	-1.04717	0.295023	0.474936
Rv1950c	.	122.571	1.27364	4.95006	7.41915e-07	8.50801e-06
Rv1951c	.	17.3437	0.293776	1.0831	0.278763	0.458606
Rv1952	vapB14	50.5068	0.132805	0.533643	0.593589	0.743225
Rv1953	vapC14	156.53	0.0586392	0.293596	0.769066	0.865144
Rv1954c	.	35.1782	0.856618	2.77422	0.00553351	0.023075
Rv1955	higB	2046.45	1.11144	5.12255	3.01429e-07	3.64991e-06
Rv1956	higA	611.256	1.10551	4.61555	3.92061e-06	3.94211e-05
Rv1957	.	871.498	0.732409	3.30708	0.000942747	0.00517714
Rv1958c	.	45.9678	-0.202676	-0.835149	0.403634	0.583093
Rv1959c	parE1	84.3276	0.118732	0.532304	0.594515	0.743669
Rv1960c	parD1	30.9363	0.636076	2.07154	0.0383085	0.109585
Rv1961	.	56.7792	0.765795	2.40416	0.0162095	0.0555856
Rv1962c	vapC35	157.331	-0.302631	-1.52219	0.127961	0.266945
Rv1962A	vapB35	30.1181	0.128235	0.503984	0.614272	0.760333
Rv1963c	mce3R	154.253	-0.129092	-0.605987	0.544523	0.703245
Rv1964	yrbE3A	50.9643	0.28789	1.13443	0.256616	0.431456
Rv1965	yrbE3B	34.701	0.558924	1.94959	0.0512245	0.136238
Rv1966	mce3A	25.0425	0.392482	1.40506	0.160004	0.310995
Rv1967	mce3B	14.373	-0.123	-0.481212	0.630366	0.771081
Rv1968	mce3C	21.026	0.129798	0.500978	0.616387	0.761741
Rv1970	lprM	13.7645	0.325006	1.20015	0.23008	0.400661
Rv1971	mce3F	27.8222	0.632143	2.07036	0.038419	0.10974
Rv1972	.	6.92006	-0.112715	-0.480786	0.630669	0.771081
Rv1973	.	7.64003	0.0468255	0.188503	0.850482	0.916537
Rv1974	.	7.51796	0.266742	1.03558	0.3004	0.481604
Rv1975	.	15.6527	0.0922189	0.358123	0.720251	0.832323
Rv1976c	.	245.247	-0.0515171	-0.256529	0.797542	0.88467
Rv1977	.	658.204	0.0953352	0.642516	0.520538	0.6829
Rv1978	.	174.513	0.104737	0.526196	0.598752	0.746812
Rv1979c	.	1033.84	-0.471032	-2.31335	0.0207035	0.0675079
[truncated: 1,900 more rows]

## Sheet: Stat_effect_with_Fe
RV_number	Gene_name	BaseMean	log2FC	Statistics	P_value	FDR
Rv0001	dnaA	1320.59	0.419214	2.14285	0.0321255	0.0489286
Rvnr01	rrs	2613.29	2.90778	6.72259	1.78526e-11	7.87415e-11
Rvnt01	ileT	15.4412	0.278241	0.593489	0.552854	0.617998
RVnc0001	AS1890	8.36812	1.33344	2.33297	0.0196495	0.0312071
Rvns01	rnpB	1.30858e+06	5.15908	26.1549	8.67582e-151	1.16645e-148
Rv0002	dnaN	576.142	-0.0918256	-0.492775	0.622171	0.681658
RVnc0002	ASdes	27.046	0.560598	1.29158	0.196504	0.251946
Rvnt02	alaT	31.4817	0.707947	1.91362	0.055669	0.0807191
Rvnr02	rrl	9.2968e+06	4.27626	20.2693	2.39862e-91	1.83377e-89
Rv0003	recF	277.189	-1.13257	-5.7009	1.19174e-08	4.0126e-08
Rvnr03	rrf	887.277	0.645106	3.82864	0.000128855	0.000283206
Rvnt03	leuT	72.7846	2.22404	6.92401	4.39024e-12	2.05987e-11
Rv0004	.	275.53	-1.62743	-7.72235	1.14203e-14	6.60652e-14
Rvnt04	glyU	6.41111	0.392278	0.664126	0.506609	0.572708
RVnc0004	B11	1613.79	3.08837	15.8899	7.43944e-57	2.30209e-55
Rv0005	gyrB	12197.1	0.539867	2.95177	0.00315963	0.00576751
Rvnt05	tyrT	1.34461	0.528095	0.877193	0.380382	0.44834
RVnc0005	B55	38.3386	2.05468	5.99248	2.06664e-09	7.48174e-09
Rv0006	gyrA	7266.06	-0.837054	-6.47582	9.42968e-11	3.87014e-10
Rvnt06	thrT	22.4624	-0.33153	-0.755488	0.449956	0.516627
Rv0007	.	959.385	-1.50007	-7.07361	1.50949e-12	7.35688e-12
Rv0008c	.	139.098	1.20479	4.99254	5.95912e-07	1.72364e-06
Rvnt08	trpT	1520.69	1.81793	6.77386	1.25391e-11	5.63899e-11
RVnc0008	F6	161.698	-0.718891	-3.06584	0.0021706	0.00406102
Rv0009	ppiA	1497.86	-0.328183	-1.67152	0.0946197	0.130319
Rvnt09	thrV	10.1924	0.0374329	0.0635935	0.949294	0.961204
Rv0010c	.	440.071	0.589429	2.86262	0.0042016	0.00755629
RVnc0010	G2	13.4806	0.56607	1.11411	0.265234	0.328405
Rv0011c	.	523.276	0.528781	1.77367	0.0761172	0.10718
Rvnt11	gluT	2.03777	0.627997	1.01932	0.308049	0.37382
Rv0012	.	751.731	1.5667	7.80215	6.08619e-15	3.61739e-14
RVnc0012	mcr10	111.769	-0.367136	-0.834373	0.404071	0.472689
Rv0013	trpG	512.084	0.750528	4.25808	2.06189e-05	5.03086e-05
RVnc0013	mcr11	684.575	4.46614	17.9334	6.46916e-72	3.40855e-70
Rvnt13	pheU	94.613	2.84657	9.3971	5.60889e-21	4.97024e-20
Rvnt14	argT	23.3202	0.647178	1.54051	0.123437	0.166016
Rv0014c	pknB	1476.26	-1.1399	-6.64842	2.9625e-11	1.282e-10
Rvnt15	alaV	45.1877	3.05336	9.34164	9.4857e-21	8.31118e-20
Rv0015c	pknA	1217.94	-0.671678	-2.82374	0.00474676	0.00843172
RVnc0015	mcr15	15.106	0.0991158	0.204765	0.837755	0.870114
Rv0016c	pbpA	1076.42	-0.907859	-6.20657	5.41519e-10	2.07202e-09
Rvnt17	leuX	47.9974	0.158834	0.487942	0.625591	0.684585
Rv0017c	rodA	873.398	-0.805268	-3.99247	6.5389e-05	0.000149707
Rvnt18	argV	5.02846	0.560975	0.895994	0.370256	0.43826
RVnc0018	mcr16	0.954493	0.087854	0.148079	0.88228	0.907655
Rv0018c	pstP	1740.68	0.278662	1.7916	0.0731963	0.103478
Rvnt19	leuW	16.8812	2.57489	5.32686	9.99272e-08	3.10451e-07
Rv0019c	fhaB	862.189	0.490656	2.42828	0.0151707	0.0246358
Rvnt20	leuV	5.40454	3.02728	4.06596	4.78353e-05	0.000111616
Rv0020c	fhaA	5767.37	0.455833	2.05702	0.0396843	0.0592378
Rv0021c	.	129.525	-0.777499	-3.01854	0.00253993	0.00470461
RVnc0021	mcr3	573.97	0.315216	1.08745	0.276839	0.34061
Rvnt21	proT	23.3938	0.759369	1.83383	0.0666786	0.0952656
Rv0022c	whiB5	6.57818	-0.890605	-1.39247	0.163779	0.213856
Rvnt22	leuU	8.15667	2.83606	3.33083	0.000865874	0.00171896
Rv0023	.	185.384	-0.946259	-3.81943	0.000133763	0.00029333
Rvnt24	metV	51.1535	-0.774464	-1.78094	0.0749225	0.105688
Rv0024	.	311.969	-0.459657	-2.18738	0.0287149	0.0441828
RVnc0024	mcr7	16146	2.91483	16.6767	1.935e-62	7.11752e-61
Rvnt25	asnT	49.6641	2.92897	6.55443	5.58549e-11	2.35691e-10
Rv0025	.	161.776	0.13239	0.558564	0.576459	0.640529
Rvnt26	proU	69.3211	0.88522	2.5997	0.00933059	0.0157353
Rv0026	.	300.716	-0.262996	-1.45902	0.144559	0.191582
Rv0027	.	93.8952	0.405543	1.47306	0.140734	0.186831
Rv0028	.	74.1024	1.14634	3.73675	0.000186418	0.000401274
Rvnt28	argW	3.6399	1.60673	2.36573	0.0179946	0.028849
Rv0029	.	372.635	0.821046	4.80893	1.51744e-06	4.21103e-06
Rvnt29	hisT	30.2017	0.78822	1.87286	0.0610882	0.0879878
Rv0030	.	54.9034	1.11331	3.57832	0.000345816	0.000721277
Rvnt30	lysU	125.053	1.83943	6.47719	9.34481e-11	3.83935e-10
Rvnt31	valT	92.2509	1.08928	3.95855	7.54048e-05	0.000171231
Rv0032	bioF2	89.1197	-0.931263	-3.14606	0.00165485	0.00315206
Rvnt32	glyT	8.46908	0.0423755	0.068869	0.945094	0.958118
Rv0034	.	8.12417	-1.00271	-1.55567	0.119787	0.16133
RVnc0034	MTS0858	11.3766	0.368158	0.708703	0.478509	0.546167
Rv0035	fadD34	81.1329	-1.03003	-3.10137	0.00192627	0.00363707
RVnc0035	MTS1082	159.856	1.51109	5.17826	2.23968e-07	6.77465e-07
Rvnt35	gluU	7.78898	3.73466	4.23209	2.31534e-05	5.60716e-05
RVnc0036a	MTS2823	7.69938e+06	7.94373	31.5467	1.99113e-218	3.69687e-216
RVnc0036	MTS1338	17467.5	6.72623	44.9848	0	0
Rv0036c	.	434.988	-0.725365	-4.09468	4.22759e-05	9.91183e-05
Rvnt36	glnU	1.22996	-0.302659	-0.504746	0.613738	0.675406
Rv0037c	.	584.033	0.686666	3.95186	7.75471e-05	0.000175686
Rvnt37	alaU	16.8779	0.647958	1.26573	0.205609	0.261983
Rv0038	.	1105.56	0.917113	6.97814	2.99107e-12	1.42049e-11
Rvnt38	metU	14.9672	-0.667499	-1.27597	0.201965	0.258099
Rv0039c	.	82.6422	-1.14158	-2.88683	0.00389147	0.00701472
Rvnt39	thrU	10.115	1.52006	2.6373	0.0083568	0.0142534
RVnc0040	MTS2975	111.252	0.147468	0.572454	0.567015	0.631294
Rv0040c	mtc28	591.28	-1.36123	-8.0701	7.02407e-16	4.46651e-15
Rvnt40	proY	64.9737	0.139003	0.410009	0.6818	0.735363
Rvnt41	serV	4.8029	-0.697113	-1.09476	0.273622	0.337415
Rv0041	leuS	963.095	-0.376431	-1.86988	0.0615003	0.0884531
Rvnt42	serX	12.0439	1.34083	2.66305	0.0077435	0.013277
Rv0042c	.	386.431	-1.22349	-5.37177	7.7969e-08	2.44965e-07
Rv0043c	.	195.58	-0.614358	-2.64223	0.00823632	0.0140679
Rvnt43	argU	5.64961	0.891379	1.4483	0.147532	0.19539
Rv0044c	.	199.113	-0.812678	-3.36408	0.000768005	0.00153483
Rvnt44	serT	0.98894	-0.224884	-0.380403	0.703646	0.753299
Rvnt45	serU	5.96865	0.405254	0.639902	0.522236	0.587648
Rv0045c	.	568.51	1.99753	13.4765	2.14954e-41	4.32013e-40
Rv0046c	ino1	2613.27	2.17226	11.9179	9.54305e-33	1.4824e-31
RVnc0046	ssr	3.74024e+06	5.35877	33.942	1.60314e-252	3.67685e-250
Rv0047c	.	1622.86	2.90387	17.1882	3.25639e-66	1.49373e-64
RVnc0047	AS1726	12.7236	1.67472	3.48948	0.000483961	0.000990533
Rv0048c	.	133.486	-0.287746	-1.09821	0.272112	0.336068
Rv0049	.	654.985	0.0122831	0.06614	0.947266	0.960071
Rv0050	ponA1	2992.89	-0.940845	-6.04127	1.52909e-09	5.61914e-09
Rv0051	.	578.752	-1.66318	-7.67834	1.61158e-14	9.21344e-14
Rv0052	.	192.257	-1.28207	-5.02579	5.01365e-07	1.46539e-06
Rv0053	rpsF	498.849	1.23754	7.61774	2.58163e-14	1.43592e-13
Rv0054	ssb	606.628	0.0319473	0.150069	0.880711	0.906279
Rv0055	rpsR1	108.772	-0.476748	-1.27706	0.201582	0.257694
Rv0056	rplI	411.581	-1.00069	-4.41202	1.02409e-05	2.58276e-05
Rv0057	.	300.187	-1.42872	-6.37834	1.79015e-10	7.20307e-10
Rv0058	dnaB	1980.42	-2.26319	-10.6775	1.29697e-26	1.54645e-25
Rv0059	.	260.708	-2.72973	-7.8667	3.64128e-15	2.20263e-14
Rv0060	.	1012.44	-0.901325	-4.73047	2.23996e-06	6.09463e-06
Rv0061c	.	1538.97	0.633329	3.60036	0.000317773	0.000666486
Rv0062	celA1	253.39	-1.80186	-7.67464	1.65881e-14	9.45572e-14
Rv0063	.	290.186	-1.17844	-4.7602	1.93399e-06	5.30657e-06
Rv0063a	.	51.8121	0.400172	1.06533	0.286725	0.351775
Rv0064A	vapB1	57.4176	1.56231	4.17862	2.93281e-05	7.0283e-05
Rv0064	.	6265.81	1.88005	13.0471	6.60062e-39	1.20825e-37
Rv0065	vapC1	269.246	1.97937	8.43381	3.34597e-17	2.28876e-16
Rv0066c	icd2	1657.61	0.021091	0.102303	0.918516	0.936531
Rv0067c	.	94.8669	0.209311	0.877777	0.380065	0.448102
Rv0068	.	68.663	0.288671	1.06919	0.284984	0.35008
Rv0069c	sdaA	409.213	-0.329813	-1.81158	0.0700515	0.0996101
Rv0070c	glyA2	394.065	0.118064	0.49058	0.623723	0.682734
Rv0071	.	48.1535	-0.595986	-1.4806	0.138713	0.184337
Rv0072	.	1239.05	-0.774478	-4.59666	4.29321e-06	1.12419e-05
Rv0073	.	877.165	-1.69733	-10.0656	7.84437e-24	8.06997e-23
Rv0074	.	696.047	-2.10445	-12.0699	1.52244e-33	2.47333e-32
Rv0075	.	645.959	-1.59285	-8.90854	5.17108e-19	4.01634e-18
Rv0076c	.	31.9723	1.87193	5.24874	1.53144e-07	4.67587e-07
Rv0077c	.	46.9383	1.61253	5.07674	3.83968e-07	1.14021e-06
Rv0078B	.	51.9612	1.08597	3.44962	0.00056138	0.00114239
Rv0078A	.	846.476	1.47177	7.26274	3.79314e-13	1.93579e-12
Rv0078	.	22.7366	-0.0533836	-0.122773	0.902287	0.92288
Rv0079	.	29433.2	3.79485	17.8203	4.9141e-71	2.55468e-69
Rv0080	.	5410.52	4.08799	18.4349	6.89741e-76	3.84186e-74
Rv0081	.	457.565	2.71304	11.3158	1.09606e-29	1.48387e-28
Rv0082	.	798.595	2.3803	8.55645	1.16394e-17	8.25125e-17
Rv0083	.	1453.22	2.05489	6.86855	6.48579e-12	2.99268e-11
Rv0084	hycD	1107.33	1.9741	8.34465	7.14246e-17	4.7932e-16
Rv0085	hycP	335.458	1.65635	5.70147	1.1878e-08	4.00279e-08
Rv0086	hycQ	921.653	1.34014	5.33888	9.35228e-08	2.9125e-07
Rv0087	hycE	303.057	1.09093	3.61675	0.000298322	0.00062729
Rv0088	.	769.41	0.695791	2.47592	0.0132894	0.0218722
Rv0089	.	200.492	1.90616	8.21364	2.14582e-16	1.40614e-15
Rv0090	.	52.628	1.29713	3.54133	0.000398118	0.000824356
Rv0091	mtn	46.4477	0.227353	0.671159	0.502119	0.568929
Rv0092	ctpA	606.905	1.2568	5.78156	7.40108e-09	2.55144e-08
Rv0093c	.	323.642	0.946243	4.72415	2.31078e-06	6.26546e-06
Rv0095c	.	24.6451	-0.859746	-1.36676	0.1717	0.223153
Rv0096	PPE1	19.9304	-1.06549	-2.20638	0.0273577	0.0422949
Rv0097	.	117.513	-0.680244	-2.44231	0.0145934	0.0237676
Rv0098	fcoT	57.3945	-0.279429	-0.804025	0.421383	0.488834
Rv0099	fadD10	329.053	-0.725037	-3.07951	0.0020734	0.00389224
Rv0100	.	4.02299	-0.823706	-1.27566	0.202075	0.258156
Rv0101	nrp	1538.77	-2.64223	-17.3876	1.02434e-67	4.87063e-66
Rv0102	.	1262.87	-0.855354	-5.8873	3.92552e-09	1.38889e-08
Rv0103c	ctpB	1017.13	0.018036	0.145038	0.88468	0.909139
Rv0104	.	60.2279	-0.518474	-1.69355	0.09035	0.125142
Rv0106	.	79.255	0.451358	1.7468	0.0806723	0.11286
Rv0107c	ctpI	2095.63	-0.252707	-1.35322	0.175984	0.227792
Rv0108c	.	1707.12	1.19818	4.96606	6.83282e-07	1.96614e-06
Rv0109	PE_PGRS1	79.5967	-0.211879	-0.676053	0.499007	0.566248
Rv0110	.	166.317	-1.40176	-5.67874	1.35694e-08	4.54139e-08
Rv0111	.	282.837	-2.72434	-9.87348	5.42472e-23	5.36827e-22
Rv0112	gca	578.744	1.22087	7.10871	1.17136e-12	5.75208e-12
Rv0113	gmhA	179.973	-0.0312268	-0.126739	0.899147	0.919959
Rv0114	gmhB	93.5004	-0.0591696	-0.19916	0.842138	0.873735
Rv0115a	.	80.8789	2.21342	6.91941	4.5352e-12	2.12533e-11
Rv0115	hddA	181.491	-0.153579	-0.600027	0.548489	0.613646
Rv0116c	ldtA	2018.96	4.02883	15.4576	6.70748e-54	1.95168e-52
Rv0117	oxyS	121.234	0.463546	1.96214	0.0497457	0.072999
Rv0118c	oxcA	357.044	-1.74064	-7.43602	1.03768e-13	5.54235e-13
Rv0119	fadD7	150.761	-1.25256	-3.74316	0.000181717	0.000392747
Rv0120c	fusA2	820.189	0.511035	3.46001	0.000540154	0.00110034
Rv0121c	.	86.5317	-0.241875	-0.853497	0.393384	0.46185
Rv0122	.	39.5423	2.22615	5.49969	3.80455e-08	1.23103e-07
Rv0123	.	144.544	3.53546	13.6986	1.03488e-42	2.20491e-41
Rv0124	PE_PGRS2	25.1574	0.88972	1.64968	0.0990076	0.135878
Rv0125	pepA	1474.63	0.400699	2.90722	0.00364657	0.00660993
Rv0126	treS	926.382	-0.36512	-2.45188	0.0142111	0.0231934
Rv0127	mak	760.799	0.243349	1.77251	0.0763107	0.107375
Rv0128	.	98.4186	-0.288812	-0.973154	0.330477	0.398063
Rv0129c	fbpC	2280.95	-1.26452	-9.09911	9.10767e-20	7.36738e-19
Rv0130	htdZ	50.9802	-0.954413	-2.61796	0.00884584	0.0149631
Rv0131c	fadE1	301.53	0.518714	2.15985	0.0307846	0.0470702
Rv0132c	fgd2	152.412	0.955525	3.12798	0.00176014	0.00333955
Rv0133	.	361.59	-2.03662	-8.99862	2.28578e-19	1.82254e-18
Rv0134	ephF	1088.89	0.223823	1.69377	0.0903095	0.12513
Rv0135c	.	2192.27	2.56404	12.27	1.31249e-34	2.22496e-33
Rv0136	cyp138	1162.05	3.05683	15.0044	6.87158e-51	1.8226e-49
Rv0137c	msrA	383.993	1.14768	5.56326	2.64774e-08	8.64618e-08
Rv0138	.	149.813	0.507932	2.14942	0.0316008	0.0482237
Rv0139	.	408.388	-1.42877	-7.28635	3.18464e-13	1.64343e-12
Rv0140	.	361.403	1.32628	7.17389	7.28986e-13	3.64867e-12
Rv0141c	.	175.568	0.525414	2.46439	0.0137246	0.0225324
Rv0142	.	224.128	1.00836	3.30201	0.000959956	0.00189034
Rv0143c	.	924.391	-0.356183	-2.49708	0.0125221	0.0206617
Rv0144	.	4206.93	1.71162	8.79982	1.37033e-18	1.03145e-17
Rv0145	.	4288.13	1.0124	4.67848	2.89005e-06	7.74986e-06
Rv0146	.	1025.78	1.33974	4.32376	1.5339e-05	3.78524e-05
Rv0147	.	2004.52	0.564694	4.50026	6.78699e-06	1.74785e-05
Rv0148	.	1004.88	0.791511	4.75486	1.98581e-06	5.4411e-06
Rv0149	.	725.955	0.492524	2.61372	0.00895623	0.0151432
Rv0150c	.	15.3732	1.17765	2.55967	0.0104771	0.0175097
Rv0151c	PE1	129.834	-0.473404	-1.73084	0.0834811	0.116414
Rv0152c	PE2	86.5062	0.424942	1.36019	0.173769	0.225542
Rv0153c	ptbB	260.02	-0.754068	-3.8971	9.73495e-05	0.000217019
Rv0154c	fadE2	438.206	-0.944022	-4.20437	2.61816e-05	6.31305e-05
Rv0155	pntAa	186.116	-2.96771	-8.98254	2.64587e-19	2.10107e-18
Rv0156	pntAb	45.6605	-3.67787	-4.62042	3.82969e-06	1.0096e-05
Rv0157	pntB	1156.65	-3.40488	-17.1247	9.7035e-66	4.29931e-64
Rv0157A	.	279	2.90913	11.5318	9.12556e-31	1.2845e-29
Rv0158	.	269.99	-1.96997	-7.62122	2.51293e-14	1.40171e-13
Rv0159c	PE3	54.4598	0.277827	0.79605	0.426003	0.492874
Rv0160c	PE4	46.7964	0.590801	1.59965	0.109676	0.149206
Rv0161	.	60.2398	-1.03841	-3.002	0.00268213	0.00494919
Rv0162c	adhE1	104.627	0.802293	2.20609	0.0273774	0.0423086
Rv0163	.	35.2752	-0.955183	-2.16628	0.0302896	0.0463861
Rv0164	TB18.5	448.442	-0.207447	-0.926713	0.354075	0.421797
Rv0165c	mce1R	510.075	1.08633	5.30915	1.10135e-07	3.40267e-07
Rv0166	fadD5	2701.39	0.0541746	0.331339	0.740388	0.786531
Rv0167	yrbE1A	1419.16	-1.29314	-6.74508	1.52944e-11	6.79966e-11
Rv0168	yrbE1B	562.113	-1.72338	-9.98277	1.8134e-23	1.83648e-22
Rv0169	mce1A	1615.05	-1.82065	-8.98307	2.6332e-19	2.09527e-18
Rv0170	mce1B	1130.79	-1.79037	-9.19475	3.75863e-20	3.14483e-19
Rv0171	mce1C	1275.14	-1.60101	-11.0209	3.03099e-28	3.8122e-27
Rv0172	mce1D	1920.8	-1.44269	-10.3867	2.85132e-25	3.14938e-24
Rv0173	lprK	1108.9	-1.69177	-8.81099	1.24046e-18	9.37319e-18
Rv0174	mce1F	4030.35	-1.67898	-10.4597	1.3228e-25	1.49496e-24
Rv0175	.	1451.38	-0.805863	-6.47278	9.62172e-11	3.94066e-10
Rv0176	.	989.257	-1.81882	-11.0661	1.83104e-28	2.34843e-27
Rv0177	.	824.58	-1.45036	-8.48475	2.16188e-17	1.5079e-16
Rv0178	.	806.965	-1.17412	-7.15567	8.32647e-13	4.15684e-12
Rv0179c	lprO	1019.24	-1.49795	-7.73125	1.06493e-14	6.18804e-14
Rv0180c	.	421.331	-0.763917	-3.99316	6.51995e-05	0.000149361
Rv0181c	.	305.737	-0.0372558	-0.200816	0.840842	0.872623
Rv0182c	sigG	873.955	0.172915	1.05629	0.290837	0.356147
Rv0183	.	373.888	-1.41129	-7.68512	1.52849e-14	8.76412e-14
Rv0184	.	435.666	-2.64805	-10.2337	1.40062e-24	1.50028e-23
Rv0185	.	153.085	-2.43703	-6.62896	3.38058e-11	1.45645e-10
Rv0186A	mymT	4847.6	3.1641	11.7814	4.86846e-32	7.30082e-31
Rv0186	bglS	1501.56	-2.63242	-14.2918	2.46237e-46	5.68093e-45
Rv0187	.	254.694	-1.04972	-4.83474	1.33317e-06	3.72887e-06
Rv0188	.	11470.8	5.19519	22.7646	1.02821e-114	1.00225e-112
Rv0189c	ilvD	1231.44	0.0359645	0.257365	0.796897	0.835467
Rv0190	.	790.351	0.877228	5.38738	7.14913e-08	2.25339e-07
Rv0191	.	474.639	-0.624253	-2.57164	0.0101219	0.0169525
Rv0192	.	555.905	-0.413734	-2.69353	0.00707002	0.0122081
Rv0193c	.	81.4726	-0.0254712	-0.0753995	0.939897	0.954206
Rv0194	.	83.0808	0.271809	1.00811	0.313402	0.379488
Rv0195	.	120.625	2.51937	8.13586	4.09024e-16	2.64914e-15
Rv0196	.	27.7501	-0.224082	-0.455428	0.648801	0.705235
Rv0197	.	167.308	-0.151374	-0.739959	0.459325	0.526428
Rv0198c	zmp1	1466.39	-0.290407	-2.03772	0.0415777	0.0618511
Rv0199	.	136.19	-1.19031	-4.3362	1.4497e-05	3.58653e-05
Rv0200	.	270.157	-1.47585	-6.20958	5.31276e-10	2.03682e-09
Rv0201c	.	570.563	0.789244	4.37044	1.23994e-05	3.10303e-05
Rv0202c	mmpL11	2760.74	-0.160798	-1.32909	0.183819	0.237086
Rv0203	.	206.873	-1.74687	-6.54726	5.86029e-11	2.46752e-10
Rv0204c	.	453.477	-0.586104	-3.44743	0.000565942	0.00114927
Rv0205	.	268.401	-0.809754	-4.04976	5.12696e-05	0.000118918
Rv0206c	mmpL3	6924.32	-0.748432	-6.24633	4.20199e-10	1.62697e-09
Rv0207c	.	2188.64	0.942529	6.53164	6.50513e-11	2.71849e-10
Rv0208c	.	1938.68	2.68833	16.8913	5.21277e-64	2.13943e-62
Rv0209	.	124.07	-0.376982	-1.44219	0.149248	0.197461
Rv0210	.	96.5214	-1.1318	-3.68876	0.000225353	0.000480664
Rv0211	pckA	8207.23	2.40448	12.5391	4.56293e-36	7.90705e-35
Rv0212c	nadR	164.033	1.55582	6.78731	1.14242e-11	5.14946e-11
Rv0213c	.	88.7387	-0.141921	-0.520105	0.60299	0.665457
Rv0214	fadD4	124.396	-0.708917	-2.60496	0.00918855	0.0155159
Rv0216	.	169.267	-0.278865	-1.20251	0.229165	0.288294
Rv0217c	lipW	114.833	0.0943419	0.366882	0.713707	0.761978
Rv0218	.	62.4663	-0.946488	-2.41097	0.01591	0.0257079
Rv0219	.	14.8519	-1.04304	-1.86997	0.0614875	0.0884531
Rv0220	lipC	2616.53	-1.05979	-7.64879	2.02879e-14	1.14642e-13
Rv0221	.	1010.87	-1.52953	-9.96661	2.13394e-23	2.14439e-22
Rv0222	echA1	574.611	-1.33791	-5.99548	2.0288e-09	7.35157e-09
Rv0223c	.	182.129	-0.0317821	-0.131277	0.895556	0.91768
Rv0224c	.	81.1365	-0.504333	-1.48826	0.136681	0.181884
Rv0225	.	445.72	-1.82411	-8.81829	1.16223e-18	8.83341e-18
Rv0226c	.	187.617	-2.57578	-8.63002	6.13418e-18	4.41276e-17
Rv0227c	.	588.634	-1.34976	-8.06254	7.4728e-16	4.72995e-15
Rv0228	.	209.595	-0.942367	-4.24986	2.13906e-05	5.21589e-05
Rv0229c	.	837.535	1.44958	7.86856	3.58732e-15	2.17527e-14
Rv0230c	php	285.863	0.915656	4.37371	1.22153e-05	3.05893e-05
Rv0231	fadE4	296.064	-0.382903	-1.75255	0.0796793	0.111631
Rv0232	.	3771.1	1.61127	11.8999	1.1848e-32	1.82591e-31
Rv0233	nrdB	5317.58	1.64759	11.362	6.46451e-30	8.8439e-29
Rv0234c	gabD1	702.453	-0.347549	-2.0273	0.0426314	0.0632978
Rv0235c	.	133.476	-0.43112	-1.90606	0.056643	0.0820702
Rv0236A	.	143.411	-1.46418	-5.362	8.23033e-08	2.58166e-07
Rv0236c	aftD	1194.88	-2.47869	-6.70987	1.94802e-11	8.54367e-11
Rv0237	lpqI	483.511	-2.31153	-7.41855	1.18408e-13	6.30701e-13
Rv0238	.	700.252	0.646848	4.34535	1.39056e-05	3.44681e-05
Rv0239	vapB24	234.588	0.137928	0.578027	0.563246	0.627636
Rv0240	vapC24	259.659	0.794001	3.75397	0.000174057	0.000377237
Rv0241c	htdX	1094.06	-1.08783	-6.03998	1.54132e-09	5.65876e-09
Rv0242c	fabG4	2281.72	-1.35465	-7.47363	7.8012e-14	4.19543e-13
Rv0243	fadA2	4629.08	-1.07276	-5.30667	1.11646e-07	3.44388e-07
Rv0244c	fadE5	1380.07	-0.581638	-2.71237	0.0066803	0.0115968
Rv0245	.	528.29	2.08147	11.2351	2.74157e-29	3.61127e-28
Rv0246	.	158.499	0.905886	4.09896	4.15009e-05	9.74185e-05
Rv0247c	.	505.181	-2.22971	-10.1262	4.22887e-24	4.43236e-23
Rv0248c	.	2003.34	-2.02101	-9.49345	2.23508e-21	2.01727e-20
Rv0249c	.	1014.03	-1.33259	-7.24066	4.4651e-13	2.25803e-12
Rv0250c	.	624.851	0.329308	1.7287	0.0838619	0.116861
Rv0251c	hsp	1124.64	2.21695	8.33952	7.45901e-17	4.98845e-16
Rv0252	nirB	1453.34	2.09362	13.3705	8.99756e-41	1.71968e-39
Rv0253	nirD	93.319	2.55418	6.72108	1.80377e-11	7.9378e-11
Rv0254c	cobU	36.3579	-0.792763	-1.80472	0.0711192	0.100944
Rv0255c	cobQ1	139.196	-0.97749	-3.03204	0.00242909	0.00451646
Rv0256c	PPE2	164.228	-0.119555	-0.49161	0.622995	0.68232
Rv0257	.	211.551	0.975106	3.94416	8.00812e-05	0.000180902
Rv0258c	.	61.0375	0.384005	1.14348	0.252839	0.314858
Rv0259c	.	14.2601	0.23583	0.456795	0.647819	0.704831
Rv0260c	.	21.9605	2.22302	5.45472	4.90497e-08	1.57144e-07
Rv0261c	narK3	29.6741	-0.985129	-2.14389	0.0320414	0.0488388
Rv0262c	aac	133.708	-0.0331537	-0.13244	0.894636	0.91722
Rv0263c	.	217.844	0.577671	2.83082	0.00464284	0.00826972
Rv0264c	.	110.781	0.489157	2.10368	0.035406	0.0534241
Rv0265c	.	360.885	-1.04078	-5.14394	2.6903e-07	8.09373e-07
Rv0266c	oplA	483.632	0.339198	1.80624	0.0708816	0.10068
Rv0267	narU	19.1359	1.09114	2.42179	0.0154443	0.025028
Rv0268c	.	895.361	2.63298	15.147	7.92853e-52	2.2081e-50
Rv0269c	.	175.904	-0.941709	-3.50804	0.000451418	0.000927821
Rv0270	fadD2	4156.03	0.779054	6.25894	3.8761e-10	1.50377e-09
Rv0271c	fadE6	1357.45	-0.105132	-0.713798	0.475352	0.543041
Rv0272c	.	526.189	0.09464	0.496686	0.619411	0.679539
Rv0273c	.	233.982	0.127984	0.529103	0.596734	0.659299
Rv0274	.	228.524	-0.04577	-0.222879	0.823629	0.857956
Rv0275c	.	2421.86	3.10965	18.0297	1.1382e-72	6.16368e-71
Rv0276	.	2402.53	2.31187	15.1237	1.12929e-51	3.10078e-50
Rv0277c	vapC25	2018.14	2.12046	11.2786	1.67415e-29	2.22024e-28
Rv0278c	.	42.0662	-0.527474	-1.06036	0.288979	0.354317
Rv0279c	PE_PGRS4	64.6695	0.189355	0.381037	0.703176	0.753002
Rv0280	PPE3	362.542	0.911609	2.45741	0.0139944	0.0228887
Rv0281	.	763.345	-0.324534	-1.89456	0.0581505	0.0840047
Rv0282	eccA3	6568.04	-0.573549	-3.63583	0.000277092	0.00058399
Rv0283	eccB3	3501.11	-0.788526	-3.15606	0.00159915	0.00305342
Rv0284	eccC3	6210.59	-1.12933	-5.39097	7.0077e-08	2.2106e-07
Rv0285	PE5	372.634	-2.01899	-6.08104	1.19404e-09	4.42963e-09
Rv0286	PPE4	1893.39	-1.81441	-5.42081	5.93296e-08	1.88376e-07
Rv0287	esxG	1097.14	-1.4373	-6.19377	5.87437e-10	2.23892e-09
Rv0288	esxH	531.331	-1.13187	-4.99035	6.02696e-07	1.74197e-06
Rv0289	espG3	3423.31	-1.17421	-4.9724	6.61302e-07	1.90711e-06
Rv0290	eccD3	4086.55	-1.25667	-4.19983	2.67118e-05	6.43691e-05
Rv0291	mycP3	3323.81	-0.886118	-2.67613	0.00744777	0.0127981
Rv0292	eccE3	1073.46	-0.884731	-4.71809	2.38068e-06	6.4505e-06
Rv0293c	.	1400.37	0.264303	1.2074	0.227277	0.286133
Rv0294	tam	29.2235	0.0398102	0.103774	0.917349	0.935585
Rv0295c	.	402.375	-0.944168	-4.04226	5.29382e-05	0.000122715
Rv0296c	.	449.631	0.25794	1.36815	0.171265	0.222662
Rv0297	PE_PGRS5	597.601	1.13506	2.82277	0.00476111	0.00845335
Rv0298	.	481.543	0.408932	2.064	0.0390174	0.0583764
Rv0299	.	445.009	0.209834	1.13264	0.257367	0.319883
Rv0300	vapB2	455.19	0.175314	1.06736	0.285811	0.350875
Rv0301	vapC2	771.2	0.429326	2.39679	0.0165393	0.0266474
Rv0302	.	542.122	0.559232	3.4437	0.000573813	0.00116465
Rv0303	.	272.486	-0.61636	-2.46925	0.0135396	0.0222652
Rv0304c	PPE5	334.534	-0.779654	-3.13609	0.00171219	0.00325174
Rv0305c	PPE6	210.681	0.556555	2.62199	0.00874168	0.0147997
Rv0306	.	31.0992	0.311721	0.82178	0.411202	0.479449
Rv0307c	.	179.746	0.775223	2.3305	0.0197799	0.0314014
Rv0308	.	328.385	-1.93664	-7.03483	1.99504e-12	9.61518e-12
Rv0309	.	517.816	-0.41595	-2.43078	0.0150665	0.0244767
Rv0310c	.	35.1615	-0.358754	-0.961572	0.336265	0.404036
Rv0311	.	275.732	0.713015	2.3114	0.0208109	0.0329043
Rv0312	.	637.032	-0.716419	-3.62523	0.000288705	0.00060748
Rv0313	.	2027.68	1.73395	9.65204	4.8189e-22	4.51656e-21
Rv0314c	.	723.216	0.273778	1.32469	0.185274	0.238726
Rv0315	.	689.021	-0.16061	-1.00215	0.316271	0.382487
Rv0316	.	120.417	-1.3912	-3.30606	0.000946178	0.00186603
Rv0317c	glpQ2	656.799	0.166239	0.922023	0.356516	0.424056
Rv0318c	.	58.1793	-0.266179	-0.817357	0.413724	0.481669
Rv0319	pcp	114.517	-1.3854	-5.10898	3.23897e-07	9.6772e-07
Rv0320	.	53.2911	-1.66274	-4.00151	6.29395e-05	0.000144354
Rv0321	dcd	115.825	0.418364	1.75806	0.0787365	0.110509
Rv0322	udgA	115.325	1.0294	4.06273	4.85011e-05	0.000113034
Rv0323c	.	135.675	1.49809	6.22298	4.8781e-10	1.87571e-09
Rv0324	.	96.7513	1.39505	5.14443	2.68335e-07	8.07907e-07
Rv0325	.	15.1859	1.39729	2.57564	0.0100055	0.0167735
Rv0326	.	63.2723	1.86335	6.07661	1.22746e-09	4.54931e-09
Rv0327c	cyp135A1	47.6073	-1.66133	-3.53161	0.00041303	0.000852969
Rv0328	.	520.639	1.66345	7.58724	3.26781e-14	1.80215e-13
Rv0329c	.	11.5427	-0.383732	-0.664167	0.506583	0.572708
Rv0330c	.	31.6711	0.372009	0.968344	0.332872	0.400408
Rv0331	.	149.029	1.15009	2.81162	0.00492931	0.00872419
Rv0332	.	256.702	-0.234597	-1.09105	0.27525	0.33887
Rv0333	.	106.434	0.330286	1.21799	0.223229	0.281765
Rv0334	rmlA	201.769	-0.200592	-0.903361	0.366334	0.434541
Rv0335c	PE6	10.9483	1.49056	2.8063	0.00501137	0.00885563
Rv0336	.	27.564	0.280022	0.578763	0.562749	0.627261
Rv0337c	aspC	960.376	-0.347681	-2.03194	0.04216	0.0626455
Rv0338c	.	2562.72	-1.07548	-7.70537	1.30467e-14	7.49178e-14
Rv0339c	.	461.221	-0.14065	-0.829785	0.40666	0.475052
Rv0340	.	408.95	1.41947	7.41164	1.24747e-13	6.61753e-13
Rv0341	iniB	6073.79	3.82138	15.012	6.12422e-51	1.6355e-49
Rv0342	iniA	2209.23	2.14239	12.2369	1.97416e-34	3.28942e-33
Rv0343	iniC	830.157	1.09586	5.40963	6.31556e-08	2.00036e-07
Rv0344c	lpqJ	28.1642	-0.739276	-1.73107	0.0834395	0.116397
Rv0345	.	99.657	0.438481	1.55735	0.119388	0.16096
Rv0346c	ansP2	1811.76	-0.981833	-6.35211	2.12382e-10	8.49308e-10
Rv0347	.	206.931	0.442694	1.74925	0.0802486	0.112348
Rv0348	.	114.249	0.595543	1.99103	0.0464781	0.0685043
Rv0349	.	145.018	0.740756	3.07564	0.00210049	0.00393741
Rv0350	dnaK	13689.6	1.57766	9.51722	1.77879e-21	1.61667e-20
Rv0351	grpE	4323.99	1.4482	8.08051	6.44957e-16	4.11569e-15
Rv0352	dnaJ1	4661.72	1.28183	6.58057	4.6865e-11	1.9992e-10
Rv0353	hspR	649.922	1.16842	5.10536	3.30174e-07	9.83459e-07
Rv0354c	PPE7	26.1212	-0.0226162	-0.0551417	0.956026	0.965935
Rv0355c	PPE8	1137.66	-0.468031	-3.26334	0.00110109	0.00214873
Rv0356c	.	40.9735	-0.892199	-2.18927	0.0285775	0.0440061
Rv0357c	purA	200.801	-0.500761	-2.39415	0.0166588	0.0267846
Rv0358	.	19.7055	-0.150614	-0.304144	0.761019	0.804777
Rv0359	.	35.051	-0.524127	-1.39212	0.163886	0.213924
Rv0360c	.	112.968	-0.505759	-1.97508	0.0482592	0.0709513
Rv0361	.	905.487	1.0989	6.30529	2.87657e-10	1.13405e-09
Rv0362	mgtE	169.845	0.298904	1.29664	0.194755	0.249787
Rv0363c	fba	1442.93	0.0522749	0.280506	0.779089	0.81922
Rv0364	.	300.606	-0.587543	-2.77168	0.00557672	0.00977242
Rv0365c	.	239.194	0.922679	4.33804	1.43761e-05	3.55888e-05
Rv0366c	.	106.327	1.75564	5.24835	1.53464e-07	4.68197e-07
Rv0367c	.	134.2	2.23219	5.93229	2.9874e-09	1.07156e-08
Rv0368c	.	13.7074	-0.654131	-1.19176	0.233355	0.293122
Rv0369c	.	12.3575	0.479255	0.923471	0.355762	0.423547
Rv0370c	.	31.3146	-0.192096	-0.500289	0.616871	0.678054
Rv0371c	.	6.67154	-0.859142	-1.32749	0.184346	0.237608
Rv0372c	.	17.4067	0.648625	1.30144	0.19311	0.247757
Rv0373c	.	82.5909	-0.0643456	-0.211572	0.832441	0.865055
Rv0374c	.	12.9536	0.783097	1.3784	0.168079	0.219031
Rv0375c	.	26.4494	0.0107316	0.0240984	0.980774	0.983549
Rv0376c	.	131.513	0.963243	3.11657	0.00182968	0.00346139
Rv0377	.	171.871	0.546601	2.62201	0.00874116	0.0147997
Rv0378	.	3.52828	-0.907369	-1.40565	0.159828	0.209399
Rv0379	secE2	44.5256	-1.36256	-3.24605	0.00117019	0.00227559
Rv0380c	.	65.1366	-1.24805	-3.57906	0.000344828	0.000720392
Rv0381c	.	226.322	-0.195521	-0.728371	0.466387	0.534051
Rv0382c	pyrE	617.138	0.172492	0.66023	0.509106	0.574864
Rv0383c	.	3077.93	0.609628	5.06025	4.18716e-07	1.23773e-06
Rv0384c	clpB	893.034	0.913345	2.88563	0.00390626	0.00703813
Rv0385	.	190.48	1.72062	6.46115	1.03913e-10	4.24691e-10
Rv0386	.	414.603	-0.0829239	-0.529258	0.596627	0.659299
Rv0389	purT	222.973	0.731898	3.03346	0.00241766	0.00449736
Rv0390	.	273.895	0.18903	0.865295	0.386877	0.455583
Rv0391	metZ	671.774	0.467705	2.34995	0.0187761	0.0299664
Rv0392c	ndhA	501.426	0.542332	3.33469	0.000853956	0.0016964
Rv0394c	.	305.116	0.601639	3.5128	0.00044341	0.000911844
Rv0395	.	4.94167	-0.354711	-0.563504	0.573092	0.637176
Rv0397	.	3.00146	0.229953	0.363804	0.716005	0.763866
Rv0397A	.	278.568	1.71807	8.6145	7.02453e-18	5.01624e-17
Rv0398c	.	164.892	0.897994	2.85444	0.00431121	0.00774628
Rv0399c	lpqK	219.135	0.424641	2.1529	0.0313268	0.047843
Rv0400c	fadE7	691.268	0.647465	2.94635	0.00321553	0.0058668
Rv0401	.	36.1902	-0.885118	-2.07953	0.0375686	0.056447
Rv0402c	mmpL1	314.444	-2.49583	-8.68239	3.87541e-18	2.82434e-17
Rv0403c	mmpS1	35.3467	-0.829962	-2.02165	0.0432121	0.0640624
Rv0404	fadD30	280.764	-1.53648	-6.28293	3.3224e-10	1.30061e-09
Rv0405	pks6	1090.55	-1.94576	-11.921	9.20247e-33	1.44098e-31
Rv0406c	.	115.133	0.590808	1.88831	0.058984	0.0850827
Rv0407	fgd1	497.087	-0.157264	-0.954235	0.339965	0.408356
Rv0408	pta	821.872	-0.709101	-2.83677	0.00455722	0.00813954
Rv0409	ackA	523.817	-1.08995	-6.32074	2.60317e-10	1.03463e-09
Rv0410c	pknG	3102.39	1.26118	7.89584	2.88373e-15	1.75682e-14
Rv0411c	glnH	1441.34	1.17964	6.4774	9.33159e-11	3.83796e-10
Rv0412c	.	2551.2	0.930286	6.11238	9.81567e-10	3.67287e-09
Rv0413	mutT3	318.708	0.0727225	0.250291	0.802362	0.840293
Rv0414c	thiE	49.5274	-0.903134	-2.16412	0.030455	0.0466029
Rv0415	thiO	288.693	0.548791	2.70075	0.00691835	0.0119621
Rv0416	thiS	1.34423	-0.188218	-0.313582	0.753838	0.797833
Rv0417	thiG	75.589	0.0389234	0.134925	0.892671	0.915445
Rv0418	lpqL	773.277	-2.18555	-11.7958	4.10121e-32	6.17398e-31
Rv0419	lpqM	1670.66	0.798481	5.31175	1.0858e-07	3.35728e-07
Rv0420c	.	125.842	0.231828	0.952155	0.341019	0.409369
Rv0421c	.	206.597	-1.37359	-5.05954	4.20259e-07	1.24136e-06
Rv0422c	thiD	335.057	-0.893541	-3.96392	7.37286e-05	0.000167718
Rv0423c	thiC	2502.47	-0.85291	-4.59683	4.28959e-06	1.124e-05
Rv0424c	.	246.116	-1.70321	-5.90224	3.58599e-09	1.27571e-08
Rv0425c	ctpH	4293.62	-0.760189	-3.90494	9.4249e-05	0.00021083
Rv0426c	.	443.974	-0.180241	-0.972278	0.330912	0.398414
Rv0427c	xthA	136.415	-2.45153	-6.57426	4.88952e-11	2.07671e-10
Rv0428c	.	67.44	-2.16914	-5.10601	3.29031e-07	9.81555e-07
Rv0429c	def	157.864	-2.8765	-8.78397	1.57805e-18	1.17645e-17
Rv0430	.	115.65	-1.76794	-5.72123	1.05755e-08	3.5918e-08
Rv0431	.	264.314	-1.92475	-7.82456	5.09448e-15	3.04653e-14
Rv0432	sodC	587.154	-1.12624	-5.49702	3.86268e-08	1.24881e-07
Rv0433	.	729.987	-1.50719	-9.03647	1.61817e-19	1.2982e-18
Rv0434	.	375.308	-2.1256	-9.96668	2.1324e-23	2.14439e-22
Rv0435c	.	819.377	-1.19004	-5.77119	7.87154e-09	2.70884e-08
Rv0436c	pssA	307.481	-0.386473	-2.1804	0.0292277	0.0448833
Rv0437c	psd	169.803	-0.19536	-0.670281	0.502679	0.569255
Rv0438c	moeA2	276.22	-0.446124	-2.12899	0.0332554	0.050472
Rv0439c	.	130.727	-1.23039	-4.70257	2.56911e-06	6.93695e-06
Rv0440	groEL2	13727.2	0.615558	1.87299	0.0610704	0.0879878
Rv0441c	.	276.409	1.09039	5.47472	4.38209e-08	1.40972e-07
Rv0442c	PPE10	384.404	1.38072	6.26559	3.71412e-10	1.44669e-09
Rv0443	.	707.47	-0.0373134	-0.212777	0.831501	0.864308
Rv0444c	rskA	414.3	-1.35602	-5.8117	6.18408e-09	2.149e-08
Rv0445c	sigK	206.759	-0.687353	-3.1436	0.00166885	0.00317718
Rv0446c	.	171.646	-2.05705	-7.79287	6.55052e-15	3.86977e-14
Rv0447c	ufaA1	129.163	-1.17401	-2.91472	0.00356012	0.00646527
Rv0448c	.	9.61674	-0.0403781	-0.0724845	0.942216	0.95592
Rv0449c	.	141.563	-0.123436	-0.447952	0.654188	0.710143
Rv0450c	mmpL4	2093.5	-0.84028	-5.03708	4.72688e-07	1.38781e-06
Rv0451c	mmpS4	543.801	0.240844	1.24602	0.212757	0.269244
Rv0452	.	105.056	1.18224	5.05499	4.30415e-07	1.27039e-06
Rv0453	PPE11	39.6796	0.241666	0.658025	0.510522	0.576296
Rv0455c	.	1013.18	0.922459	3.81879	0.000134106	0.000293918
Rv0456c	echA2	48.3632	0.0601173	0.17155	0.863791	0.892165
Rv0456A	mazF1	29.208	1.5271	3.78479	0.000153839	0.00033528
Rv0457c	.	153.679	0.526281	1.998	0.0457166	0.0675186
Rv0458	.	596.432	0.515453	2.4308	0.0150656	0.0244767
Rv0459	.	134.267	0.529701	2.42571	0.0152784	0.0247797
Rv0460	.	94.5301	-0.347095	-1.21666	0.223732	0.282308
Rv0461	.	205.565	-0.220195	-0.967979	0.333055	0.400426
Rv0462	lpdC	1948.31	-0.92655	-3.44079	0.000580008	0.00117661
Rv0463	.	66.326	-0.735393	-2.27056	0.0231736	0.0362721
Rv0464c	.	422.939	-1.58725	-7.79448	6.46721e-15	3.82635e-14
Rv0465c	.	596.168	-0.0050574	-0.0242909	0.980621	0.983549
Rv0466	.	540.386	-1.15455	-5.72024	1.06373e-08	3.60966e-08
Rv0467	icl1	1650.72	1.27991	4.8265	1.38953e-06	3.86984e-06
Rv0468	fadB2	471.412	0.029334	0.153417	0.878069	0.904277
Rv0469	umaA	589.331	-0.703242	-4.32977	1.49266e-05	3.68815e-05
Rv0470A	.	86.0772	0.541604	2.03796	0.0415536	0.0618387
Rv0470c	pcaA	1715.7	0.0607903	0.354335	0.723088	0.770095
Rv0471c	.	191.535	1.15861	5.74975	8.93757e-09	3.05949e-08
Rv0472c	.	1044.72	0.305218	1.42059	0.155437	0.204263
Rv0473	.	1012.42	0.554358	3.3857	0.000709961	0.00142394
Rv0474	.	1057.21	2.17789	11.295	1.38857e-29	1.8605e-28
Rv0475	hbhA	2124.42	1.24909	4.60792	4.06715e-06	1.06859e-05
Rv0476	.	646.358	1.60267	8.21537	2.11516e-16	1.38838e-15
Rv0477	.	866.13	1.53516	10.7309	7.28589e-27	8.84975e-26
Rv0478	deoC	632.222	1.21243	7.9929	1.31797e-15	8.20891e-15
Rv0479c	.	1152.17	0.177611	0.848382	0.396225	0.464766
Rv0480c	.	178.556	-0.413833	-1.4136	0.15748	0.2066
Rv0481c	.	154.736	-0.524628	-1.91529	0.0554559	0.0804951
Rv0482	murB	75.3862	-0.761957	-2.27083	0.0231572	0.036261
Rv0483	lprQ	3609.88	0.500117	2.44958	0.0143023	0.0233129
Rv0484c	.	192.181	0.456197	2.06865	0.0385793	0.0578319
Rv0485	.	2849.43	0.579924	2.63316	0.00845949	0.0144159
Rv0486	mshA	2483.91	0.0793209	0.401449	0.688089	0.740742
Rv0487	.	841.825	0.320607	2.06972	0.0384785	0.0577029
Rv0488	.	65.0223	0.368656	1.16606	0.24359	0.304796
Rv0489	gpm1	424.76	-0.212991	-1.04153	0.297631	0.362531
Rv0490	senX3	3024.44	1.20797	6.50616	7.70947e-11	3.19779e-10
Rv0491	regX3	1085.58	0.98072	5.54191	2.99196e-08	9.72947e-08
Rv0492A	.	7.94898	-0.00614357	-0.0104564	0.991657	0.992676
Rv0492c	.	103.4	-0.237511	-0.618155	0.536473	0.601461
Rv0493c	.	59.8437	0.116702	0.356298	0.721617	0.76895
Rv0494	.	19.9289	1.2627	2.5815	0.00983728	0.0165255
Rv0495c	.	1005.42	0.263844	1.75021	0.0800825	0.112156
Rv0496	.	582.221	0.124071	0.852639	0.39386	0.462269
Rv0497	.	301.452	-0.39299	-1.59198	0.111389	0.151325
Rv0498	.	190.459	-1.04778	-3.6863	0.000227536	0.000484259
Rv0499	.	159.112	-1.88785	-7.00391	2.48915e-12	1.19229e-11
Rv0500A	.	985.889	0.372457	2.50848	0.0121251	0.0200492
Rv0500	proC	210.908	-1.34878	-6.10568	1.02365e-09	3.82667e-09
Rv0501	galE2	2682.44	1.80855	11.769	5.63563e-32	8.4189e-31
Rv0502	.	7748.4	2.84727	16.9148	3.49939e-64	1.46711e-62
Rv0503c	cmaA2	1044.98	0.752629	3.98972	6.61526e-05	0.000151367
Rv0504c	.	231.182	-0.105127	-0.471196	0.637501	0.695666
Rv0505c	serB1	794.984	-0.142012	-0.80293	0.422015	0.489422
Rv0506	mmpS2	212.07	-0.643083	-2.49071	0.012749	0.0210272
Rv0507	mmpL2	859.961	-1.26484	-6.56984	5.037e-11	2.1347e-10
Rv0508	.	41.3854	-1.14793	-2.82931	0.00466482	0.0083013
Rv0509	hemA	2868.36	-0.717273	-5.27447	1.33139e-07	4.09068e-07
Rv0510	hemC	1515.67	-1.71187	-5.06461	4.09248e-07	1.21158e-06
Rv0511	hemD	3533.33	-1.55884	-7.10451	1.20751e-12	5.9221e-12
Rv0512	hemB	2329.27	-1.9427	-8.85064	8.7018e-19	6.69198e-18
Rv0513	.	698.163	-2.44557	-9.97836	1.89576e-23	1.91491e-22
Rv0514	.	221.684	-2.33282	-8.38243	5.18481e-17	3.50357e-16
Rv0515	.	198.195	-1.30235	-3.88277	0.000103273	0.000229307
Rv0516c	.	363.325	1.93659	8.72448	2.67412e-18	1.9747e-17
Rv0517	.	252.156	-0.164407	-0.670961	0.502245	0.568929
Rv0518	.	111.266	-0.347494	-1.31333	0.18907	0.243296
Rv0519c	.	202.031	-1.43949	-5.67458	1.39026e-08	4.63697e-08
Rv0522	gabP	624.598	0.604743	2.5243	0.0115928	0.0192259
Rv0523c	.	72.7637	0.155062	0.515331	0.606322	0.668944
Rv0524	hemL	1745.47	-0.0650171	-0.30079	0.763575	0.806605
Rv0525	.	262.086	-0.658719	-2.56557	0.0103007	0.0172297
Rv0526	.	537.583	-1.34165	-4.67641	2.91943e-06	7.82328e-06
Rv0527	ccdA	876.198	-1.92351	-6.75005	1.47798e-11	6.5964e-11
Rv0528	.	1305.22	-1.65909	-6.02607	1.6799e-09	6.15017e-09
Rv0529	ccsA	705.569	-1.57659	-6.8965	5.32996e-12	2.48286e-11
Rv0530A	.	444.995	2.47463	10.2006	1.97134e-24	2.10007e-23
Rv0530	.	931.052	-0.906363	-3.90455	9.44009e-05	0.000211049
Rv0531	.	107.657	-1.31453	-4.19148	2.77145e-05	6.67441e-05
Rv0532	PE_PGRS6	133.745	-1.14653	-2.88982	0.0038546	0.00695148
Rv0533c	fabH	232.053	-0.856411	-3.8395	0.000123287	0.000271733
Rv0534c	menA	98.6764	-0.27919	-1.09403	0.27394	0.337683
Rv0535	.	91.9476	0.0458162	0.159703	0.873115	0.900841
Rv0536	galE3	80.0262	-0.0184238	-0.0488119	0.961069	0.970026
Rv0537c	.	1070.85	-0.474969	-3.5195	0.000432356	0.000891934
Rv0538	.	518.734	0.405533	1.4479	0.147645	0.195472
Rv0539	.	61.2093	-1.00396	-2.35901	0.018324	0.0293168
Rv0540	.	38.6366	-1.23433	-2.72627	0.0064055	0.0111545
Rv0541c	.	767.327	-1.62546	-7.72338	1.13281e-14	6.5629e-14
Rv0542c	menE	518.587	-0.804453	-2.70509	0.00682865	0.0118228
Rv0543c	.	718.104	0.0436441	0.239353	0.810832	0.847605
Rv0544c	.	31.2862	-1.49801	-3.17428	0.00150209	0.00287796
Rv0545c	pitA	4000.94	-1.75787	-8.78928	1.50518e-18	1.12427e-17
Rv0546c	.	180.91	-1.91879	-6.31611	2.68236e-10	1.06178e-09
Rv0547c	.	252.439	-0.559532	-2.55741	0.0105454	0.0176087
Rv0548c	menB	537.895	-0.184875	-0.992499	0.320954	0.38755
Rv0549c	vapC3	310.766	1.92389	8.60186	7.8437e-18	5.59097e-17
Rv0550c	vapB3	27.3849	1.26341	3.08376	0.002044	0.00384631
Rv0551c	fadD8	218.233	-1.55989	-6.17947	6.43166e-10	2.4394e-09
Rv0552	.	262.298	-0.192671	-0.880247	0.378725	0.446793
Rv0553	menC	35.6462	-0.155769	-0.3696	0.711681	0.760023
Rv0554	bpoC	144.114	-1.47548	-5.19061	2.0961e-07	6.34525e-07
Rv0555	menD	945.113	-0.836123	-3.48951	0.000483902	0.000990533
Rv0556	.	267.862	-1.49912	-6.37332	1.84984e-10	7.43561e-10
Rv0557	mgtA	585.825	-0.774835	-5.11098	3.20492e-07	9.59015e-07
Rv0558	menH	778.317	0.16676	1.04792	0.294674	0.359829
Rv0559c	.	655.701	0.580309	3.73759	0.000185796	0.000400453
Rv0560c	.	170.543	0.48768	2.19739	0.0279926	0.0431908
Rv0561c	.	181.276	-0.031558	-0.118462	0.905702	0.925887
Rv0562	grcC1	1065.51	-0.837053	-6.4065	1.489e-10	6.02869e-10
Rv0563	htpX	1450.27	0.570809	4.34534	1.39057e-05	3.44681e-05
Rv0564c	gpdA1	122.129	0.80464	3.33597	0.00085003	0.00169009
Rv0565c	.	90.418	-1.31761	-3.87811	0.00010527	0.000233608
Rv0566c	.	62.7951	-1.55924	-4.05424	5.02965e-05	0.000117008
Rv0567	.	356.856	0.177291	1.09305	0.274371	0.338
Rv0568	cyp135B1	1423.12	0.515246	2.70315	0.00686866	0.0118815
Rv0569	.	5978.93	4.7871	16.59	8.23456e-62	3.00061e-60
Rv0570	nrdZ	18942.1	5.98922	30.9738	1.21615e-210	1.89671e-208
Rv0571c	.	3270.2	5.22796	33.0928	3.76645e-240	8.15854e-238
Rv0572c	.	3915.57	5.89341	26.4131	9.68266e-154	1.34831e-151
Rv0573c	pncB2	439.57	4.16516	16.3658	3.35355e-60	1.14697e-58
Rv0574c	.	1896.85	5.34728	36.3841	7.59521e-290	1.85086e-287
Rv0575c	.	1062.69	2.44763	13.206	8.10587e-40	1.51946e-38
Rv0576	.	1199.52	1.6519	7.30802	2.71107e-13	1.40192e-12
Rv0577	TB27.3	1087.22	1.11583	3.64471	0.000267691	0.000565706
Rv0578c	PE_PGRS7	1286.9	0.2111	0.669466	0.503198	0.569678
Rv0579	.	471.808	1.34059	8.3096	9.60288e-17	6.40028e-16
Rv0580c	.	399.501	0.570767	2.84967	0.00437653	0.00784917
Rv0581	vapB26	20.1103	-0.247466	-0.493966	0.62133	0.68107
Rv0582	vapC26	96.8413	0.0362004	0.130245	0.896373	0.918034
Rv0583c	lpqN	74.9446	-0.915748	-2.56916	0.0101945	0.0170667
Rv0584	.	258.186	0.0157746	0.0758975	0.939501	0.954206
Rv0585c	.	135.301	-0.796587	-3.27662	0.00105058	0.00205427
Rv0586	mce2R	1542.65	3.16649	14.8022	1.41686e-49	3.6585e-48
Rv0587	yrbE2A	825.952	1.18704	5.76321	8.25273e-09	2.83501e-08
Rv0588	.	545.93	0.766665	4.4537	8.44049e-06	2.14954e-05
Rv0589	mce2A	772.376	0.177943	1.02565	0.305056	0.370533
Rv0591	mce2C	88.5641	0.196707	0.765946	0.443708	0.510631
Rv0592	mce2D	61.4015	-1.10644	-3.0976	0.00195091	0.00367647
Rv0593	lprL	42.5749	-1.56799	-3.58537	0.000336595	0.000704446
Rv0594	mce2F	155.345	-0.0529691	-0.224913	0.822047	0.856766
Rv0595c	vapC4	90.791	0.745554	2.70562	0.00681769	0.011809
Rv0596c	vapB4	26.668	0.453267	1.04529	0.295889	0.361086
Rv0597c	.	1479.1	-1.40499	-7.37607	1.63025e-13	8.58966e-13
Rv0598c	vapC27	434.919	-0.624555	-3.86384	0.000111616	0.000247268
Rv0599c	vapB27	33.3858	-0.273732	-0.614787	0.538695	0.603729
Rv0601c	.	3.56794	-0.205844	-0.326154	0.744308	0.789031
Rv0602c	tcrA	9.21137	-0.270581	-0.480564	0.630826	0.689927
Rv0604	lpqO	77.2875	-0.367049	-1.11086	0.266627	0.329816
Rv0605	.	601.932	-1.16778	-4.87771	1.07325e-06	3.03012e-06
Rv0607	.	124.697	-0.59527	-1.73495	0.0827492	0.115558
Rv0608	vapB28	181.777	0.466877	2.30962	0.0209094	0.0330331
Rv0609	vapC28	243.436	0.852649	4.15281	3.28411e-05	7.82207e-05
Rv0609A	.	165.056	1.1205	5.16894	2.35424e-07	7.11564e-07
Rv0610c	.	340.238	0.170486	0.922083	0.356485	0.424056
Rv0611c	.	174.52	0.158589	0.681155	0.495773	0.563264
Rv0612	.	343.959	3.48559	18.7621	1.54118e-78	9.24471e-77
Rv0613c	.	852.088	-1.12487	-4.31382	1.6046e-05	3.9572e-05
Rv0615	.	401.308	1.84351	7.88891	3.04848e-15	1.85429e-14
Rv0616A	vapB29	187.005	0.75938	3.53865	0.000402182	0.000831887
Rv0617	vapC29	384.494	0.329449	1.96033	0.0499573	0.0732269
Rv0620	galK	6.17149	-0.271502	-0.437573	0.661696	0.716852
Rv0621	.	145.024	0.974669	3.98332	6.79603e-05	0.000155139
Rv0622	.	79.0756	1.12538	3.40137	0.000670483	0.00134892
Rv0623	vapB30	235.63	3.41947	16.2064	4.54237e-59	1.47589e-57
Rv0624	vapC30	296.101	2.96121	14.3932	5.71028e-47	1.34936e-45
Rv0625c	.	58.8835	-0.659487	-1.68853	0.0913087	0.12638
Rv0626	vapB5	95.9345	0.210014	0.817866	0.413434	0.481475
Rv0627	vapC5	154.876	0.488233	1.99986	0.0455153	0.0672468
Rv0628c	.	1401.54	2.53605	11.6168	3.38412e-31	4.94182e-30
Rv0629c	recD	211	-0.937516	-3.65	0.000262243	0.000554493
Rv0630c	recB	147.252	-2.20748	-6.31791	2.65116e-10	1.05263e-09
Rv0631c	recC	105.032	-1.25716	-4.0295	5.58955e-05	0.000129033
Rv0632c	echA3	1182.24	-1.02331	-5.93554	2.92876e-09	1.05185e-08
Rv0633c	.	364.5	-0.380688	-2.01875	0.0435134	0.0644845
Rv0634A	.	282.363	-1.32838	-4.90642	9.27561e-07	2.64368e-06
Rv0634B	rpmG2	78.0732	-0.269911	-0.83854	0.401727	0.47023
Rv0634c	.	728.488	-0.314895	-1.30836	0.19075	0.245214
Rv0635	hadA	361.458	-1.01085	-5.24774	1.53974e-07	4.69385e-07
Rv0636	hadB	375.37	-1.1067	-4.57589	4.74204e-06	1.23674e-05
Rv0637	hadC	660.604	-1.24243	-6.858	6.98336e-12	3.20708e-11
Rv0638	secE1	3010.66	1.56948	7.77162	7.74908e-15	4.55711e-14
Rv0639	nusG	4995.5	1.00948	6.24195	4.32141e-10	1.67154e-09
Rv0640	rplK	2024.67	0.397882	2.26745	0.0233627	0.0365241
Rv0641	rplA	4442.03	-0.197742	-1.5752	0.11521	0.155811
Rv0642c	mmaA4	1273.97	-0.397386	-1.70785	0.087664	0.121768
Rv0643c	mmaA3	595.186	0.0987042	0.429878	0.667284	0.722104
Rv0644c	mmaA2	354.335	0.0145941	0.0641383	0.94886	0.961186
Rv0645c	mmaA1	271.892	0.658737	2.41331	0.0158083	0.0255647
Rv0646c	lipG	284.051	-1.54672	-6.59969	4.12022e-11	1.76536e-10
Rv0647c	.	552.147	-1.0113	-4.03958	5.35466e-05	0.000123978
Rv0648	.	111.1	1.41034	4.26469	2.00179e-05	4.89341e-05
Rv0651	rplJ	677.145	-0.703683	-2.95356	0.00314127	0.00573936
Rv0652	rplL	320.88	-1.11258	-3.02808	0.00246113	0.0045695
Rv0653c	.	72.2288	1.39252	4.86197	1.16223e-06	3.27187e-06
Rv0654	.	467.647	1.11209	4.67473	2.94338e-06	7.88205e-06
Rv0655	mkl	6720.8	0.764549	4.73547	2.18549e-06	5.95889e-06
Rv0656c	vapC6	116.35	0.885269	3.57971	0.000343982	0.000719134
Rv0657c	vapB6	70.2545	0.208053	0.681185	0.495754	0.563264
Rv0658c	.	380.296	0.480502	2.36198	0.0181774	0.0291063
Rv0659c	mazF2	1297.67	1.0377	7.11116	1.15071e-12	5.65776e-12
Rv0660c	mazE2	571.495	0.603808	3.16556	0.00154787	0.0029613
Rv0661c	vapC7	5.21416	-0.488317	-0.792854	0.427863	0.494879
Rv0662c	vapB7	3.82233	-1.353	-1.99319	0.0462406	0.0681892
Rv0663	atsD	1119	0.0139506	0.0951218	0.924218	0.940868
Rv0664	vapB8	17.0945	-0.308657	-0.58844	0.556237	0.621245
Rv0665	vapC8	15.7992	-0.181766	-0.355466	0.722241	0.769404
Rv0666	.	26.0402	-0.792748	-1.65323	0.0982832	0.134932
Rv0667	rpoB	76696.3	2.89436	11.5946	4.38742e-31	6.33576e-30
Rv0668	rpoC	19122.8	-0.229931	-1.79598	0.0724979	0.10258
Rv0669c	.	261.029	-1.73236	-7.64233	2.1332e-14	1.20193e-13
Rv0670	end	2353.83	2.0155	11.6029	3.98197e-31	5.79317e-30
Rv0671	lpqP	784.444	1.57918	10.02	1.24442e-23	1.27015e-22
Rv0672	fadE8	764.195	-0.312405	-1.81247	0.0699135	0.0994864
Rv0673	echA4	230.279	-0.661117	-2.62757	0.00859959	0.0146227
Rv0674	.	139.244	-0.444728	-1.61799	0.105664	0.144353
Rv0675	echA5	165.236	-0.504009	-1.93714	0.0527277	0.0768603
Rv0676c	mmpL5	9091.11	2.90801	17.0364	4.40766e-65	1.88851e-63
Rv0677c	mmpS5	1776.48	2.47257	14.963	1.28043e-50	3.37325e-49
Rv0678	.	3980.09	3.52843	17.1043	1.37746e-65	5.96747e-64
Rv0679c	.	164.963	0.077116	0.263834	0.791908	0.830907
Rv0680c	.	293.795	1.30098	6.17599	6.57497e-10	2.49133e-09
Rv0681	.	675.078	0.196349	1.1797	0.238121	0.298532
Rv0682	rpsL	2167.36	1.0598	5.36043	8.30221e-08	2.60003e-07
Rv0683	rpsG	1701.22	0.801232	3.94836	7.86888e-05	0.00017786
Rv0684	fusA1	8229.64	-0.0792587	-0.447199	0.654731	0.710492
Rv0685	tuf	6400.35	-1.23865	-7.38884	1.48116e-13	7.81467e-13
Rv0686	.	834.877	0.383404	1.90397	0.0569143	0.0824327
Rv0687	.	257.693	0.26641	1.26114	0.207257	0.263395
Rv0688	.	435.397	-0.229478	-1.43716	0.150673	0.19903
Rv0689c	.	2.086	-0.91513	-1.42005	0.155594	0.204332
Rv0690c	.	922.507	-0.380478	-1.51757	0.129124	0.173187
Rv0691c	.	106.765	-0.105164	-0.42308	0.672237	0.726456
Rv0691A	.	13.2588	0.00114331	0.00217404	0.998265	0.998265
Rv0692	.	266.961	-0.840485	-3.14315	0.00167141	0.00318049
Rv0693	.	2113.98	-1.92755	-12.1024	1.02559e-33	1.68016e-32
Rv0694	.	2841.32	-2.93839	-19.1569	8.4811e-82	5.70135e-80
Rv0695	.	1119.53	-2.83029	-13.4958	1.65554e-41	3.39733e-40
Rv0696	.	826.737	-2.28918	-12.6003	2.10439e-36	3.67938e-35
Rv0697	.	239.065	-2.59328	-9.01977	1.88482e-19	1.50902e-18
Rv0698	.	180.257	-0.692512	-2.78773	0.00530782	0.00933898
Rv0699	.	25.7923	-1.03163	-2.2445	0.0248004	0.0386324
Rv0700	rpsJ	2743.8	1.51434	8.12286	4.55326e-16	2.93926e-15
Rv0701	rplC	3708.22	0.743793	3.17636	0.00149137	0.00285882
Rv0702	rplD	2440.28	0.432917	1.79957	0.0719284	0.101907
Rv0703	rplW	621.093	0.833228	5.58513	2.33522e-08	7.65771e-08
Rv0704	rplB	2391.3	-0.139489	-0.641693	0.521072	0.586507
Rv0705	rpsS	675.855	-0.774586	-4.00345	6.24245e-05	0.000143257
Rv0706	rplV	559.409	-1.09163	-5.41936	5.98127e-08	1.89756e-07
Rv0707	rpsC	1137.22	-0.846552	-3.07145	0.00213025	0.00398936
Rv0708	rplP	435.164	-1.36585	-7.31026	2.66633e-13	1.38061e-12
Rv0709	rpmC	90.2706	-1.48886	-4.35613	1.32384e-05	3.29606e-05
Rv0710	rpsQ	347.978	-2.39056	-10.6856	1.18921e-26	1.42668e-25
Rv0711	atsA	3106.17	1.4279	4.03687	5.41702e-05	0.000125347
Rv0712	.	561.179	-0.0698517	-0.285887	0.774965	0.815984
Rv0713	.	343.335	-0.0392627	-0.152741	0.878603	0.904587
Rv0714	rplN	1136.99	1.80921	9.67187	3.97037e-22	3.75739e-21
Rv0715	rplX	578.107	0.681678	2.81916	0.00481493	0.00853725
Rv0716	rplE	1343.86	0.562141	2.2943	0.0217733	0.0342729
Rv0717	rpsN1	363.164	0.0580124	0.176733	0.859718	0.889135
Rv0718	rpsH	749.08	-0.380706	-2.10888	0.0349553	0.0527645
Rv0719	rplF	1206.92	-0.669723	-3.30953	0.000934536	0.00184681
Rv0720	rplR	398.177	-0.873827	-4.43868	9.05123e-06	2.30057e-05
Rv0721	rpsE	1238.58	-1.43166	-6.57588	4.83675e-11	2.05654e-10
Rv0722	rpmD	55.7346	-1.13869	-2.98319	0.0028526	0.00524433
Rv0723	rplO	1213.05	-1.84096	-11.3039	1.25578e-29	1.69422e-28
Rv0724	sppA	6658.01	0.983689	6.37278	1.85636e-10	7.45412e-10
Rv0725c	.	111.599	0.809026	3.40333	0.000665703	0.00134
Rv0726c	.	326.629	0.213599	0.922877	0.356071	0.423786
Rv0727c	fucA	10.8984	0.163643	0.303049	0.761852	0.805222
Rv0728c	serA2	24.425	0.234221	0.582202	0.56043	0.625391
Rv0729	xylB	89.8961	0.121546	0.388535	0.69762	0.748698
Rv0730	.	772.127	0.915986	5.02895	4.93179e-07	1.44471e-06
Rv0731c	.	49.8442	0.502898	1.49299	0.135441	0.180356
Rv0732	secY	869.973	-1.47765	-9.24139	2.43309e-20	2.05338e-19
Rv0733	adk	375.355	-1.85159	-8.62615	6.34534e-18	4.55626e-17
Rv0734	mapA	459.232	-1.87791	-9.68769	3.40137e-22	3.22675e-21
Rv0735	sigL	75.6935	1.18379	4.24141	2.22116e-05	5.39918e-05
Rv0736	rslA	75.7612	0.316266	1.12263	0.261594	0.324413
Rv0737	.	37.374	-0.0134957	-0.0320866	0.974403	0.979514
Rv0738	.	175.316	1.89631	7.14856	8.76918e-13	4.36667e-12
Rv0739	.	68.5907	0.98855	3.3118	0.000926969	0.00183279
Rv0740	.	301.226	-0.0289895	-0.119544	0.904844	0.925253
Rv0742	.	88.2955	-1.52975	-4.45847	8.25457e-06	2.10357e-05
Rv0743c	.	77.0602	0.149912	0.536197	0.591822	0.654428
Rv0744c	.	70.242	-0.262368	-0.779421	0.435732	0.502787
Rv0745	.	7.44987	1.09509	1.83569	0.0664033	0.0949419
Rv0746	PE_PGRS9	76.18	0.0581966	0.13617	0.891687	0.914918
Rv0747	PE_PGRS10	618.024	2.94635	4.64443	3.41009e-06	9.06335e-06
Rv0748	vapB31	58.3704	0.687858	1.98047	0.0476512	0.0701102
Rv0749	vapC31	85.6321	1.88299	7.41651	1.2025e-13	6.39638e-13
Rv0749A	.	117.227	2.37521	9.63176	5.87148e-22	5.4899e-21
Rv0750	.	234.845	2.78804	12.0257	2.60485e-33	4.16242e-32
Rv0751c	mmsB	237.347	1.11705	5.01112	5.41154e-07	1.5746e-06
Rv0752c	fadE9	256.004	1.32499	6.34661	2.20114e-10	8.78429e-10
Rv0753c	mmsA	574.994	1.67653	6.23408	4.54441e-10	1.75432e-09
Rv0754	PE_PGRS11	435.738	2.47285	8.43757	3.24006e-17	2.22412e-16
Rv0755c	PPE12	872.016	0.0568131	0.310442	0.756225	0.800141
Rv0756c	.	442.577	1.4249	8.37942	5.31892e-17	3.58797e-16
Rv0757	phoP	1341.28	0.708887	4.53595	5.73448e-06	1.49058e-05
Rv0758	phoR	1412.52	1.29348	10.1112	4.92554e-24	5.14871e-23
Rv0759c	.	373.931	0.532037	2.32945	0.0198354	0.0314766
Rv0760c	.	301.401	-0.245075	-0.943483	0.345434	0.413397
Rv0761c	adhB	1189.27	-0.557325	-1.66898	0.095122	0.130915
Rv0762c	.	348.465	1.68969	7.33777	2.17184e-13	1.12907e-12
Rv0763c	.	16.3788	1.53899	2.90552	0.00366647	0.00663674
Rv0764c	cyp51	725.703	1.99877	11.4831	1.60444e-30	2.24219e-29
Rv0765c	.	782.464	3.17402	13.3931	6.63723e-41	1.28112e-39
Rv0766c	cyp123	499.827	2.51959	9.21181	3.2066e-20	2.68872e-19
Rv0767c	.	246.2	3.44434	8.46214	2.62523e-17	1.81164e-16
Rv0768	aldA	350.056	1.06409	3.79069	0.000150232	0.000327787
Rv0769	.	187.731	0.504909	2.11617	0.0343303	0.0519418
Rv0770	.	99.7909	0.388768	1.11015	0.266935	0.330092
Rv0771	.	40.1986	0.747834	1.9428	0.0520397	0.0759936
Rv0772	purD	196.499	0.0377116	0.190157	0.849186	0.879643
Rv0773c	ggtA	371.302	-2.36389	-10.3126	6.17763e-25	6.70936e-24
Rv0774c	.	351.279	-1.34061	-6.91544	4.66402e-12	2.18308e-11
Rv0775	.	463.714	1.2659	6.73399	1.65068e-11	7.31365e-11
Rv0776c	.	35.6279	-0.224573	-0.556615	0.57779	0.641642
Rv0777	purB	1014.49	0.147605	1.09598	0.27309	0.337061
Rv0778	cyp126	424.533	-0.881871	-3.85747	0.000114568	0.000253375
Rv0779c	.	16.3531	-0.431972	-0.753786	0.450978	0.517622
Rv0780	purC	114.32	-1.16886	-4.25815	2.06121e-05	5.03086e-05
Rv0783c	emrB	459.321	-0.146153	-0.947366	0.343452	0.411657
Rv0784	.	99.9151	0.367063	1.48319	0.138023	0.183481
Rv0785	.	281.247	-1.45382	-6.57113	4.99346e-11	2.11855e-10
Rv0786c	.	198.771	-0.538944	-1.80228	0.071502	0.101451
Rv0787	.	30.1818	-0.326087	-0.837561	0.402278	0.470732
Rv0787A	.	119.119	-0.870039	-2.81445	0.00488603	0.00865152
Rv0788	purQ	602.992	0.0126043	0.0749475	0.940256	0.954206
Rv0789c	.	213.378	2.12048	5.90595	3.50613e-09	1.24844e-08
Rv0790c	.	288.994	2.14987	7.54812	4.41574e-14	2.4046e-13
Rv0791c	.	356.132	1.76997	4.79117	1.65809e-06	4.57853e-06
Rv0792c	.	427.589	2.69062	7.95694	1.76341e-15	1.08963e-14
Rv0793	.	18.6467	1.27949	2.2299	0.0257544	0.0399428
Rv0794c	.	193.513	-0.335606	-1.58947	0.111954	0.151935
Rv0798c	cfp29	432.61	-2.3176	-9.31581	1.21029e-20	1.05333e-19
Rv0799c	.	357.159	-1.34727	-6.18259	6.30572e-10	2.39396e-09
Rv0800	pepC	168.196	-1.17914	-4.62137	3.81216e-06	1.00566e-05
Rv0801	.	89.4375	0.0580007	0.216724	0.828423	0.861799
Rv0802c	.	112.281	0.910751	3.57823	0.000345932	0.000721277
Rv0803	purL	1010.26	-1.6855	-8.39985	4.47046e-17	3.03136e-16
Rv0804	.	94.479	-1.37402	-4.02768	5.63299e-05	0.000129882
Rv0805	.	9302.51	2.87891	15.9113	5.29009e-57	1.65009e-55
Rv0806c	cpsY	193.626	0.764613	3.53185	0.000412659	0.000852653
Rv0807	.	158.225	1.5493	6.29488	3.07639e-10	1.20959e-09
Rv0808	purF	3855.12	0.970208	6.31634	2.67824e-10	1.06123e-09
Rv0809	purM	911.321	0.493861	3.07663	0.00209352	0.00392624
Rv0810c	.	4609	3.59768	16.753	5.38014e-63	2.05659e-61
Rv0811c	.	1274.33	1.32464	6.08216	1.18574e-09	4.40306e-09
Rv0812	.	333.253	0.253332	1.18936	0.234298	0.294118
Rv0813c	.	608.578	0.755534	4.42446	9.66846e-06	2.44788e-05
Rv0814c	.	127.341	0.456028	1.49435	0.135083	0.179942
Rv0815c	cysA2	420.643	1.994	7.75202	9.04413e-15	5.27101e-14
Rv0816c	thiX	16.8413	-0.743743	-1.40203	0.160906	0.21074
Rv0817c	.	73.1246	-0.215959	-0.746719	0.455233	0.522045
Rv0818	.	1318.2	1.07594	8.9404	3.87775e-19	3.03601e-18
Rv0819	mshD	690.95	0.168275	1.16524	0.243923	0.305021
Rv0820	phoT	488.222	-0.335504	-2.04916	0.0404463	0.060306
Rv0821c	phoY2	4114.93	1.78194	9.43686	3.84102e-21	3.41921e-20
Rv0822c	.	3922.76	-0.503883	-3.9491	7.84441e-05	0.000177512
Rv0823c	.	8206.18	0.534212	3.86231	0.000112318	0.000248541
Rv0824c	desA1	25207.2	0.670578	4.34513	1.39194e-05	3.44803e-05
Rv0825c	.	165.216	1.45064	4.83078	1.35998e-06	3.79296e-06
Rv0826	.	78.1531	1.71354	4.99867	5.77268e-07	1.67219e-06
Rv0827c	kmtR	443.173	1.65575	7.93335	2.13311e-15	1.31183e-14
Rv0828c	.	14.7089	1.48343	3.01021	0.0026107	0.00482651
Rv0830	.	132.366	0.615326	2.29411	0.021784	0.0342759
Rv0831c	.	2056.58	-0.776788	-4.15062	3.3157e-05	7.88768e-05
Rv0832	PE_PGRS12	135.537	-0.80754	-2.62417	0.00868608	0.014744
Rv0833	PE_PGRS13	28.7325	-1.29241	-2.20329	0.0275744	0.0425961
Rv0834c	PE_PGRS14	1807.55	2.42345	6.14345	8.07488e-10	3.04193e-09
Rv0835	lpqQ	166.488	-0.217905	-0.950422	0.341898	0.410298
Rv0836c	.	41.456	2.34915	6.54529	5.93783e-11	2.49478e-10
Rv0837c	.	69.0121	2.20358	7.25544	4.00364e-13	2.03523e-12
Rv0838	lpqR	202.645	0.164553	0.779949	0.435421	0.502578
Rv0839	.	470.52	-0.239784	-0.932755	0.350946	0.418837
Rv0840c	pip	1031.93	5.03304	20.118	5.13693e-90	3.85171e-88
Rv0841	.	6.98665	2.18291	3.3569	0.000788213	0.0015728
Rv0842	.	114.624	0.943323	3.75824	0.000171116	0.000371689
Rv0843	.	43.4999	-0.132663	-0.38189	0.702543	0.752739
Rv0844c	narL	358.78	-0.614672	-2.80622	0.00501266	0.00885563
Rv0845	.	132.784	-0.915025	-3.42566	0.000613304	0.00123964
Rv0846c	.	672.981	1.88781	8.11413	4.89273e-16	3.13763e-15
Rv0847	lpqS	1447.7	3.74313	15.144	8.30525e-52	2.29661e-50
Rv0848	cysK2	2375.43	3.59924	18.5812	4.56364e-77	2.65577e-75
Rv0849	.	560.499	2.87468	13.4933	1.71283e-41	3.47829e-40
Rv0851c	.	101.932	0.214724	0.788801	0.430228	0.49732
Rv0852	.	98.7112	-0.0848077	-0.300021	0.764161	0.806738
Rv0853c	pdc	312.164	0.287111	1.377	0.168512	0.219521
Rv0854	.	78.9334	0.0775633	0.265621	0.790531	0.830356
Rv0855	far	160.199	0.0972648	0.447896	0.654228	0.710143
Rv0856	.	297.683	-0.206968	-1.0951	0.273474	0.337415
Rv0857	.	408.933	0.363337	1.27375	0.202752	0.258851
Rv0858c	dapC	101.464	-1.97632	-5.99203	2.07236e-09	7.49547e-09
Rv0859	.	2065.35	0.404132	2.77888	0.00545462	0.00957998
Rv0860	fadB	4759.37	0.217199	1.4371	0.150689	0.19903
Rv0861c	ercc3	732.089	-1.04077	-5.89964	3.64295e-09	1.29479e-08
Rv0862c	.	380.346	-1.17984	-6.03749	1.56532e-09	5.74147e-09
Rv0863	.	135.465	0.0809144	0.330094	0.741329	0.787157
Rv0864	moaC2	1201.47	0.785434	6.31426	2.71457e-10	1.07344e-09
Rv0865	mog	453.784	1.01072	6.8328	8.32741e-12	3.8064e-11
Rv0866	moaE2	248.891	0.708373	3.00485	0.00265714	0.00490539
Rv0867c	rpfA	724.725	0.0121433	0.0594835	0.952567	0.963439
Rv0868c	moaD2	219.218	0.374365	1.67617	0.0937056	0.129193
Rv0869c	moaA2	949.149	0.999047	4.27552	1.90695e-05	4.66741e-05
Rv0870c	.	809.682	1.79259	11.2383	2.6452e-29	3.49614e-28
Rv0871	cspB	557.532	-0.0316827	-0.147639	0.882627	0.907772
Rv0872c	PE_PGRS15	2571.08	2.23284	6.51823	7.11412e-11	2.95714e-10
Rv0873	fadE10	1786.18	-0.305492	-1.73627	0.0825164	0.115275
Rv0874c	.	675.973	3.63754	14.6384	1.59739e-48	4.0443e-47
Rv0875c	.	431.203	0.943568	4.16138	3.16324e-05	7.54802e-05
Rv0876c	.	1835.55	1.02359	6.80652	9.9987e-12	4.53841e-11
Rv0877	.	1682.42	1.23192	8.02161	1.04365e-15	6.51069e-15
Rv0878c	PPE13	98.7476	-1.31967	-4.35849	1.30963e-05	3.26487e-05
Rv0879c	.	110.789	-1.44859	-4.41498	1.01019e-05	2.54934e-05
Rv0880	.	56.2197	1.35564	3.09682	0.0019561	0.00368445
Rv0881	.	66.8766	0.264507	0.925834	0.354532	0.422211
Rv0882	.	21.9563	-0.898573	-1.71345	0.0866291	0.120416
Rv0883c	.	547.121	-0.925968	-5.60317	2.10469e-08	6.93091e-08
Rv0884c	serC	630.59	-0.414817	-2.73749	0.00619098	0.0107954
Rv0885	.	2718.93	0.887926	5.45509	4.89474e-08	1.56968e-07
Rv0886	fprB	975.614	0.522086	3.36089	0.00077692	0.0015518
Rv0887c	.	48.1532	1.25596	4.01242	6.01001e-05	0.000138248
Rv0888	.	320.366	0.520907	1.57602	0.115021	0.15561
Rv0889c	citA	1141.35	1.18272	8.11771	4.75065e-16	3.05656e-15
Rv0890c	.	409.893	-1.87259	-7.73313	1.04938e-14	6.10674e-14
Rv0891c	.	138.973	-0.435048	-1.94616	0.0516352	0.0754877
Rv0892	.	234.193	-1.91431	-6.97156	3.13444e-12	1.48495e-11
Rv0893c	.	95.4313	-1.49752	-4.76728	1.86731e-06	5.13083e-06
Rv0894	.	31.628	-0.337635	-0.864837	0.387128	0.45571
Rv0895	.	37.1785	-1.72208	-3.79329	0.000148665	0.000324548
Rv0896	gltA2	3553.03	-1.40038	-6.8253	8.77397e-12	4.00582e-11
Rv0897c	.	639.543	0.507049	3.29102	0.000998242	0.00195979
Rv0898c	.	296.438	0.904877	3.57877	0.000345214	0.000720551
Rv0899	arfA	125.458	0.646751	2.62846	0.00857736	0.0145912
Rv0901	arfC	190.446	-0.077038	-0.275895	0.782629	0.82272
Rv0902c	prrB	1118.54	0.934145	6.08744	1.14733e-09	4.26449e-09
Rv0903c	prrA	1450.97	0.587343	2.4357	0.014863	0.0241764
Rv0904c	accD3	73.508	-0.432345	-1.38481	0.166111	0.216683
Rv0905	echA6	435.559	-0.43022	-2.51147	0.0120228	0.0199052
Rv0906	.	579.012	0.058356	0.389338	0.697026	0.748267
Rv0907	.	325.03	-1.37549	-5.99821	1.99509e-09	7.23616e-09
Rv0908	ctpE	590.98	-2.4498	-12.3795	3.37253e-35	5.76733e-34
Rv0909	.	42.0677	0.160617	0.454425	0.649523	0.705823
Rv0910	.	415.14	0.384614	1.93711	0.0527318	0.0768603
Rv0911	.	215.996	-0.678766	-2.82714	0.00469662	0.00835027
Rv0912	.	96.7642	-0.671849	-2.6246	0.00867519	0.0147384
Rv0913c	.	510.216	-0.713301	-2.86165	0.00421444	0.00757588
Rv0914c	.	370.618	-0.114021	-0.542846	0.587236	0.650199
Rv0915c	PPE14	63.3264	0.443782	0.888022	0.374529	0.443049
Rv0916c	PE7	56.4468	1.60642	5.44342	5.22677e-08	1.66906e-07
Rv0917	betP	316.116	0.323346	1.83793	0.0660723	0.0945303
Rv0918	.	70.3663	1.43035	4.35681	1.31969e-05	3.28785e-05
Rv0919	.	54.9794	2.59171	7.92924	2.20488e-15	1.35383e-14
Rv0920c	.	315.468	-0.0822799	-0.382022	0.702445	0.752739
Rv0921	.	128.017	-0.732866	-2.71164	0.00669523	0.0116176
Rv0922	.	2590.94	0.18745	0.823439	0.410258	0.478635
Rv0923c	.	139.49	-0.541383	-2.18132	0.0291597	0.0447965
Rv0924c	mntH	78.927	-1.4246	-4.36315	1.28204e-05	3.20017e-05
Rv0925c	.	247.066	-1.06198	-4.09637	4.19687e-05	9.84572e-05
Rv0926c	.	233.588	0.128362	0.562058	0.574077	0.638063
Rv0927c	.	113.231	-0.540558	-1.62002	0.105229	0.143809
Rv0928	pstS3	382.873	-0.122364	-0.589966	0.555213	0.620457
Rv0929	pstC2	238.038	-1.2601	-5.32144	1.0295e-07	3.19587e-07
Rv0930	pstA1	216.256	-0.443894	-1.93299	0.0532371	0.0775679
Rv0931c	pknD	8306.35	0.0644167	0.586826	0.557321	0.6221
Rv0932c	pstS2	7719.32	0.252415	1.96413	0.0495155	0.0727434
Rv0933	pstB	472.579	-0.991639	-4.72695	2.27914e-06	6.1926e-06
Rv0934	pstS1	986.384	-2.12159	-11.7958	4.10086e-32	6.17398e-31
Rv0935	pstC1	943.445	-2.61067	-7.60944	2.75289e-14	1.52465e-13
Rv0936	pstA2	429.105	-2.38583	-10.5063	8.07681e-26	9.317e-25
Rv0937c	mku	403.089	-0.663578	-3.31412	0.000919326	0.00182044
Rv0938	ligD	1852.03	-1.01893	-6.8183	9.21242e-12	4.20108e-11
Rv0939	.	1595.59	-0.437104	-3.30735	0.00094184	0.00185936
Rv0940c	.	262.278	0.819302	3.71074	0.000206655	0.000443206
Rv0941c	.	696.679	1.78554	8.94459	3.73349e-19	2.92895e-18
Rv0942	.	4.80616	-0.146881	-0.236882	0.812749	0.849118
Rv0944	.	12.5388	-1.66405	-2.48942	0.0127953	0.0210874
Rv0945	.	252.878	-1.58074	-6.55472	5.57445e-11	2.3548e-10
Rv0946c	pgi	576.041	0.210467	1.16281	0.244906	0.305891
Rv0948c	.	505.133	0.0450202	0.249538	0.802945	0.840677
Rv0949	uvrD1	832.182	-0.161075	-1.15253	0.249103	0.310701
Rv0950c	.	419.214	-1.86703	-7.98936	1.35637e-15	8.43459e-15
Rv0951	sucC	1504.1	-0.854319	-4.99872	5.77133e-07	1.67219e-06
Rv0952	sucD	981.675	-1.63978	-8.74462	2.23765e-18	1.66183e-17
Rv0953c	.	32.9041	0.135506	0.353902	0.723412	0.770231
Rv0954	.	1871.51	-0.924892	-6.762	1.36096e-11	6.10633e-11
Rv0955	.	548.624	-1.22975	-5.20669	1.92235e-07	5.84197e-07
Rv0956	purN	114.982	-0.642394	-2.54009	0.0110824	0.0184344
Rv0957	purH	471.983	-0.92126	-4.99509	5.88095e-07	1.70229e-06
Rv0958	.	606.139	0.0717305	0.351449	0.725252	0.771978
Rv0959A	vapB9	25.1027	1.70208	3.85402	0.000116196	0.00025683
Rv0959	.	608.271	0.294091	1.38132	0.167181	0.217934
Rv0960	vapC9	234.06	1.46986	6.65284	2.87496e-11	1.24688e-10
Rv0961	.	460.427	1.04551	6.64647	3.00204e-11	1.29767e-10
Rv0962c	lprP	8.43673	-0.44281	-0.721391	0.470669	0.538164
Rv0963c	.	31.0963	0.224522	0.580041	0.561887	0.626658
Rv0964c	.	44.3904	0.433593	1.26072	0.207411	0.263505
Rv0965c	.	103.384	0.208179	0.810038	0.417918	0.485393
Rv0966c	.	350.242	0.408656	2.19433	0.0282118	0.0434946
Rv0967	csoR	2529.25	4.42241	20.521	1.39905e-93	1.09098e-91
Rv0968	.	1429.6	4.67763	13.5741	5.70226e-42	1.18894e-40
Rv0969	ctpV	10859.3	4.55102	14.2966	2.29802e-46	5.33333e-45
Rv0970	.	1039.68	3.17467	11.6564	2.12758e-31	3.13036e-30
Rv0971c	echA7	67.0802	-0.385623	-1.14612	0.251748	0.313699
Rv0972c	fadE12	189.486	-0.995383	-3.43495	0.000592667	0.00120042
Rv0973c	accA2	402.702	-0.960141	-4.934	8.05643e-07	2.30293e-06
Rv0974c	accD2	178.895	-0.70853	-2.97804	0.00290099	0.00532281
Rv0975c	fadE13	122.971	-1.00655	-3.10074	0.00193038	0.00364306
Rv0976c	.	150.639	-0.565449	-1.81787	0.0690837	0.0984133
Rv0977	PE_PGRS16	223.488	1.08429	4.71067	2.46905e-06	6.68067e-06
Rv0979A	rpmF	322.562	-0.994225	-4.65328	3.26701e-06	8.70088e-06
Rv0979c	.	3.53203	0.802326	1.26118	0.207243	0.263395
Rv0980c	PE_PGRS18	19.104	0.16228	0.314153	0.753405	0.79759
Rv0981	mprA	1849.54	1.67113	12.6782	7.80981e-37	1.37785e-35
Rv0982	mprB	6737.21	1.24343	9.12113	7.43455e-20	6.05163e-19
Rv0983	pepD	5516.67	0.750073	4.51477	6.33846e-06	1.64073e-05
Rv0984	moaB2	2838	0.361992	3.02201	0.00251106	0.00465555
Rv0985c	mscL	92.4545	1.24345	4.74797	2.05469e-06	5.61799e-06
Rv0986	.	170.673	0.364042	1.48485	0.137583	0.18296
Rv0987	.	388.531	-0.149165	-0.664206	0.506558	0.572708
Rv0988	.	241.057	-0.883636	-3.72197	0.000197673	0.000424878
Rv0989c	grcC2	147.601	-0.666909	-1.63475	0.102101	0.13978
Rv0990c	.	434.191	3.03539	7.13636	9.58379e-13	4.74203e-12
Rv0991c	.	2839.08	3.64398	12.2529	1.62108e-34	2.72439e-33
Rv0992c	.	89.3649	-0.616299	-1.6244	0.104291	0.142627
Rv0993	galU	696.465	-0.839598	-5.06549	4.07361e-07	1.20692e-06
Rv0994	moeA1	996.03	-0.498531	-2.52983	0.0114119	0.0189501
Rv0995	rimJ	251.079	-0.82256	-3.53884	0.000401896	0.000831738
Rv0996	.	3880.48	2.52721	14.4495	2.52399e-47	6.15064e-46
Rv0997	.	396.505	-0.946581	-3.91714	8.96074e-05	0.000201139
Rv0997a	.	574.794	-0.384478	-1.93989	0.052393	0.0764236
Rv0998	.	451.815	0.635637	4.17758	2.94624e-05	7.05614e-05
Rv0999	.	294.299	-1.15942	-4.70074	2.59217e-06	6.99438e-06
Rv1000c	.	291.304	0.207275	1.12756	0.259505	0.32213
Rv1001	arcA	536.244	0.614397	3.82224	0.000132243	0.000290324
Rv1002c	.	339.863	-0.627499	-3.54842	0.000387555	0.000803765
Rv1003	.	70.7871	-1.02165	-2.51484	0.0119086	0.019733
Rv1004c	.	230.886	0.16808	0.40518	0.685345	0.738778
Rv1005c	.	305.311	0.700416	2.70457	0.00683926	0.0118359
Rv1006	.	1464.43	-0.735943	-4.5536	5.27351e-06	1.37259e-05
Rv1007c	metS	463.239	-0.503392	-2.81681	0.0048504	0.00859232
Rv1008	tatD	41.6453	-0.995687	-2.41511	0.0157304	0.0254494
Rv1009	rpfB	1232.99	-0.0804997	-0.436417	0.662534	0.717362
Rv1010	ksgA	455.251	-0.447112	-2.64373	0.00819969	0.0140283
Rv1011	ispE	284.368	-0.794559	-3.89464	9.83441e-05	0.000219111
Rv1012	.	15.7619	-0.626914	-1.15529	0.247973	0.309391
Rv1013	pks16	1838.39	-0.299212	-2.26711	0.0233832	0.0365416
Rv1014c	pth	58.6221	1.50004	4.83405	1.33783e-06	3.73921e-06
Rv1015c	rplY	448.637	0.927841	4.78916	1.67485e-06	4.61828e-06
Rv1016c	lpqT	210.527	-0.579064	-2.60819	0.00910218	0.0153767
Rv1017c	prsA	991.127	-0.337784	-1.695	0.0900753	0.124895
Rv1018c	glmU	780.629	-0.533617	-2.16974	0.0300266	0.0460014
Rv1019	.	754.195	1.5712	8.34131	7.34743e-17	4.92227e-16
Rv1020	mfd	1242.23	-0.71426	-3.38831	0.000703237	0.00141191
Rv1021	.	221.878	-1.20343	-5.35118	8.73816e-08	2.72779e-07
Rv1022	lpqU	181.918	-1.40407	-4.76997	1.84253e-06	5.06632e-06
Rv1023	eno	488.954	-1.97049	-7.7842	7.01578e-15	4.13835e-14
Rv1024	.	128.007	-2.12761	-6.18795	6.09519e-10	2.32081e-09
Rv1025	.	99.1421	-1.93506	-5.04824	4.45889e-07	1.31408e-06
Rv1026	.	115.627	-3.14031	-7.06319	1.62722e-12	7.90105e-12
Rv1027c	kdpE	103.707	1.22354	4.64554	3.3919e-06	9.02116e-06
Rv1028c	kdpD	453.504	1.59316	8.38589	5.03418e-17	3.40769e-16
Rv1028A	kdpF	12.6858	0.891256	1.5742	0.11544	0.156069
Rv1029	kdpA	230.515	1.11157	5.12424	2.98742e-07	8.95306e-07
Rv1030	kdpB	253.652	-0.0771964	-0.373605	0.708698	0.758148
Rv1031	kdpC	96.1568	0.771495	2.5471	0.0108624	0.0180839
Rv1032c	trcS	213.579	-0.930629	-3.68081	0.000232493	0.000494269
Rv1033c	trcR	166.399	0.583759	2.72282	0.00647279	0.0112617
Rv1037c	esxI	2.80639	-0.361913	-0.581069	0.561194	0.626064
Rv1038c	esxJ	9.05444	0.373285	0.673972	0.500329	0.567418
Rv1039c	PPE15	37.6266	1.07859	2.65307	0.00797635	0.0136642
Rv1040c	PE8	43.3586	2.22745	6.31722	2.66305e-10	1.05628e-09
Rv1041c	.	27.5576	1.80724	4.35902	1.30648e-05	3.25911e-05
Rv1042c	.	153.794	0.562286	2.06605	0.0388238	0.0581314
Rv1043c	.	699.23	-1.32856	-5.53967	3.03035e-08	9.84611e-08
Rv1044	.	153.993	2.68999	9.26669	1.9202e-20	1.63826e-19
Rv1045	.	235.671	2.2749	11.5755	5.48597e-31	7.8065e-30
Rv1048c	.	83.4585	0.563267	1.90038	0.0573832	0.0829885
Rv1049	.	35.4496	0.59985	1.57156	0.116052	0.156842
Rv1050	.	33.7677	0.116147	0.297194	0.766319	0.80819
Rv1051c	.	5.61405	0.282263	0.463084	0.643304	0.700822
Rv1052	.	218.48	0.510519	2.07875	0.0376402	0.0565328
Rv1056	.	194.997	0.431764	1.84686	0.0647668	0.0927721
Rv1057	.	1073.68	1.06305	4.6985	2.6208e-06	7.06185e-06
Rv1058	fadD14	257.66	-0.325767	-1.38248	0.166823	0.217539
Rv1059	.	213.862	-1.30912	-5.71988	1.06596e-08	3.61408e-08
Rv1060	.	218.17	-0.470774	-2.02323	0.0430495	0.0638456
Rv1061	.	202.749	0.0384415	0.187404	0.851344	0.88141
Rv1062	.	88.7322	-1.07407	-3.14847	0.00164129	0.00312929
Rv1063c	.	830.856	2.29318	13.7288	6.82371e-43	1.46185e-41
Rv1064c	lpqV	37.6171	0.0172143	0.0394349	0.968544	0.975549
Rv1065	.	3889.16	4.00992	13.4064	5.54833e-41	1.07626e-39
Rv1066	.	1279.22	3.47135	7.67647	1.63528e-14	9.33521e-14
Rv1067c	PE_PGRS19	8.29291	-2.24679	-2.91099	0.00360286	0.00653374
Rv1068c	PE_PGRS20	29.5409	-4.69417	-4.43669	9.13526e-06	2.31891e-05
Rv1069c	.	411.111	-2.05108	-7.91965	2.38171e-15	1.46011e-14
Rv1070c	echA8	253.426	-3.00236	-10.4878	9.8325e-26	1.12096e-24
Rv1071c	echA9	245.313	-1.79684	-8.04869	8.36828e-16	5.2796e-15
Rv1072	.	21104	1.0283	6.59299	4.31049e-11	1.84485e-10
Rv1073	.	3832.35	1.66958	9.76712	1.55815e-22	1.50006e-21
Rv1074c	fadA3	1728.7	-0.524619	-3.68768	0.000226306	0.000482432
Rv1075c	.	180.173	1.13	4.05247	5.06793e-05	0.000117688
Rv1076	lipU	342.723	-1.23807	-5.76122	8.35077e-09	2.86617e-08
Rv1077	cbs	1304.25	-0.188497	-1.39326	0.163541	0.213691
Rv1078	.	598.193	-0.628668	-4.09057	4.30311e-05	0.000100828
Rv1079	metB	453.951	-0.623288	-3.23759	0.00120545	0.00234182
Rv1080c	greA	4355.65	1.27302	6.12619	9.00067e-10	3.37438e-09
Rv1081c	.	88.9969	0.953126	3.20524	0.00134949	0.00260221
Rv1082	mca	891.281	1.9772	10.995	4.04006e-28	5.06502e-27
Rv1083	.	58.4019	1.66347	5.48063	4.23818e-08	1.36455e-07
Rv1084	.	557.977	1.87181	6.36317	1.97636e-10	7.92781e-10
Rv1085c	.	249.273	-0.984058	-3.61665	0.000298441	0.00062729
Rv1086	.	1308.83	1.75421	7.56487	3.88247e-14	2.12609e-13
Rv1087	PE_PGRS21	252.531	0.878635	2.34712	0.018919	0.0301574
Rv1088a	.	15.0137	1.04548	2.26109	0.0237534	0.0371052
Rv1088	PE9	8.87927	0.283425	0.500716	0.616571	0.67795
Rv1091	PE_PGRS22	136.987	-1.12789	-2.55439	0.0106373	0.0177547
Rv1092c	coaA	412.206	-1.80765	-9.26944	1.87123e-20	1.6035e-19
Rv1093	glyA1	1309.94	-0.233202	-1.46738	0.142271	0.188743
Rv1094	desA2	17943.1	0.61835	3.83405	0.000126051	0.000277354
Rv1095	phoH2	7602.04	-0.0265573	-0.22805	0.819608	0.85468
Rv1096	.	733.071	0.857468	5.31258	1.08086e-07	3.34465e-07
Rv1097c	.	454.006	-1.55921	-7.75851	8.59357e-15	5.02344e-14
Rv1098c	fum	724.778	-2.02705	-10.4891	9.69623e-26	1.10867e-24
Rv1099c	glpX	351.074	-1.57775	-7.13384	9.76082e-13	4.8235e-12
Rv1100	.	786.943	1.2252	7.21816	5.26974e-13	2.64777e-12
Rv1101c	.	1334.53	1.64262	9.61302	7.0452e-22	6.5559e-21
Rv1102c	mazF3	772.807	2.28923	10.1366	3.80053e-24	3.99414e-23
Rv1103c	mazE3	356.808	2.16175	10.5804	3.67482e-26	4.28985e-25
Rv1106c	.	406.96	-0.277598	-1.60457	0.108588	0.147933
Rv1107c	xseB	59.6626	-1.17015	-3.26104	0.00111006	0.00216515
Rv1108c	xseA	800.846	-0.654749	-3.57022	0.000356681	0.000742497
Rv1109c	.	1559.44	-0.359017	-2.1179	0.0341839	0.0517604
Rv1110	lytB2	2135.8	1.18455	7.54074	4.67328e-14	2.5413e-13
Rv1111c	.	582.903	-0.632326	-3.90849	9.28764e-05	0.000207998
Rv1112	.	86.3937	0.468324	1.74833	0.0804069	0.112529
Rv1113	vapB32	3.76766	-0.286109	-0.452111	0.651189	0.707435
Rv1114	vapC32	61.1239	-0.107546	-0.297453	0.76612	0.80819
Rv1115	.	43.7693	-1.17265	-2.96468	0.00303001	0.00554648
Rv1116	.	8.09609	-0.967973	-1.50943	0.13119	0.175415
Rv1117	.	496.997	0.611113	3.41913	0.000628209	0.0012678
Rv1118c	.	82.1078	-0.339291	-1.16588	0.243665	0.304796
Rv1121	zwf1	1546.26	-0.217033	-1.35391	0.175765	0.227601
Rv1122	gnd2	543.891	-1.08752	-6.26299	3.77655e-10	1.46954e-09
Rv1123c	bpoB	247.651	-0.179144	-0.948685	0.342781	0.411105
Rv1124	ephC	137.217	0.0454244	0.181057	0.856323	0.886094
Rv1125	.	88.4931	-1.1958	-4.0742	4.61733e-05	0.000107867
Rv1126c	.	199.391	-0.435449	-2.04264	0.0410886	0.0611934
Rv1127c	ppdK	592.561	-0.243572	-1.43539	0.151175	0.199605
Rv1128c	.	207.621	-2.10812	-8.29033	1.12939e-16	7.47623e-16
Rv1129c	.	1023.5	-1.33603	-5.4545	4.91118e-08	1.57214e-07
Rv1130	prpD	2845.36	-0.0663002	-0.196229	0.844431	0.875736
Rv1131	prpC	1600.57	-0.765497	-2.87419	0.00405069	0.00729162
Rv1132	.	732.011	-1.80323	-9.73118	2.21993e-22	2.12145e-21
Rv1133c	metE	11167	-0.229712	-0.993839	0.320301	0.386882
Rv1134	.	11.7158	0.629155	1.18842	0.234668	0.294487
Rv1135c	PPE16	92.5047	1.17492	3.50538	0.000455949	0.00093664
Rv1138a	.	14.2426	-0.412879	-0.776378	0.437526	0.504559
Rv1138c	.	122.223	-0.417103	-1.74235	0.081447	0.113821
Rv1139c	.	169.831	0.687654	3.21307	0.00131326	0.00253611
Rv1140	.	563.783	-0.319491	-1.81592	0.0693825	0.0987669
Rv1141c	echA11	134.17	0.692267	2.75764	0.00582198	0.0101793
Rv1142c	echA10	686.333	-0.341698	-1.71907	0.0856012	0.119115
Rv1143	mcr	288.139	-0.326341	-1.48913	0.136453	0.181643
Rv1144	.	113.746	-0.642354	-2.50787	0.0121461	0.0200753
Rv1145	.	60.5746	0.434316	1.42923	0.152939	0.201661
Rv1146	.	85.965	0.303874	1.13145	0.257864	0.320399
Rv1147	.	33.9026	-0.747997	-1.77283	0.0762571	0.107338
Rv1148c	.	338.099	0.291848	1.26379	0.206306	0.262529
Rv1151c	.	103.765	0.518166	1.83072	0.0671419	0.0958221
Rv1152	.	411.506	0.869645	4.30264	1.68773e-05	4.15434e-05
Rv1153c	omt	114.322	0.560199	2.32912	0.0198528	0.0314915
Rv1154c	.	96.9712	-0.244492	-0.845819	0.397654	0.466301
Rv1155a	.	106.775	-0.234098	-0.642202	0.520742	0.586456
Rv1155	.	664.957	0.0556698	0.315844	0.752121	0.796448
Rv1156	.	3531.06	0.437189	2.72244	0.0064801	0.0112694
Rv1157c	.	354.744	-1.42784	-5.30696	1.1147e-07	3.44117e-07
Rv1158c	.	392.587	-1.98711	-5.87708	4.17555e-09	1.47334e-08
Rv1159A	.	678.452	1.02061	3.30532	0.000948667	0.00187
Rv1159	pimE	409.609	-0.25245	-1.35895	0.174164	0.225978
Rv1160	mutT2	84.9183	0.117501	0.422274	0.672825	0.726688
Rv1161	narG	30841.5	2.33982	16.8063	2.19553e-63	8.56038e-62
Rv1162	narH	3549.73	1.11088	6.87618	6.14801e-12	2.84018e-11
Rv1163	narJ	443.143	1.21299	5.07187	3.93926e-07	1.168e-06
Rv1164	narI	502.013	1.21808	4.66746	3.04943e-06	8.15482e-06
Rv1165	typA	775.275	-0.54006	-2.91649	0.00353989	0.00643452
Rv1166	lpqW	922.846	0.15871	1.17286	0.240852	0.301665
Rv1167c	.	576.154	1.31195	3.35547	0.000792289	0.00157931
Rv1168c	PPE17	1342.18	1.77424	2.93476	0.00333808	0.00607902
Rv1169c	lipX	834.739	3.50175	5.04414	4.55566e-07	1.33855e-06
Rv1170	mshB	406.75	1.37492	7.66206	1.8297e-14	1.03994e-13
Rv1171	.	378.095	1.26288	6.4251	1.31782e-10	5.35785e-10
Rv1172c	PE12	2486.79	1.962	8.95439	3.41627e-19	2.69091e-18
Rv1173	fbiC	2831.97	-0.253918	-1.78254	0.0746617	0.105435
Rv1174c	TB8.4	2755.18	1.03962	7.62762	2.39135e-14	1.3358e-13
Rv1175c	fadH	447.45	-1.01355	-5.71166	1.11878e-08	3.77674e-08
Rv1176c	.	43.1141	0.0142763	0.0349397	0.972128	0.978149
Rv1177	fdxC	1713.59	0.454354	2.58613	0.00970611	0.0163332
Rv1178	.	5008.28	-0.506055	-2.24261	0.0249218	0.0387824
Rv1179c	.	763.792	0.0551869	0.339879	0.733948	0.780382
Rv1180	pks3	1499.71	1.13081	7.75526	8.81606e-15	5.14578e-14
Rv1181	pks4	2461.72	0.155127	1.26334	0.206468	0.262649
Rv1182	papA3	586.668	-0.00167017	-0.00899649	0.992822	0.993586
Rv1183	mmpL10	1437.87	-0.296647	-1.72397	0.0847136	0.117922
Rv1184c	.	2597.83	1.62775	9.30338	1.36049e-20	1.17617e-19
Rv1185c	fadD21	2081.53	0.114945	0.511959	0.60868	0.670585
Rv1186c	.	244.219	1.83427	9.86722	5.77426e-23	5.68531e-22
Rv1187	rocA	270.968	1.37551	4.65691	3.20991e-06	8.55464e-06
Rv1188	.	92.4435	0.104574	0.37295	0.709186	0.758189
Rv1189	sigI	67.3846	0.291007	1.00484	0.314976	0.381158
Rv1190	.	13.4615	-1.07536	-1.93211	0.0533462	0.0776977
Rv1191	.	121.351	-0.46275	-1.5881	0.112263	0.152248
Rv1192	.	2331.51	1.36227	6.88335	5.84628e-12	2.71042e-11
Rv1193	fadD36	452.387	-0.175342	-0.558035	0.576821	0.640747
Rv1194c	.	2168.31	2.12456	15.9278	4.0609e-57	1.27689e-55
Rv1195	PE13	4983.25	-1.51752	-5.98716	2.13543e-09	7.7093e-09
Rv1196	PPE18	11758	-2.04168	-6.96638	3.25191e-12	1.53874e-11
Rv1197	esxK	4224.61	-2.36352	-10.4141	2.13827e-25	2.38885e-24
Rv1198	esxL	8573.77	-2.50765	-15.0935	1.78626e-51	4.87036e-50
Rv1199c	.	17.9937	0.143951	0.285141	0.775536	0.816144
Rv1200	.	1305.22	1.09822	8.95964	3.25751e-19	2.57106e-18
Rv1201c	dapD	740.535	-1.03818	-7.09283	1.31397e-12	6.43614e-12
Rv1202	dapE	398.853	0.163243	0.903532	0.366244	0.434541
Rv1203c	.	19.9284	1.57822	3.74112	0.000183205	0.000395524
Rv1204c	.	181.738	-0.171821	-0.726436	0.467571	0.53525
Rv1205	.	122.294	-1.00385	-3.36952	0.000752996	0.00150715
Rv1206	fadD6	376.536	-0.739772	-4.03659	5.42349e-05	0.000125422
Rv1207	folP2	314.303	-0.411853	-1.29122	0.196629	0.252015
Rv1208	gpgS	501.807	-0.354473	-1.79658	0.0724025	0.102504
Rv1209	.	101.74	-0.419362	-1.21463	0.224507	0.283103
Rv1210	tagA	494.713	0.120266	0.686857	0.492173	0.560287
Rv1211	.	1264	0.239654	1.42526	0.154081	0.202961
Rv1212c	glgA	97.6355	-0.248453	-0.95271	0.340737	0.409157
Rv1213	glgC	451.959	0.2231	0.872386	0.382998	0.451287
Rv1214c	PE14	35.0144	-1.96276	-3.75147	0.000175799	0.000380801
Rv1215c	.	273.96	-0.803358	-3.5172	0.000436119	0.000898747
Rv1216c	.	164.188	-0.888047	-2.77543	0.00551283	0.0096735
Rv1217c	.	430.2	-1.26986	-5.13044	2.89064e-07	8.6697e-07
Rv1218c	.	313.664	-0.0746218	-0.326171	0.744295	0.789031
Rv1219c	.	238.48	1.27581	6.52386	6.85208e-11	2.85125e-10
Rv1220c	.	341.933	-2.24656	-8.48684	2.12324e-17	1.48361e-16
Rv1221	sigE	4157.16	1.71901	9.18698	4.04032e-20	3.35889e-19
Rv1222	rseA	1917.12	1.04266	8.50833	1.76454e-17	1.24187e-16
Rv1223	htrA	3267.14	0.0274008	0.218824	0.826787	0.860327
Rv1224	tatB	580.547	-0.632243	-3.20649	0.00134367	0.00259227
Rv1225c	.	129.157	1.03073	4.11753	3.82958e-05	9.03845e-05
Rv1226c	.	401.022	1.28572	5.26392	1.41013e-07	4.32241e-07
Rv1227c	.	178.165	1.09888	5.30125	1.15013e-07	3.54494e-07
Rv1228a	.	9.95911	1.23183	2.26974	0.0232234	0.0363209
Rv1228	lpqX	46.6989	1.14743	3.23238	0.00122763	0.00238136
Rv1229c	mrp	1408.61	0.0587847	0.229176	0.818732	0.853996
Rv1230c	.	416.974	-0.299062	-1.61519	0.10627	0.145079
Rv1231c	.	202.249	-1.42588	-6.14957	7.76942e-10	2.92969e-09
Rv1232c	.	609.565	0.0310021	0.1147	0.908683	0.928447
Rv1233c	.	515.699	-1.50561	-8.93449	4.0907e-19	3.19632e-18
Rv1234	.	648.421	0.850826	4.55978	5.12071e-06	1.33371e-05
Rv1235	lpqY	662.41	0.970555	4.84656	1.25619e-06	3.5262e-06
Rv1236	sugA	278.79	0.239033	1.30153	0.193075	0.247757
Rv1237	sugB	182.082	-0.196932	-0.681114	0.4958	0.563264
Rv1238	sugC	370.652	-0.127259	-0.460804	0.644939	0.702015
Rv1239c	corA	299.427	1.26744	4.6813	2.85056e-06	7.64923e-06
Rv1240	mdh	506.754	-1.45033	-6.6786	2.41234e-11	1.04975e-10
Rv1241	vapB33	32.8923	-2.43897	-4.0327	5.51388e-05	0.000127361
Rv1242	vapC33	58.1349	-1.61514	-4.4224	9.76102e-06	2.46971e-05
Rv1243c	PE_PGRS23	88.8818	-1.67024	-4.00893	6.09933e-05	0.000140137
Rv1244	lpqZ	167.079	-1.15527	-4.18295	2.87746e-05	6.91265e-05
Rv1245c	.	543.236	-1.4044	-7.52467	5.28519e-14	2.85811e-13
Rv1246c	relE	59.902	0.90457	2.25813	0.0239373	0.0373625
Rv1247c	relB	107.392	1.08382	4.4677	7.90642e-06	2.02013e-05
Rv1248c	.	4381.82	0.742837	4.70844	2.49618e-06	6.74938e-06
Rv1249c	.	365.908	-0.53126	-2.41253	0.015842	0.0256086
Rv1250	.	235.608	0.775996	4.11545	3.86431e-05	9.10941e-05
Rv1251c	.	422.774	-0.938385	-4.85332	1.21409e-06	3.41048e-06
Rv1252c	lprE	139.672	-1.10286	-4.14433	3.40812e-05	8.08781e-05
Rv1253	deaD	635.784	1.04751	4.13126	3.60779e-05	8.5305e-05
Rv1254	.	426.372	-0.000434623	-0.00238164	0.9981	0.998265
Rv1255c	.	78.9187	-1.11793	-2.84763	0.00440466	0.00789236
Rv1256c	cyp130	121.069	-0.642659	-2.2584	0.023921	0.037352
Rv1257c	.	891.164	-0.224283	-1.3583	0.174369	0.226094
Rv1258c	.	65.4921	-0.768769	-2.23287	0.0255572	0.0396844
Rv1259	udgB	87.4264	1.54295	4.43179	9.34558e-06	2.37075e-05
Rv1260	.	405.992	-1.76221	-8.1421	3.88487e-16	2.52032e-15
Rv1261c	.	227.989	0.077126	0.37087	0.710735	0.759428
Rv1262c	.	105.892	-0.34943	-1.09473	0.273636	0.337415
Rv1263	amiB2	91.4632	-0.928565	-3.28045	0.00103642	0.00202862
Rv1264	.	1087.26	-0.936835	-4.33033	1.48888e-05	3.68113e-05
Rv1265	.	3077.26	0.293608	1.47215	0.140981	0.187094
Rv1266c	pknH	337.073	0.551106	2.9581	0.00309544	0.00566093
Rv1267c	embR	66.0604	0.113138	0.385038	0.70021	0.750857
Rv1268c	.	20.2579	-0.225918	-0.507205	0.612011	0.673886
Rv1269c	.	73.8497	-0.215943	-0.661937	0.508012	0.574004
Rv1270c	lprA	178.984	0.105688	0.359564	0.719174	0.766764
Rv1271c	.	41.1889	-3.18562	-4.64072	3.47201e-06	9.21537e-06
Rv1272c	.	473.772	-0.91234	-4.52163	6.13644e-06	1.594e-05
Rv1273c	.	184.321	-0.921431	-4.17155	3.02537e-05	7.23232e-05
Rv1274	lprB	860.776	-0.0194354	-0.100544	0.919912	0.937464
Rv1275	lprC	588.888	-0.488325	-1.96178	0.0497884	0.0730342
Rv1276c	.	16.2497	-0.191901	-0.397588	0.690934	0.743159
Rv1277	.	453.251	-0.958578	-4.87886	1.06701e-06	3.01688e-06
Rv1278	.	555.203	-0.243689	-1.35308	0.176029	0.227792
Rv1279	.	508.451	-0.393334	-2.50738	0.012163	0.0200947
Rv1280c	oppA	588.371	-1.59827	-7.65182	1.98162e-14	1.12301e-13
Rv1281c	oppD	238.757	-1.70702	-7.64811	2.03961e-14	1.15086e-13
Rv1282c	oppC	124.464	-2.67384	-7.72009	1.1625e-14	6.71495e-14
Rv1283c	oppB	296.557	-1.72742	-8.03052	9.70631e-16	6.09419e-15
Rv1284	canA	385.936	4.1754	9.55277	1.26279e-21	1.15037e-20
Rv1285	cysD	2067.22	3.95185	19.3817	1.10203e-83	7.53827e-82
Rv1286	.	1552.09	3.31632	10.8599	1.78847e-27	2.20673e-26
Rv1287	.	227.1	0.890581	3.44794	0.00056487	0.0011477
Rv1288	.	158.005	0.580501	2.37058	0.01776	0.0284964
Rv1289	.	304.5	-0.422742	-1.44485	0.1485	0.196538
Rv1290c	.	237.165	-0.647671	-2.8449	0.00444253	0.00794925
Rv1290A	.	7.28783	-0.382806	-0.60795	0.54322	0.608101
Rv1291c	.	16.5385	1.33875	2.67386	0.00749841	0.0128794
Rv1292	argS	611.372	-0.521815	-3.29376	0.000988555	0.00194175
Rv1293	lysA	845.51	-1.44439	-9.46509	2.93299e-21	2.62891e-20
Rv1294	thrA	1016.74	-1.73052	-10.0684	7.62455e-24	7.88544e-23
Rv1295	thrC	1141.38	-1.9526	-12.0557	1.81033e-33	2.91672e-32
Rv1296	thrB	438.381	-1.81937	-9.29164	1.51929e-20	1.31056e-19
Rv1297	rho	20952.3	0.826823	3.51891	0.000433319	0.000893448
Rv1298	rpmE	2523.36	0.0602323	0.422303	0.672804	0.726688
Rv1299	prfA	2330.61	-0.181791	-1.05073	0.293381	0.358475
Rv1300	hemK	1497.01	-0.503502	-3.8113	0.000138237	0.000302801
Rv1301	.	964.631	-0.80029	-4.68971	2.73589e-06	7.35672e-06
Rv1302	rfe	889.304	0.449481	3.00532	0.00265297	0.00490002
Rv1303	.	2057.04	1.39695	6.49219	8.45992e-11	3.4979e-10
Rv1304	atpB	2175.69	0.761667	4.07952	4.51297e-05	0.00010568
Rv1305	atpE	834.798	0.445244	2.01763	0.04363	0.0646327
Rv1306	atpF	2018.68	0.468323	2.35533	0.0185063	0.0295721
Rv1307	atpH	4645.38	0.289613	1.61158	0.107053	0.146046
Rv1308	atpA	4451.97	0.193409	0.968215	0.332937	0.400408
Rv1309	atpG	1641.45	0.00512879	0.0245444	0.980418	0.983549
Rv1310	atpD	3872.71	-0.364825	-1.62917	0.103277	0.141291
Rv1311	atpC	233.989	-0.270057	-1.34996	0.17703	0.228859
Rv1312	.	622.116	-0.213673	-1.05152	0.293018	0.358256
Rv1313c	.	11.1255	0.0855686	0.154093	0.877536	0.903967
Rv1314c	.	108.196	-0.119807	-0.456446	0.648069	0.704831
Rv1315	murA	898.337	0.578982	3.11721	0.00182572	0.00345558
Rv1316c	ogt	418.983	1.21723	4.35567	1.32658e-05	3.30078e-05
Rv1317c	alkA	1828.71	2.12711	9.86912	5.66605e-23	5.5929e-22
Rv1318c	.	123.21	-0.506787	-1.98656	0.0469715	0.0691624
Rv1319c	.	270.461	-1.10705	-5.19667	2.02893e-07	6.16105e-07
Rv1320c	.	928.281	-0.324608	-1.82701	0.0676983	0.0965457
Rv1321	.	352.227	0.423533	2.25389	0.0242029	0.0377469
Rv1322A	.	6123.94	0.518119	3.30618	0.000945759	0.00186603
Rv1322	.	163.374	2.16426	9.90006	4.16009e-23	4.14839e-22
Rv1323	fadA4	4782.29	0.66362	4.1601	3.18103e-05	7.58583e-05
Rv1324	.	3122.84	0.102465	0.757267	0.44889	0.515833
Rv1325c	PE_PGRS24	104.978	0.0234854	0.0579858	0.95376	0.964396
Rv1326c	glgB	1704.61	1.33029	8.03956	9.01629e-16	5.67924e-15
Rv1327c	glgE	1824.59	1.11637	7.55151	4.30247e-14	2.3462e-13
Rv1328	glgP	939.291	-1.20447	-7.85033	4.1494e-15	2.49668e-14
Rv1329c	dinG	293.12	-0.465363	-2.02569	0.0427963	0.0635184
Rv1330c	pncB1	195.996	-0.275386	-1.11759	0.26374	0.326867
Rv1331	.	455.551	0.198499	0.554276	0.57939	0.642822
Rv1332	.	1214.31	0.958106	5.62853	1.81755e-08	6.01071e-08
Rv1333	.	711.444	-0.116195	-0.588926	0.555911	0.62106
Rv1334	mec	272.049	-0.642414	-2.71077	0.00671272	0.0116427
Rv1335	cysO	143.732	-0.0767274	-0.341359	0.732833	0.779622
Rv1336	cysM	808.568	-0.392479	-2.25618	0.0240596	0.0375383
Rv1337	.	958.209	-0.420666	-2.68512	0.00725045	0.0125024
Rv1338	murI	515.425	-0.518759	-3.253	0.00114192	0.00222395
Rv1339	.	870.087	-0.221105	-1.36258	0.173014	0.224636
Rv1340	rphA	777.539	-0.131744	-0.885615	0.375825	0.444177
Rv1341	.	189.68	0.0296361	0.145759	0.884112	0.908819
Rv1342c	.	150.159	0.853793	2.444	0.0145256	0.023667
Rv1343c	lprD	255.464	0.703751	2.83248	0.00461878	0.0082344
Rv1344	mbtL	102.792	-0.335189	-0.723514	0.469364	0.536829
Rv1345	mbtM	916.052	-0.840074	-4.9818	6.29954e-07	1.8194e-06
Rv1346	mbtN	657.165	-0.508817	-2.82081	0.00479027	0.00850125
Rv1347c	mbtK	75.2176	1.22521	4.29445	1.75126e-05	4.30528e-05
Rv1348	irtA	584.257	0.605651	2.96504	0.00302647	0.0055452
Rv1349	irtB	191.293	-0.652756	-2.19723	0.0280041	0.0431915
Rv1350	fabG2	112.16	0.494468	1.83855	0.065982	0.0944434
Rv1351	.	80.728	0.634368	2.24091	0.0250318	0.0389151
Rv1352	.	378.011	0.262701	1.14809	0.250932	0.312783
Rv1353c	.	28.0201	-0.698038	-1.64627	0.099709	0.136745
Rv1354c	.	95.2256	-0.78888	-2.75292	0.00590672	0.010309
Rv1355c	moeY	139.471	0.493101	1.84205	0.0654677	0.0937417
Rv1356c	.	11.2513	-0.142427	-0.269964	0.787188	0.827067
Rv1358	.	58.2859	-0.127472	-0.411197	0.680928	0.734626
Rv1359	.	27.6589	-0.342885	-0.831955	0.405434	0.473857
Rv1360	.	673.06	-0.958454	-6.05875	1.37182e-09	5.06508e-09
Rv1361c	PPE19	2813.82	-0.576223	-2.46649	0.0136444	0.0224187
Rv1362c	.	156.23	-0.619597	-2.29194	0.0219091	0.0344449
Rv1363c	.	184.275	-0.635079	-2.20688	0.0273224	0.0422571
Rv1364c	.	632.963	0.0931188	0.530317	0.595892	0.658742
Rv1365c	rsfA	120.224	1.35503	4.92663	8.36593e-07	2.3879e-06
Rv1366	.	79.2444	-0.606103	-1.90187	0.0571877	0.0827672
Rv1366A	.	110.607	0.78512	3.19379	0.00140416	0.00269829
Rv1367c	.	321.745	0.560559	3.06165	0.00220117	0.00411624
Rv1368	lprF	748.615	0.103524	0.563469	0.573116	0.637176
Rv1372	.	60.213	1.18907	3.77376	0.000160804	0.000349874
Rv1373	.	159.091	1.26791	5.61787	1.93331e-08	6.37732e-08
Rv1374c	.	32.1105	-1.1083	-2.1342	0.0328267	0.0498992
Rv1375	.	4119.97	3.1444	15.8847	8.094e-57	2.48492e-55
Rv1376	.	805.019	1.37745	7.56189	3.97256e-14	2.17237e-13
Rv1377c	.	361.302	0.462742	2.41648	0.0156713	0.0253747
Rv1378c	.	719.208	0.318938	0.972157	0.330973	0.398414
Rv1379	pyrR	182.575	0.500441	2.2736	0.0229898	0.0360134
Rv1380	pyrB	111.306	0.666132	2.11544	0.0343923	0.0520153
Rv1381	pyrC	219.015	0.490351	1.49548	0.134789	0.179611
Rv1382	.	30.4927	0.37802	0.932928	0.350857	0.418837
Rv1383	carA	110.852	0.178667	0.652217	0.514261	0.580013
Rv1384	carB	639.95	0.00472791	0.0264939	0.978863	0.982644
Rv1385	pyrF	78.0916	-0.33209	-0.816889	0.413992	0.481837
Rv1386	PE15	358.642	-1.60332	-7.42279	1.14676e-13	6.11655e-13
Rv1387	PPE20	3734.15	-1.19313	-4.41104	1.02877e-05	2.59286e-05
Rv1388	mihF	652.903	-1.1344	-7.26459	3.74175e-13	1.91207e-12
Rv1389	gmk	838.467	-1.48711	-5.14766	2.63755e-07	7.9473e-07
Rv1390	rpoZ	4189.41	2.29651	17.7465	1.83384e-70	9.40808e-69
Rv1391	dfp	3411.64	2.14362	7.3194	2.49079e-13	1.29144e-12
Rv1392	metK	3944.36	0.80992	5.91332	3.35288e-09	1.19496e-08
Rv1393c	.	428.872	1.73795	7.4422	9.90255e-14	5.2963e-13
Rv1394c	cyp132	534.782	2.36294	12.4773	9.92948e-36	1.70551e-34
Rv1395	.	69.5052	0.298461	1.02087	0.307317	0.373048
Rv1396c	PE_PGRS25	3333.05	2.30633	6.19999	5.64657e-10	2.1542e-09
Rv1397c	vapC10	38242.9	5.61809	41.3183	0	0
Rv1398c	vapB10	24711.7	5.52747	29.6143	9.77803e-193	1.46633e-190
Rv1399c	nlhH	138.031	-0.70237	-2.74013	0.00614146	0.0107139
Rv1400c	lipI	213.25	-1.3178	-5.0147	5.31155e-07	1.54781e-06
Rv1401	.	292.169	-0.439912	-2.30167	0.0213535	0.0336666
Rv1402	priA	301.708	-1.85772	-6.09575	1.08924e-09	4.06016e-09
Rv1403c	.	678.621	3.14024	16.7261	8.46464e-63	3.20424e-61
Rv1404	.	1844.85	1.69516	9.27664	1.74901e-20	1.50538e-19
Rv1405c	.	18268.8	4.59719	21.226	5.49392e-100	4.55762e-98
Rv1406	fmt	243.49	0.641989	3.17658	0.00149023	0.00285804
Rv1407	fmu	245.919	-0.0420805	-0.156978	0.875262	0.902339
Rv1408	rpe	476.651	-0.35412	-1.86818	0.0617368	0.0887253
Rv1409	ribG	497.777	0.0555643	0.300426	0.763853	0.80668
Rv1410c	.	4137.53	-1.0004	-8.69449	3.48378e-18	2.54845e-17
Rv1411c	lprG	1890.86	-0.744814	-4.92053	8.63082e-07	2.46171e-06
Rv1412	ribC	127.453	-0.282731	-1.1787	0.238519	0.298934
Rv1413	.	96.5339	-0.811889	-2.75829	0.00581053	0.0101639
Rv1414	.	15.7284	-0.70277	-1.35544	0.175276	0.227119
Rv1415	ribA2	1786.52	0.246137	1.94309	0.0520059	0.0759726
Rv1416	ribH	591.957	0.117631	0.769668	0.441497	0.508536
Rv1417	.	260.45	-0.517489	-2.4057	0.0161415	0.0260604
Rv1418	lprH	362.893	-0.272963	-1.56786	0.116915	0.157843
Rv1419	.	833.542	1.18421	7.72707	1.10049e-14	6.38513e-14
Rv1420	uvrC	1172.07	0.602201	4.37987	1.18748e-05	2.97749e-05
Rv1421	.	442.352	0.0103032	0.0619679	0.950588	0.962187
Rv1422	.	710.04	0.433424	2.31921	0.0203836	0.0322678
Rv1423	whiA	412.876	-0.401605	-2.0488	0.0404813	0.0603351
Rv1424c	.	153.205	0.447477	1.85128	0.0641296	0.0919607
Rv1425	.	812.702	0.597194	3.55102	0.000383743	0.000796707
Rv1426c	lipO	309.308	-2.0075	-8.6596	4.73412e-18	3.42455e-17
Rv1427c	fadD12	411.57	-1.65417	-8.88374	6.46496e-19	4.9816e-18
Rv1428c	.	208.856	-0.45197	-1.60776	0.107888	0.147082
Rv1429	.	105.516	0.55891	2.34893	0.0188274	0.0300361
Rv1430	PE16	66.102	-0.714745	-2.35401	0.0185719	0.0296527
Rv1431	.	244.697	-0.282491	-1.34181	0.179656	0.232024
Rv1432	.	51.217	0.2004	0.631778	0.527532	0.593264
Rv1433	.	295.846	1.63152	6.22999	4.66477e-10	1.799e-09
Rv1434	.	21.7124	1.52986	3.71784	0.000200932	0.000431644
Rv1435c	.	1485.77	0.209871	0.627378	0.530411	0.595815
Rv1436	gap	1760.37	-2.14427	-12.2409	1.87948e-34	3.14511e-33
Rv1437	pgk	1741.22	-2.32355	-15.1866	4.33807e-52	1.21684e-50
Rv1438	tpi	997.924	-2.05045	-11.2993	1.32313e-29	1.77893e-28
Rv1439c	.	169.242	3.14571	12.4996	7.50278e-36	1.2944e-34
Rv1440	secG	148.087	0.102609	0.437242	0.661936	0.716913
Rv1441c	PE_PGRS26	85.8735	-0.53028	-1.38688	0.165479	0.215931
Rv1442	bisC	1627.56	0.805055	6.74998	1.47865e-11	6.5964e-11
Rv1443c	.	267.409	1.17978	5.71317	1.10889e-08	3.74983e-08
Rv1444c	.	237.619	0.0655279	0.262669	0.792806	0.831625
Rv1445c	devB	230.324	-0.929998	-4.34956	1.36413e-05	3.38772e-05
Rv1446c	opcA	309.241	-0.689049	-2.81799	0.00483254	0.00856457
Rv1447c	zwf2	944.435	-0.623515	-4.02918	5.59708e-05	0.00012913
Rv1448c	tal	985.842	-0.492252	-2.90621	0.00365835	0.00662514
Rv1449c	tkt	2287.01	-0.598844	-3.0296	0.00244874	0.00455083
Rv1451	.	1381.77	0.762292	4.6956	2.65824e-06	7.15284e-06
Rv1452c	PE_PGRS28	17.905	-0.452857	-0.862619	0.388347	0.456776
Rv1453	.	131.237	1.56163	5.96689	2.41812e-09	8.71373e-09
Rv1454c	qor	330.06	-0.659803	-3.59997	0.000318258	0.000667144
Rv1455	.	59.2422	0.606151	2.04746	0.0406132	0.0605086
Rv1456c	.	154.966	0.13504	0.627681	0.530213	0.595763
Rv1457c	.	184.217	-1.91946	-6.87745	6.09352e-12	2.81834e-11
Rv1458c	.	302.346	-1.33295	-5.88964	3.87048e-09	1.37162e-08
Rv1459c	.	461.736	-0.635671	-3.2767	0.0010503	0.00205427
Rv1460	.	632.783	0.919041	3.10847	0.00188061	0.00355429
Rv1461	.	8812.94	-0.00982127	-0.0776284	0.938124	0.953282
Rv1462	.	2189	0.468313	2.2317	0.0256346	0.0397888
Rv1463	.	1192.83	-0.150737	-0.702791	0.482186	0.549881
Rv1464	csd	1591.38	0.191103	1.27036	0.203956	0.260071
Rv1465	.	443.604	-0.22925	-1.18103	0.237592	0.29806
Rv1466	.	485.488	-0.356852	-1.51491	0.129794	0.173787
Rv1467c	fadE15	243.059	0.744268	4.16874	3.06289e-05	7.31752e-05
Rv1468c	PE_PGRS29	140.179	1.0092	2.68631	0.00722456	0.012464
Rv1469	ctpD	159.162	-0.925897	-3.74203	0.000182538	0.000394302
Rv1470	trxA	50.176	1.57473	5.10541	3.30071e-07	9.83459e-07
Rv1471	trxB1	131.261	0.517479	1.90069	0.0573425	0.0829605
Rv1472	echA12	323.618	0.0734573	0.28254	0.777529	0.8178
Rv1473A	.	12.604	-0.812072	-1.39864	0.161921	0.211714
Rv1473	.	540.107	-0.180161	-0.81296	0.416241	0.484025
Rv1474c	.	174.8	-0.185509	-0.884333	0.376516	0.444725
Rv1475c	acn	3372.21	-0.27403	-1.85385	0.0637602	0.0914646
Rv1476	.	238.866	-1.80175	-8.02477	1.01713e-15	6.37589e-15
Rv1477	ripA	2288.59	-2.33151	-16.8501	1.04718e-63	4.12418e-62
Rv1478	.	803.656	-2.25476	-11.2273	2.9937e-29	3.93011e-28
Rv1479	moxR1	3934.03	-0.00312636	-0.0212734	0.983028	0.985049
Rv1480	.	1626.63	-0.202528	-1.04927	0.294055	0.359185
Rv1481	.	1366.16	-0.886488	-5.88685	3.93624e-09	1.39142e-08
Rv1482c	.	7.17104	-0.475319	-0.800824	0.423234	0.490544
Rv1483	fabG1	717.436	-0.885813	-5.35205	8.69627e-08	2.71689e-07
Rv1484	inhA	839.065	-1.35179	-8.17809	2.88369e-16	1.88333e-15
Rv1485	hemZ	159.991	-1.72733	-6.72273	1.78351e-11	7.87415e-11
Rv1486c	.	879.491	0.327211	1.72741	0.0840948	0.117144
Rv1487	.	359.629	0.538045	2.40162	0.0163228	0.0263312
Rv1488	.	1621.56	0.538181	4.02552	5.68488e-05	0.000131001
Rv1489A	.	108.651	0.839318	2.64997	0.00804994	0.0137842
Rv1489	.	418.657	1.02849	5.07369	3.90174e-07	1.15775e-06
Rv1490	.	146.053	-0.932317	-3.46021	0.000539751	0.0011001
Rv1491c	.	984.783	1.21552	6.78126	1.1913e-11	5.36362e-11
Rv1492	mutA	1292.03	1.75075	8.79665	1.40957e-18	1.05691e-17
Rv1493	mutB	1386.67	1.63936	8.9263	4.40477e-19	3.43484e-18
Rv1494	mazE4	77.2842	0.762553	2.76297	0.00572773	0.0100235
Rv1495	mazF4	15.0445	0.404861	0.882613	0.377446	0.445688
Rv1496	.	228.585	0.0121733	0.0556885	0.95559	0.965745
Rv1497	lipL	1806.16	-0.355167	-2.22806	0.0258768	0.0401168
Rv1498A	.	122.773	0.993016	3.99468	6.4781e-05	0.00014849
Rv1498c	.	322.63	0.979241	4.35261	1.34524e-05	3.34507e-05
Rv1499	.	14.092	-0.58488	-1.09037	0.275551	0.339133
Rv1500	.	176.341	0.168741	0.767284	0.442913	0.509866
Rv1501	.	247.846	-0.316414	-1.50038	0.133516	0.178219
Rv1502	.	967.712	-0.627261	-3.47761	0.000505903	0.00103381
Rv1505c	.	174.369	-1.41363	-4.89705	9.72884e-07	2.77084e-06
Rv1506c	.	132.048	-0.72492	-2.91308	0.00357888	0.00649631
Rv1507A	.	30.1491	0.947282	2.21238	0.0269403	0.0416826
Rv1507c	.	308.267	-0.555296	-2.37522	0.0175384	0.0281525
Rv1508c	.	845.997	-1.15867	-7.37136	1.68894e-13	8.86298e-13
Rv1508A	.	41.2724	0.33473	1.00097	0.316842	0.38306
Rv1509	.	177.271	-0.686134	-3.14272	0.00167387	0.00318207
Rv1510	.	247.114	-1.13998	-4.59064	4.41892e-06	1.15633e-05
Rv1511	gmdA	729.3	-0.584518	-3.73921	0.000184603	0.0003981
Rv1512	epiA	378.751	-1.22966	-5.80982	6.25389e-09	2.17132e-08
Rv1513	.	213.462	-0.798194	-3.52662	0.000420906	0.000868774
Rv1514c	.	42.8841	-1.07667	-2.66542	0.00768919	0.0131897
Rv1515c	.	62.172	-0.872228	-2.35692	0.0184273	0.029458
Rv1516c	.	99.6869	0.232641	0.94094	0.346736	0.4147
Rv1517	.	26.5742	0.895537	2.36441	0.0180586	0.0289398
Rv1518	.	45.09	0.579116	1.77819	0.0753723	0.106208
Rv1519	.	140.185	2.93543	7.23168	4.77063e-13	2.40319e-12
Rv1520	.	274.325	1.6187	6.01436	1.80603e-09	6.56876e-09
Rv1521	fadD25	2471.08	0.327889	1.702	0.0887555	0.123196
Rv1522c	mmpL12	1143.5	0.182089	1.05117	0.29318	0.358341
Rv1523	.	249.036	-1.15484	-4.51161	6.43374e-06	1.66237e-05
Rv1524	.	195.541	-1.42038	-5.85665	4.72298e-09	1.6605e-08
Rv1525	wbbL2	173.843	-1.3031	-5.32847	9.90425e-08	3.07948e-07
Rv1526c	.	75.4597	0.00917034	0.034196	0.972721	0.978493
Rv1527c	pks5	1071.69	-1.40488	-7.61797	2.577e-14	1.43539e-13
Rv1528c	papA4	7.27698	-0.226782	-0.359962	0.718875	0.766656
Rv1529	fadD24	224.662	0.116653	0.520663	0.602602	0.665216
Rv1530	adh	77.2849	-0.408977	-1.44075	0.149657	0.197868
Rv1531	.	102.623	-1.00069	-3.2826	0.00102856	0.00201424
Rv1532c	.	76.2115	0.275064	0.900669	0.367764	0.43584
Rv1533	.	563.591	0.0599726	0.249039	0.80333	0.840855
Rv1534	.	376.006	-0.16098	-0.806631	0.419879	0.487234
Rv1535	.	1879.85	3.63643	22.266	7.89729e-110	7.33131e-108
Rv1536	ileS	3246.11	1.22931	8.49029	2.06126e-17	1.44288e-16
Rv1537	dinX	105.327	0.0575485	0.219249	0.826456	0.860211
Rv1538c	ansA	180.077	-0.782735	-2.76695	0.00565829	0.00990646
Rv1539	lspA	1709.44	1.09416	6.05279	1.42355e-09	5.25111e-09
Rv1540	.	2144.53	0.473618	2.29131	0.0219456	0.0344885
Rv1541c	lprI	68.9718	1.0007	3.24011	0.00119483	0.00232236
Rv1542c	glbN	96.98	5.7245	14.8882	3.93353e-50	1.02246e-48
Rv1543	.	979.701	-1.27001	-7.64983	2.01244e-14	1.13883e-13
Rv1544	.	597.729	-1.40447	-6.98886	2.77124e-12	1.32091e-11
Rv1545	.	55.3936	-0.978188	-2.62369	0.00869822	0.0147582
Rv1546	.	152.728	-1.42922	-5.27052	1.36041e-07	4.17656e-07
Rv1547	dnaE1	2712.62	-0.995513	-5.56716	2.58928e-08	8.46948e-08
Rv1548c	PPE21	188.346	-0.00604234	-0.0266293	0.978755	0.982644
Rv1550	fadD11	170.659	-0.930195	-3.22317	0.00126782	0.00245688
Rv1551	plsB1	85.9154	-1.04768	-3.36076	0.000777293	0.0015518
Rv1552	frdA	74.9786	0.11089	0.371571	0.710212	0.759078
Rv1553	frdB	18.4309	0.607672	1.37581	0.168879	0.219927
Rv1554	frdC	4.29165	0.378962	0.625739	0.531486	0.596678
Rv1555	frdD	5.47493	-0.057443	-0.0957664	0.923706	0.940593
Rv1556	.	91.7239	0.97946	3.9394	8.16848e-05	0.000184204
Rv1557	mmpL6	519.78	1.92427	8.69931	3.33912e-18	2.45183e-17
Rv1558	.	324.646	0.877008	3.70988	0.000207357	0.000444224
Rv1559	ilvA	1414.49	-0.339559	-2.79826	0.00513786	0.00905629
Rv1560	vapB11	26.4056	0.77837	1.89565	0.0580064	0.0838276
Rv1561	vapC11	100.818	0.380045	1.24905	0.211648	0.268014
Rv1562c	treZ	149.441	-1.98661	-6.85873	6.94773e-12	3.19448e-11
Rv1563c	treY	248.059	-2.30283	-9.27302	1.80951e-20	1.55403e-19
Rv1564c	treX	571.317	-1.19679	-5.71966	1.06738e-08	3.61574e-08
Rv1565c	.	1334.11	-0.879609	-5.31638	1.05852e-07	3.28075e-07
Rv1566c	.	498.038	-1.76806	-8.75878	1.97369e-18	1.46859e-17
Rv1567c	.	85.5442	0.42388	1.56679	0.117163	0.158069
Rv1568	bioA	217.362	-0.14489	-0.712951	0.475876	0.54348
Rv1569	bioF1	183.746	-1.00399	-2.85248	0.00433792	0.00779067
Rv1570	bioD	96.6489	-1.80325	-4.24313	2.20421e-05	5.36802e-05
Rv1571	.	47.9926	-3.15467	-4.42503	9.64281e-06	2.44297e-05
Rv1573	.	26.323	-2.02767	-3.54201	0.000397097	0.000823117
Rv1574	.	28.6156	0.180532	0.41596	0.677439	0.731064
Rv1575	.	14.7626	-0.54132	-0.994143	0.320153	0.386823
Rv1576c	.	2120.63	2.35045	9.57727	9.96449e-22	9.14154e-21
Rv1577c	.	4633.23	4.56561	25.8525	2.28147e-147	2.77983e-145
Rv1578c	.	157.214	-0.00924889	-0.0332365	0.973486	0.97901
Rv1579c	.	54.2959	0.466184	1.26516	0.205813	0.262158
Rv1580c	.	20.4792	0.0801359	0.177864	0.858829	0.888452
Rv1581c	.	51.1774	0.423136	1.06125	0.288578	0.353938
Rv1582c	.	269.125	1.4646	4.89331	9.91516e-07	2.81773e-06
Rv1583c	.	49.7158	2.41744	5.67678	1.37253e-08	4.5857e-08
Rv1584c	.	101.286	3.32116	11.055	2.07253e-28	2.64944e-27
Rv1585c	.	198.137	2.4838	6.8911	5.53639e-12	2.57287e-11
Rv1586c	.	934.016	2.55837	6.80533	1.00817e-11	4.56546e-11
Rv1588c	.	17.5225	0.592653	1.01514	0.31004	0.375885
Rv1589	bioB	442.496	-0.956293	-2.9068	0.00365148	0.00661577
Rv1590	.	36.7066	-1.49364	-3.30117	0.000962811	0.001895
Rv1591	.	157.701	-1.41096	-5.69184	1.25677e-08	4.22062e-08
Rv1592c	.	1564.01	0.422073	2.1027	0.035492	0.0535332
Rv1593c	.	1048.5	0.174294	1.09886	0.271829	0.335872
Rv1594	nadA	3143.76	-1.56462	-13.0472	6.59278e-39	1.20825e-37
Rv1595	nadB	2773.2	-1.50731	-6.47383	9.55463e-11	3.9173e-10
Rv1596	nadC	1632.33	-1.87167	-9.81197	9.99943e-23	9.69846e-22
Rv1597	.	321.131	-0.377635	-2.09321	0.0363308	0.054756
Rv1598c	.	384.991	1.04974	4.50381	6.67455e-06	1.72117e-05
Rv1599	hisD	3526.29	2.46242	16.411	1.59662e-60	5.55824e-59
Rv1600	hisC1	1905.4	2.22413	10.4314	1.78306e-25	2.0035e-24
Rv1601	hisB	658.974	1.71816	8.21762	2.07582e-16	1.36716e-15
Rv1602	hisH	642.644	1.664	6.80255	1.02781e-11	4.64901e-11
Rv1603	hisA	985.245	1.20148	7.80584	5.91067e-15	3.52381e-14
Rv1604	impA	931.707	0.879795	4.29334	1.76006e-05	4.32146e-05
Rv1605	hisF	1115.56	1.07779	6.26141	3.81516e-10	1.48308e-09
Rv1606	hisI	251.79	0.858566	4.30912	1.63905e-05	4.03961e-05
Rv1607	chaA	493.311	-0.475368	-2.72503	0.00642951	0.0111914
Rv1608c	bcpB	314.745	0.0398456	0.170598	0.86454	0.892701
Rv1609	trpE	1087.61	0.191494	1.14237	0.253302	0.315334
Rv1610	.	202.676	-1.1294	-3.41977	0.00062673	0.00126547
Rv1611	trpC	1614.27	-2.28565	-15.8437	1.55461e-56	4.69879e-55
Rv1612	trpB	2195.56	-3.18331	-16.872	7.23515e-64	2.90823e-62
Rv1613	trpA	2230.1	-3.79882	-21.3664	2.7422e-101	2.34669e-99
Rv1614	lgt	2509.85	-3.14816	-17.9844	2.57979e-72	1.37789e-70
Rv1615	.	496.471	0.54453	2.34296	0.0191316	0.0304466
Rv1616	.	408.876	0.440732	1.57622	0.114976	0.155602
Rv1617	pykA	1451.78	0.741102	6.13382	8.57932e-10	3.22572e-09
Rv1618	tesB1	495.012	-0.157937	-0.555364	0.578646	0.642226
Rv1619	.	287.865	1.21427	6.99602	2.63344e-12	1.25677e-11
Rv1620c	cydC	738.635	3.43142	12.3722	3.69742e-35	6.2953e-34
Rv1621c	cydD	1346.82	3.7355	13.2299	5.89375e-40	1.11013e-38
Rv1622c	cydB	1032.92	3.45123	13.4952	1.668e-41	3.405e-40
Rv1623c	cydA	2954.86	3.17948	11.8668	1.76125e-32	2.69299e-31
Rv1624c	.	295.382	0.969206	4.6174	3.8858e-06	1.0237e-05
Rv1625c	cya	2079.52	1.52082	7.2038	5.85582e-13	2.93468e-12
Rv1626	.	989.23	-0.794627	-3.91196	9.15507e-05	0.000205383
Rv1627c	.	1674.37	0.884813	4.1819	2.89079e-05	6.93612e-05
Rv1628c	.	667.282	2.55109	16.5685	1.17727e-61	4.25015e-60
Rv1629	polA	589.018	-0.368202	-2.23031	0.025727	0.0399163
Rv1630	rpsA	6057.67	-0.422936	-2.64516	0.0081653	0.0139756
Rv1631	coaE	1353.09	-0.940191	-4.28315	1.84266e-05	4.51858e-05
Rv1632c	.	216.107	-1.49962	-5.95705	2.56835e-09	9.24654e-09
Rv1633	uvrB	2315.43	0.272867	1.47968	0.138959	0.184601
Rv1634	.	966.266	-0.522565	-2.12768	0.0333636	0.0506166
Rv1635c	.	659.687	0.271336	1.37437	0.169328	0.220437
Rv1636	TB15.3	629.782	1.01997	6.35433	2.09335e-10	8.37985e-10
Rv1637c	.	329.77	0.737962	3.90277	9.50985e-05	0.000212486
Rv1638	uvrA	2450.5	0.757711	5.89596	3.72511e-09	1.32279e-08
Rv1638A	.	262.727	0.773594	3.63133	0.000281961	0.000593931
Rv1639c	.	1870.85	1.29363	10.4111	2.20664e-25	2.4582e-24
Rv1640c	lysX	420.897	0.336199	1.63112	0.102866	0.140777
Rv1641	infC	7914.72	1.24781	8.44367	3.07531e-17	2.11475e-16
Rv1642	rpmI	1459.65	0.939533	3.2873	0.00101154	0.0019829
Rv1643	rplT	2650.3	0.853586	3.84254	0.000121765	0.000268531
Rv1644	tsnR	1794.69	0.238474	0.624923	0.532021	0.597107
Rv1645c	.	164.601	1.40583	6.01233	1.8288e-09	6.64537e-09
Rv1646	PE17	1464.87	2.22955	11.8344	2.59249e-32	3.93311e-31
Rv1647	.	227.717	1.05144	4.81807	1.44951e-06	4.02539e-06
Rv1648	.	222.592	-0.23236	-1.02936	0.303313	0.368876
Rv1649	pheS	235.631	-0.670486	-3.12076	0.00180386	0.00342084
Rv1650	pheT	649.904	-1.75493	-8.42063	3.74477e-17	2.5526e-16
Rv1651c	PE_PGRS30	392.754	0.0662866	0.187468	0.851294	0.88141
Rv1652	argC	346.57	3.03757	9.08391	1.04746e-19	8.4556e-19
Rv1653	argJ	661.355	3.478	10.826	2.5931e-27	3.18944e-26
Rv1654	argB	651.961	3.22496	16.0722	3.99853e-58	1.28845e-56
Rv1655	argD	428.954	3.2169	13.4174	4.78243e-41	9.3702e-40
Rv1656	argF	328.971	3.74788	16.9019	4.35716e-64	1.80729e-62
Rv1657	argR	108.074	3.03368	7.14894	8.74503e-13	4.36021e-12
Rv1658	argG	628.919	1.04518	5.26675	1.38863e-07	4.25984e-07
Rv1659	argH	336.7	0.790766	3.35237	0.000801241	0.00159553
Rv1660	pks10	405.549	0.860779	4.21849	2.45945e-05	5.93771e-05
Rv1661	pks7	941.731	-1.25804	-5.3981	6.73501e-08	2.12802e-07
Rv1662	pks8	533.434	-2.10423	-10.6827	1.22648e-26	1.46689e-25
Rv1663	pks17	141.438	-1.08072	-3.92319	8.73825e-05	0.000196485
Rv1664	pks9	423.448	-0.844947	-5.13566	2.81159e-07	8.44561e-07
Rv1665	pks11	262.412	0.682289	3.65786	0.000254328	0.000538634
Rv1666c	cyp139	112.956	-1.24231	-4.52133	6.14535e-06	1.59525e-05
Rv1670	.	190.52	4.3065	16.4378	1.0258e-60	3.63599e-59
Rv1671	.	345.01	4.88597	23.2851	6.27803e-120	6.61568e-118
Rv1672c	.	199.356	-0.421838	-1.98262	0.0474097	0.0697812
Rv1673c	.	31.3352	0.508258	1.31539	0.18838	0.242567
Rv1674c	.	15.0354	0.364975	0.706034	0.480167	0.547899
Rv1675c	cmr	14.3019	0.388641	0.788967	0.430131	0.49732
Rv1676	.	1535.48	0.995636	4.60394	4.14564e-06	1.08774e-05
Rv1677	dsbF	818.005	0.212029	1.64659	0.0996415	0.1367
Rv1678	.	687.128	-0.551964	-1.95683	0.0503677	0.0737729
Rv1679	fadE16	563.38	-0.933145	-3.91134	9.17852e-05	0.000205791
Rv1680	.	175.211	-1.37568	-4.88839	1.01663e-06	2.8849e-06
Rv1681	moeX	194.207	-1.58135	-6.76013	1.37865e-11	6.17857e-11
Rv1682	.	401.263	2.54145	12.5648	3.29612e-36	5.7373e-35
Rv1683	.	2250.7	0.396984	3.48252	0.000496718	0.00101611
Rv1684	.	62.8695	0.828734	2.78319	0.00538278	0.00946354
Rv1685c	.	91.6675	1.57216	5.92429	3.13645e-09	1.12296e-08
Rv1686c	.	81.391	1.15789	3.43351	0.000595829	0.00120534
Rv1687c	.	90.7457	0.766716	2.85164	0.00434938	0.00780765
Rv1688	mpg	21.4278	0.456218	1.07275	0.283384	0.348224
Rv1689	tyrS	334.311	-1.71707	-7.56763	3.80092e-14	2.08436e-13
Rv1690	lprJ	154.915	-0.42136	-1.59223	0.111333	0.151303
Rv1691	.	96.4488	-0.776252	-2.21416	0.0268177	0.0415094
Rv1692	.	259.021	-0.50978	-1.33885	0.180621	0.233192
Rv1693	.	7.15554	-0.4046	-0.66112	0.508535	0.574386
Rv1694	tlyA	295.857	-1.14618	-5.15456	2.54232e-07	7.66629e-07
Rv1695	ppnK	425.03	-1.24558	-6.68966	2.2369e-11	9.75578e-11
Rv1696	recN	539.626	-1.6601	-8.06993	7.03369e-16	4.46651e-15
Rv1697	.	2508.7	-2.2204	-10.6077	2.74499e-26	3.21403e-25
Rv1698	mctB	783.865	-2.15437	-11.5382	8.47168e-31	1.19678e-29
Rv1699	pyrG	2396.91	0.571709	3.16826	0.00153355	0.00293536
Rv1700	.	285.812	-0.615117	-3.12889	0.00175469	0.00333084
Rv1701	.	411.119	-0.907999	-5.02513	5.03081e-07	1.4693e-06
Rv1702c	.	117.883	-1.56276	-5.37758	7.54954e-08	2.37384e-07
Rv1703c	.	731.109	-0.438636	-2.45549	0.0140692	0.022981
Rv1704c	cycA	485.004	-1.6476	-7.6412	2.15212e-14	1.21084e-13
Rv1705c	PPE22	119.5	1.36614	4.47985	7.46947e-06	1.91224e-05
Rv1706c	PPE23	336.571	2.17826	7.39231	1.44297e-13	7.63383e-13
Rv1707	.	1067.21	1.45134	8.12907	4.32582e-16	2.79708e-15
Rv1708	.	445.041	-1.21571	-5.7165	1.08742e-08	3.68044e-08
Rv1709	scpA	471.898	-1.96082	-9.19124	3.88324e-20	3.24213e-19
Rv1710	scpB	418.935	-1.43764	-7.1473	8.85001e-13	4.39569e-12
Rv1711	.	391.739	-2.08225	-9.61376	6.99482e-22	6.52459e-21
Rv1712	cmk	366.152	-2.40793	-7.94284	1.97601e-15	1.21906e-14
Rv1713	engA	947.248	-2.76969	-10.429	1.828e-25	2.04809e-24
Rv1714	.	129.765	-2.6385	-6.80609	1.00289e-11	4.54685e-11
Rv1715	fadB3	102.059	-2.3042	-6.20213	5.57033e-10	2.12929e-09
Rv1716	.	138.103	-2.62439	-7.67888	1.6049e-14	9.18868e-14
Rv1717	.	30.2416	-0.993367	-2.32052	0.0203127	0.0321687
Rv1718	.	108.201	-2.67054	-7.25246	4.09257e-13	2.07773e-12
Rv1719	.	66.9969	-1.97618	-4.38569	1.15621e-05	2.90468e-05
Rv1720c	vapC12	57.2643	1.2296	3.95679	7.59644e-05	0.000172401
Rv1721c	vapB12	11.0781	1.37347	2.4077	0.0160533	0.0259287
Rv1722	.	184.525	-0.231544	-1.03721	0.299638	0.364749
Rv1723	.	42.0287	-1.52508	-3.44908	0.000562496	0.00114406
Rv1724c	.	107.069	0.437728	1.4068	0.159486	0.209021
Rv1725c	.	206.101	1.39613	5.61628	1.95111e-08	6.43057e-08
Rv1727	.	17.0678	1.97171	4.10719	4.00496e-05	9.42385e-05
Rv1728c	.	260.93	-0.966469	-4.14076	3.4616e-05	8.19974e-05
Rv1729c	.	115.999	-0.280699	-1.13427	0.256683	0.319165
Rv1730c	.	187.234	-0.927372	-3.95925	7.5184e-05	0.000170829
Rv1731	gabD2	618.68	-0.725375	-4.83146	1.35536e-06	3.78279e-06
Rv1732c	.	914.606	1.30523	8.14725	3.72294e-16	2.41929e-15
Rv1733c	.	4348.33	4.70797	18.5655	6.11707e-77	3.50742e-75
Rv1734c	.	70.2042	4.47774	11.7133	1.08895e-31	1.61438e-30
Rv1735a	.	184.225	3.31356	8.50724	1.78122e-17	1.25135e-16
Rv1735c	.	123.308	2.96947	11.2848	1.5592e-29	2.07485e-28
Rv1736c	narX	7621.12	3.66798	11.7025	1.23707e-31	1.82702e-30
Rv1737c	narK2	5474.22	3.32212	11.8624	1.85499e-32	2.82524e-31
Rv1738	.	41973.5	4.86332	13.8656	1.02343e-43	2.24178e-42
Rv1739c	.	166.29	2.26094	8.74267	2.27661e-18	1.68754e-17
Rv1740	vapB34	106.625	4.35287	13.6794	1.34762e-42	2.85563e-41
Rv1741	vapC34	6.61739	1.25068	1.99509	0.0460333	0.0679091
Rv1742	.	198.329	1.62021	8.06451	7.35276e-16	4.66153e-15
Rv1743	pknE	706.717	0.131863	0.799737	0.423863	0.490981
Rv1744c	.	7.675	-0.409937	-0.67524	0.499523	0.566669
Rv1745c	idi	18.7844	0.375198	0.87169	0.383378	0.451598
Rv1746	pknF	317.569	-0.713562	-2.83574	0.00457197	0.00816214
Rv1747	.	2347.14	-0.898789	-7.88856	3.05703e-15	1.8566e-14
Rv1748	.	154.523	0.745287	2.10992	0.0348649	0.0526688
Rv1749c	.	183.515	-0.419116	-1.88956	0.0588172	0.0848735
Rv1750c	fadD1	216.669	-0.483137	-2.1751	0.0296229	0.0454724
Rv1751	.	1380.66	-2.68212	-15.3526	3.40045e-53	9.74879e-52
Rv1752	.	142.551	-3.2724	-8.16986	3.08748e-16	2.01306e-15
Rv1753c	PPE24	198.87	-1.07942	-4.82502	1.39986e-06	3.89583e-06
Rv1754c	.	163.499	-2.15159	-7.04257	1.88724e-12	9.10689e-12
Rv1759c	wag22	90.6871	-0.359403	-0.91588	0.35973	0.427357
Rv1760	.	559.262	2.95564	15.0274	4.85426e-51	1.30529e-49
Rv1761c	.	26.1006	-0.358754	-0.807182	0.419561	0.487011
Rv1762c	.	89.5621	-0.405375	-1.35806	0.174444	0.226117
Rv1765c	.	256.035	-0.39175	-1.62352	0.104479	0.142834
Rv1766	.	159.312	-0.269546	-1.12502	0.260581	0.323363
Rv1767	.	177.774	0.985828	3.70504	0.000211361	0.000452054
Rv1768	PE_PGRS31	504.286	-1.57201	-4.80535	1.5448e-06	4.27175e-06
Rv1769	.	927.999	-0.849923	-4.48684	7.22889e-06	1.85553e-05
Rv1770	.	476.329	-0.693462	-2.31728	0.0204883	0.0324203
Rv1771	.	454.319	-0.347353	-2.18384	0.0289738	0.0445637
Rv1772	.	2694.99	2.56529	15.0751	2.36106e-51	6.39291e-50
Rv1773c	.	82.2767	2.03218	7.11901	1.08703e-12	5.35142e-12
Rv1774	.	311.535	-0.447203	-2.16007	0.030767	0.0470618
Rv1775	.	364.148	-1.10715	-6.08928	1.13419e-09	4.2237e-09
Rv1776c	.	74.5684	0.998542	3.40643	0.000658193	0.00132557
Rv1777	cyp144	59.7651	0.609866	1.87099	0.0613467	0.0883274
Rv1778c	.	133.564	-0.814584	-3.01669	0.00255553	0.004729
Rv1779c	.	649.716	0.175801	1.0549	0.291472	0.356589
Rv1780	.	318.942	-0.102792	-0.446845	0.654987	0.710571
Rv1781c	malQ	79.1289	0.691153	2.13653	0.0326363	0.0496485
Rv1782	eccB5	4236.74	0.712897	5.74074	9.42629e-09	3.21831e-08
Rv1783	eccC5	6399.45	0.188584	0.92902	0.352879	0.420885
Rv1785c	cyp143	162.58	0.286971	1.13421	0.256707	0.319165
Rv1786	.	52.0557	0.471178	1.54354	0.1227	0.165081
Rv1787	PPE25	143.728	0.279528	1.21304	0.225114	0.283776
Rv1788	PE18	22.0458	0.141445	0.329494	0.741782	0.78721
Rv1789	PPE26	1182.7	0.243312	1.26451	0.206048	0.262304
Rv1790	PPE27	207.935	3.11575	14.4456	2.67334e-47	6.47412e-46
Rv1791	PE19	1840.25	1.49629	4.06358	4.83258e-05	0.000112693
Rv1793	esxN	2916.36	0.974933	2.97009	0.00297712	0.00545736
Rv1794	.	2972.47	0.68575	2.46965	0.0135247	0.0222501
Rv1795	eccD5	2258.77	-0.0147086	-0.0524944	0.958135	0.967815
Rv1796	mycP5	3253.68	-0.120786	-0.653319	0.513551	0.579379
Rv1797	eccE5	2986.27	-0.628496	-2.95336	0.00314339	0.00574056
Rv1798	eccA5	2147.5	-0.966496	-5.22578	1.73419e-07	5.2825e-07
Rv1799	lppT	59.4443	-0.242315	-0.776051	0.437719	0.504632
Rv1800	PPE28	315.06	0.599168	2.45768	0.0139836	0.0228887
Rv1801	PPE29	46.8069	1.28291	3.46525	0.00052974	0.00108082
Rv1802	PPE30	63.9382	1.03961	2.5595	0.0104822	0.0175108
Rv1803c	PE_PGRS32	226.532	0.222818	0.928226	0.35329	0.421174
Rv1804c	.	22.9442	1.57799	3.95241	7.73692e-05	0.000175385
Rv1806	PE20	81.9133	3.89392	10.9299	8.29799e-28	1.03038e-26
Rv1808	PPE32	149.693	0.587521	2.58018	0.00987483	0.0165814
Rv1809	PPE33	281.855	0.059594	0.287471	0.773752	0.815089
Rv1810	.	1277.32	0.710208	4.82923	1.3706e-06	3.81984e-06
Rv1811	mgtC	430.735	0.850919	4.50158	6.74489e-06	1.73816e-05
Rv1812c	.	9443.72	3.29285	25.3349	1.31843e-141	1.55775e-139
Rv1813c	.	23919.5	3.46451	13.7893	2.95529e-43	6.40148e-42
Rv1814	erg3	348.28	0.743017	2.83963	0.00451652	0.0080747
Rv1815	.	1593.78	-2.18437	-12.9616	2.01875e-38	3.67809e-37
Rv1816	.	395.938	-1.83214	-5.84187	5.16184e-09	1.80664e-08
Rv1817	.	366.638	0.826627	5.31281	1.07948e-07	3.34306e-07
Rv1818c	PE_PGRS33	591.498	1.07318	2.63295	0.00846462	0.0144183
Rv1819c	bacA	209.69	-1.63688	-6.56947	5.04953e-11	2.13769e-10
Rv1820	ilvG	694.062	-0.3086	-1.60147	0.109274	0.148764
Rv1821	secA2	4630.56	0.272339	2.27858	0.0226919	0.0356039
Rv1822	pgsA2	227.663	-0.755195	-3.50204	0.000461713	0.000947982
Rv1823	.	174.914	-1.20658	-4.97193	6.62904e-07	1.91032e-06
Rv1824	.	57.8245	-0.828597	-2.45252	0.0141859	0.0231621
Rv1825	.	244.651	-1.0979	-4.64389	3.41903e-06	9.08093e-06
Rv1826	gcvH	1061.08	0.63235	4.63103	3.63856e-06	9.63773e-06
Rv1827	garA	3195.33	0.961007	6.99905	2.57696e-12	1.23132e-11
Rv1828	.	1662.84	1.4737	7.50056	6.35446e-14	3.4221e-13
Rv1829	.	975.153	1.20216	6.02132	1.73003e-09	6.31591e-09
Rv1830	.	1272.32	0.509735	2.17395	0.0297088	0.0455862
Rv1831	.	2642.87	3.03756	9.78967	1.24706e-22	1.20652e-21
Rv1832	gcvB	10070.7	2.78016	18.8195	5.22347e-79	3.23275e-77
Rv1833c	.	243.227	0.171604	0.818412	0.413122	0.481255
Rv1834	lipZ	402.741	3.24373	11.0432	2.36436e-28	3.00282e-27
Rv1835c	.	511.619	-0.627028	-3.75547	0.000173014	0.000375184
Rv1836c	.	2598.74	-0.593561	-3.93396	8.35561e-05	0.000188206
Rv1837c	glcB	6584.76	-0.237303	-1.79591	0.0725081	0.10258
Rv1838c	vapC13	91.9764	-0.0694717	-0.213394	0.83102	0.864039
Rv1839c	vapB13	29.0122	-0.410584	-0.974756	0.329681	0.397227
Rv1840c	PE_PGRS34	117.012	-0.226796	-0.553478	0.579936	0.642994
Rv1841c	.	901.466	-0.411417	-1.88207	0.0598265	0.0862661
Rv1842c	.	921.549	-0.156864	-0.881726	0.377925	0.446119
Rv1843c	guaB1	2314.85	0.28797	1.77409	0.0760485	0.107122
Rv1844c	gnd1	1732.56	0.562586	3.7755	0.000159689	0.000347642
Rv1845c	blaR	1038.66	0.673914	3.60085	0.000317184	0.000665609
Rv1846c	blaI	2580.24	1.07297	7.26007	3.869e-13	1.97193e-12
Rv1847	.	7331.61	1.4719	5.79904	6.66959e-09	2.30948e-08
Rv1848	ureA	316.795	-0.705632	-1.80044	0.0717908	0.101786
Rv1849	ureB	281.08	-0.167542	-0.396563	0.69169	0.743627
Rv1850	ureC	1584.74	-1.29585	-3.72276	0.000197056	0.000423784
Rv1851	ureF	81.5812	-1.43175	-2.83019	0.00465199	0.00828224
Rv1852	ureG	115.885	-1.55775	-3.71275	0.00020502	0.000439941
Rv1853	ureD	97.4053	-1.12958	-3.02811	0.00246092	0.0045695
Rv1854c	ndh	2268.77	1.53051	11.0389	2.47933e-28	3.13861e-27
Rv1855c	.	819.836	0.891039	5.79864	6.68545e-09	2.31292e-08
Rv1856c	.	591.725	0.0255739	0.113948	0.909279	0.928753
Rv1857	modA	406.211	-1.51368	-6.60092	4.08624e-11	1.75272e-10
Rv1858	modB	72.331	-1.9904	-5.33079	9.77871e-08	3.04287e-07
Rv1859	modC	618.422	1.32329	9.65428	4.71476e-22	4.4296e-21
Rv1860	apa	260.259	-1.30356	-6.14173	8.1628e-10	3.07208e-09
Rv1861	.	125.447	0.627654	2.77184	0.00557399	0.00977203
Rv1862	adhA	466.338	1.36207	9.39355	5.80141e-21	5.12918e-20
Rv1863c	.	1996.69	-0.0626542	-0.392811	0.694459	0.746128
Rv1864c	.	111.834	0.362346	1.25619	0.209048	0.265324
Rv1865c	.	75.6608	-0.530623	-1.54997	0.12115	0.163052
Rv1866	.	189.328	-0.831579	-3.87115	0.000108323	0.000240244
Rv1867	.	165.305	-0.475155	-2.11659	0.0342943	0.0519074
Rv1868	.	235.281	0.555903	2.4023	0.0162921	0.0262927
Rv1869c	.	3085.78	-0.0339221	-0.184809	0.853379	0.883282
Rv1870c	.	6104.23	1.96446	13.9762	2.17767e-44	4.85185e-43
Rv1871c	.	9924.87	1.69391	9.15255	5.5605e-20	4.57392e-19
Rv1872c	lldD2	64546.6	2.2526	15.9364	3.54185e-57	1.12274e-55
Rv1873	.	12.8428	2.0983	4.17192	3.02041e-05	7.22488e-05
Rv1874	.	140.147	0.11362	0.408227	0.683107	0.736569
Rv1875	.	151.854	-0.101964	-0.417398	0.676387	0.730131
Rv1876	bfrA	1112.06	0.287055	1.56154	0.118397	0.159678
Rv1877	.	1080.86	0.439145	2.24265	0.0249195	0.0387824
Rv1878	glnA3	150.307	-0.140985	-0.496115	0.619813	0.679789
Rv1879	.	71.3861	-0.0902859	-0.261016	0.79408	0.832737
Rv1880c	cyp140	1476.33	0.374349	1.7549	0.0792767	0.111187
Rv1881c	lppE	247.833	-0.621216	-2.54638	0.0108846	0.0181132
Rv1882c	.	451.425	-0.454556	-2.31068	0.0208506	0.0329537
Rv1883c	.	1346.14	-0.930115	-5.35703	8.46016e-08	2.64524e-07
Rv1884c	rpfC	2520.69	-2.08151	-14.5652	4.67774e-48	1.16914e-46
Rv1885c	.	72.4354	-1.63346	-4.60535	4.11765e-06	1.08112e-05
Rv1886c	fbpB	838.911	-1.70445	-9.31546	1.21422e-20	1.05439e-19
Rv1887	.	2878.66	0.297593	1.6858	0.091834	0.126972
Rv1890c	.	69.3948	0.421966	1.43227	0.152066	0.200645
Rv1891	.	547.212	1.04114	4.73282	2.21424e-06	6.03306e-06
Rv1892	.	59.0536	1.29494	4.71406	2.4283e-06	6.57495e-06
Rv1893	.	94.4309	1.29231	5.43773	5.39634e-08	1.7218e-07
Rv1894c	.	1610.24	3.02755	15.2874	9.27631e-53	2.64002e-51
Rv1895	.	222.92	2.17985	6.25487	3.97834e-10	1.54191e-09
Rv1896c	.	204.467	0.137033	0.642379	0.520627	0.586456
Rv1897c	.	68.8755	1.10697	4.18664	2.83118e-05	6.80565e-05
Rv1898	.	202.34	1.14017	5.01626	5.26872e-07	1.53648e-06
Rv1899c	lppD	1304.93	0.882404	5.91527	3.31339e-09	1.18305e-08
Rv1900c	lipJ	798.375	0.683113	3.67129	0.00024133	0.000512499
Rv1901	cinA	783.785	-0.870341	-5.01182	5.39167e-07	1.56999e-06
Rv1902c	nanT	146.161	-0.515763	-1.8342	0.0666245	0.0952232
Rv1903	.	59.758	-0.0874344	-0.293827	0.76889	0.810244
Rv1904	.	1867.37	3.23375	23.2549	1.27038e-119	1.30348e-117
Rv1905c	aao	682.971	0.471528	2.5857	0.0097181	0.0163464
Rv1906c	.	995.743	1.07826	7.23386	4.69465e-13	2.36797e-12
Rv1907c	.	199.286	0.508184	2.30892	0.0209478	0.0330803
Rv1908c	katG	3573.93	2.45862	19.9624	1.16889e-88	8.59905e-87
Rv1909c	furA	207.259	3.07613	10.3022	6.88604e-25	7.45796e-24
Rv1910c	.	136.756	0.533992	2.39623	0.0165648	0.0266612
Rv1911c	lppC	390.247	0.0715465	0.404831	0.685602	0.73885
Rv1912c	fadB5	158.657	0.026824	0.126772	0.899121	0.919959
Rv1913	.	47.3501	-1.01242	-2.68989	0.00714751	0.0123365
Rv1914c	.	96.1981	0.85654	3.25851	0.00112	0.00218235
Rv1915	aceAa	1180.25	0.702363	4.70827	2.49829e-06	6.7504e-06
Rv1916	aceAb	667.589	1.07726	5.86929	4.37665e-09	1.54151e-08
Rv1917c	PPE34	81.0058	-1.03774	-3.15881	0.00158412	0.00302621
Rv1918c	PPE35	424.666	-1.07994	-5.37762	7.54766e-08	2.37384e-07
Rv1919c	.	336.643	-1.41711	-7.2813	3.3061e-13	1.70284e-12
Rv1920	.	301.877	1.31635	5.34063	9.2626e-08	2.88688e-07
Rv1921c	lppF	31.2403	1.21481	3.51437	0.000440804	0.000907921
Rv1922	.	159.42	0.714701	3.20363	0.00135708	0.00261555
Rv1923	lipD	1020.12	-0.536544	-1.98691	0.0469326	0.0691311
Rv1924c	.	160.323	-1.40039	-4.89305	9.92827e-07	2.8194e-06
Rv1925	fadD31	7967.15	-0.381463	-3.01257	0.00259048	0.0047914
Rv1926c	mpt63	331.65	1.74952	7.79467	6.45786e-15	3.82635e-14
Rv1927	.	315.981	0.0172847	0.0811205	0.935346	0.951089
Rv1928c	.	117.836	2.53176	9.87491	5.34824e-23	5.30606e-22
Rv1929c	.	533.196	2.0639	11.5897	4.64745e-31	6.68649e-30
Rv1930c	.	12.2513	0.427725	0.784739	0.432606	0.499772
Rv1931c	.	42.8793	0.592866	1.76176	0.0781094	0.109747
Rv1932	tpx	695.344	-2.3508	-11.9754	4.77901e-33	7.57453e-32
Rv1934c	fadE17	10.2192	-0.888385	-1.4393	0.150066	0.198342
Rv1935c	echA13	26.1644	0.924604	2.16445	0.0304296	0.0465823
Rv1936	.	118.803	1.55635	6.1019	1.04812e-09	3.9144e-09
Rv1937	.	143.085	0.819073	3.39109	0.000696144	0.00139911
Rv1938	ephB	94.2794	0.588866	2.38179	0.0172285	0.0276892
Rv1939	.	21.8845	0.735972	1.74659	0.0807093	0.112871
Rv1940	ribA1	55.5381	0.584375	1.71628	0.0861111	0.119781
Rv1941	.	82.1839	-1.12148	-3.28646	0.00101456	0.00198782
Rv1942c	mazF5	415.45	2.30931	15.5291	2.20415e-54	6.51058e-53
Rv1943c	mazE5	132.385	1.63758	6.54433	5.97634e-11	2.50556e-10
Rv1944c	.	36.3995	-0.404941	-0.89809	0.369138	0.437223
Rv1945	.	218.768	0.971655	3.84674	0.0001197	0.000264275
Rv1946c	lppG	25.3589	1.34179	2.99738	0.00272313	0.00502009
Rv1947	.	119.068	-1.07275	-3.80385	0.000142467	0.000311716
Rv1948c	.	27.2903	0.0518487	0.126677	0.899196	0.919959
Rv1950c	.	122.571	1.50983	5.72265	1.04878e-08	3.5651e-08
Rv1951c	.	17.3437	0.51229	1.02876	0.303595	0.369104
Rv1952	vapB14	50.5068	1.53606	3.89142	9.96573e-05	0.000221657
Rv1953	vapC14	156.53	1.06376	4.73174	2.22607e-06	6.06106e-06
Rv1954c	.	35.1782	2.75179	6.35613	2.06904e-10	8.29103e-10
Rv1955	higB	2046.45	4.39498	18.227	3.15073e-74	1.73024e-72
Rv1956	higA	611.256	3.44298	12.7628	2.64408e-37	4.75082e-36
Rv1957	.	871.498	2.48548	9.5757	1.01168e-21	9.25944e-21
Rv1958c	.	45.9678	3.48188	9.50096	2.07961e-21	1.88568e-20
Rv1959c	parE1	84.3276	2.22745	7.55269	4.26372e-14	2.32832e-13
Rv1960c	parD1	30.9363	1.16138	2.42052	0.0154984	0.0251052
Rv1961	.	56.7792	0.811716	1.76912	0.0768732	0.108088
Rv1962c	vapC35	157.331	1.15468	5.75842	8.49061e-09	2.9116e-08
Rv1962A	vapB35	30.1181	0.815987	2.01474	0.0439315	0.0650546
Rv1963c	mce3R	154.253	0.489003	1.97531	0.048233	0.0709394
Rv1964	yrbE3A	50.9643	0.0449393	0.129465	0.89699	0.918425
Rv1965	yrbE3B	34.701	0.596051	1.50005	0.133601	0.178271
Rv1966	mce3A	25.0425	-0.41888	-0.941536	0.34643	0.414462
Rv1967	mce3B	14.373	0.269421	0.538129	0.590488	0.653324
Rv1968	mce3C	21.026	0.371177	0.800534	0.423401	0.490592
Rv1970	lprM	13.7645	-0.32696	-0.579673	0.562135	0.626756
Rv1971	mce3F	27.8222	-0.224106	-0.513705	0.607458	0.669766
Rv1972	.	6.92006	-0.0127412	-0.0222305	0.982264	0.984724
Rv1973	.	7.64003	0.900215	1.57732	0.114723	0.155314
Rv1974	.	7.51796	1.53851	2.36025	0.0182627	0.0292308
Rv1975	.	15.6527	1.67674	3.49711	0.000470331	0.000964153
Rv1976c	.	245.247	1.29878	5.36618	8.04232e-08	2.52472e-07
Rv1977	.	658.204	1.6297	10.3904	2.74122e-25	3.03636e-24
Rv1978	.	174.513	0.242537	1.12344	0.261251	0.324091
Rv1979c	.	1033.84	0.668055	2.79935	0.00512056	0.00903397
[truncated: 1,900 more rows]

## Sheet: Stat_effect_without_Fe
RV_number	Gene_name	BaseMean	log2FC	Statistics	P_value	FDR
Rv0001	dnaA	1320.59	0.398814	2.02659	0.0427047	0.0604157
Rvnr01	rrs	2613.29	4.00539	8.88656	6.30292e-19	3.50572e-18
Rvnt01	ileT	15.4412	0.132985	0.237992	0.811887	0.841677
RVnc0001	AS1890	8.36812	-0.749401	-0.953263	0.340457	0.400798
Rvns01	rnpB	1.30858e+06	6.37245	32.2558	2.91361e-228	3.34123e-226
Rv0002	dnaN	576.142	0.0218888	0.11687	0.906963	0.924027
RVnc0002	ASdes	27.046	2.11997	4.79226	1.64914e-06	3.97649e-06
Rvnt02	alaT	31.4817	0.20917	0.502018	0.615655	0.669391
Rvnr02	rrl	9.2968e+06	5.3216	25.1088	3.98134e-139	2.58721e-137
Rv0003	recF	277.189	-1.49525	-6.29373	3.09928e-10	1.00869e-09
Rvnr03	rrf	887.277	0.0841741	0.485449	0.627358	0.679005
Rvnt03	leuT	72.7846	2.69956	8.05771	7.77377e-16	3.70031e-15
Rv0004	.	275.53	-1.51079	-6.52309	6.88749e-11	2.36811e-10
Rvnt04	glyU	6.41111	0.0764001	0.104024	0.917151	0.9327
RVnc0004	B11	1613.79	3.59994	18.41	1.09315e-75	3.18073e-74
Rv0005	gyrB	12197.1	0.264628	1.4704	0.141455	0.181127
Rvnt05	tyrT	1.34461	-0.188066	-0.246346	0.805415	0.836524
RVnc0005	B55	38.3386	2.086	5.34576	9.00393e-08	2.43963e-07
Rv0006	gyrA	7266.06	-0.99224	-7.52855	5.13074e-14	2.17207e-13
Rvnt06	thrT	22.4624	-0.120191	-0.240174	0.810196	0.840429
Rv0007	.	959.385	-1.86152	-8.12467	4.48573e-16	2.16191e-15
Rv0008c	.	139.098	1.14092	4.30297	1.68526e-05	3.69356e-05
Rvnt08	trpT	1520.69	2.4397	8.92803	4.3368e-19	2.44e-18
RVnc0008	F6	161.698	0.150299	0.658265	0.510368	0.569852
Rv0009	ppiA	1497.86	-2.23674	-10.0255	1.17712e-23	8.45228e-23
Rvnt09	thrV	10.1924	1.74746	2.85707	0.00427574	0.00710922
Rv0010c	.	440.071	0.122105	0.578698	0.562793	0.620042
RVnc0010	G2	13.4806	0.397262	0.675916	0.499094	0.559346
Rv0011c	.	523.276	0.108998	0.367754	0.713057	0.754671
Rvnt11	gluT	2.03777	1.35927	1.66001	0.0969127	0.128263
Rv0012	.	751.731	0.699614	3.32291	0.000890835	0.00162383
RVnc0012	mcr10	111.769	-0.344711	-0.74643	0.455407	0.516924
Rv0013	trpG	512.084	0.124165	0.662955	0.507359	0.566656
RVnc0013	mcr11	684.575	4.78527	18.8849	1.51827e-79	4.73578e-78
Rvnt13	pheU	94.613	3.27644	10.4633	1.27369e-25	1.00528e-24
Rvnt14	argT	23.3202	1.60094	3.52221	0.000427963	0.000813964
Rv0014c	pknB	1476.26	-1.82757	-9.74563	1.92573e-22	1.29679e-21
Rvnt15	alaV	45.1877	1.75294	3.971	7.15729e-05	0.000148438
Rv0015c	pknA	1217.94	-1.69577	-6.59117	4.36366e-11	1.52455e-10
RVnc0015	mcr15	15.106	0.317924	0.585658	0.558105	0.616107
Rv0016c	pbpA	1076.42	-1.3968	-8.56966	1.03793e-17	5.39586e-17
Rvnt17	leuX	47.9974	-0.345081	-0.885873	0.375686	0.438169
Rv0017c	rodA	873.398	-1.57134	-7.09968	1.25046e-12	4.85613e-12
Rvnt18	argV	5.02846	1.78377	2.43068	0.0150704	0.023043
RVnc0018	mcr16	0.954493	-0.0114398	-0.0148224	0.988174	0.9904
Rv0018c	pstP	1740.68	-0.936917	-5.55089	2.84226e-08	7.98413e-08
Rvnt19	leuW	16.8812	2.11838	3.95477	7.66068e-05	0.00015854
Rv0019c	fhaB	862.189	-0.643408	-2.95211	0.0031561	0.00537834
Rvnt20	leuV	5.40454	2.15706	2.68909	0.00716462	0.0115624
Rv0020c	fhaA	5767.37	-0.468368	-2.10343	0.0354283	0.0509161
Rv0021c	.	129.525	-0.406237	-1.54361	0.122684	0.159288
RVnc0021	mcr3	573.97	1.53088	5.19463	2.05128e-07	5.36413e-07
Rvnt21	proT	23.3938	1.09707	2.40283	0.016269	0.0247784
Rv0022c	whiB5	6.57818	-1.09739	-1.37123	0.170303	0.21489
Rvnt22	leuU	8.15667	3.88054	5.23239	1.67333e-07	4.42026e-07
Rv0023	.	185.384	-2.49824	-6.61448	3.72853e-11	1.31324e-10
Rvnt24	metV	51.1535	-0.566535	-1.21874	0.222943	0.27456
Rv0024	.	311.969	-0.399163	-1.80851	0.0705265	0.0961478
RVnc0024	mcr7	16146	5.66238	32.2706	1.80807e-228	2.13626e-226
Rvnt25	asnT	49.6641	3.37414	7.68747	1.50069e-14	6.59663e-14
Rv0025	.	161.776	-0.0300512	-0.119652	0.904759	0.922504
Rvnt26	proU	69.3211	0.427926	1.14354	0.252815	0.307751
Rv0026	.	300.716	-0.317642	-1.63028	0.103042	0.13541
Rv0027	.	93.8952	0.371321	1.22864	0.219207	0.270299
Rv0028	.	74.1024	0.754292	2.1966	0.0280491	0.0409294
Rvnt28	argW	3.6399	2.12693	2.42074	0.0154892	0.0236461
Rv0029	.	372.635	0.119726	0.632756	0.526893	0.586121
Rvnt29	hisT	30.2017	1.57735	3.68544	0.000228307	0.000447322
Rv0030	.	54.9034	1.17898	3.4252	0.000614342	0.0011439
Rvnt30	lysU	125.053	2.55262	8.72442	2.67558e-18	1.44689e-17
Rvnt31	valT	92.2509	1.47852	5.19599	2.03629e-07	5.33211e-07
Rv0032	bioF2	89.1197	-1.11493	-3.11419	0.00184452	0.00323518
Rvnt32	glyT	8.46908	2.33945	3.42295	0.000619457	0.00115287
Rv0034	.	8.12417	-0.854716	-1.15509	0.248055	0.302523
RVnc0034	MTS0858	11.3766	-0.0666474	-0.105724	0.915801	0.931813
Rv0035	fadD34	81.1329	-1.31315	-3.33291	0.000859418	0.00157023
RVnc0035	MTS1082	159.856	1.79904	5.85549	4.75609e-09	1.421e-08
Rvnt35	gluU	7.78898	3.89871	3.84194	0.000122066	0.000247367
RVnc0036a	MTS2823	7.69938e+06	8.6543	34.4066	2.00578e-259	2.8965e-257
RVnc0036	MTS1338	17467.5	6.70427	45.1014	0	0
Rv0036c	.	434.988	-0.924721	-4.64812	3.34977e-06	7.88217e-06
Rvnt36	glnU	1.22996	0.333207	0.428041	0.668621	0.717379
Rv0037c	.	584.033	-0.0167215	-0.0910948	0.927417	0.940687
Rvnt37	alaU	16.8779	2.05546	4.18174	2.89287e-05	6.22477e-05
Rv0038	.	1105.56	1.3596	10.2374	1.34785e-24	1.00483e-23
Rvnt38	metU	14.9672	-0.720483	-1.1465	0.251586	0.306447
Rv0039c	.	82.6422	-1.1678	-2.68008	0.00736045	0.0118442
Rvnt39	thrU	10.115	2.88256	4.3802	1.1857e-05	2.65234e-05
RVnc0040	MTS2975	111.252	0.0833137	0.307919	0.758144	0.795052
Rv0040c	mtc28	591.28	-1.14661	-6.25483	3.97938e-10	1.28547e-09
Rvnt40	proY	64.9737	0.959873	2.90285	0.00369778	0.00620648
Rvnt41	serV	4.8029	-0.569446	-0.72962	0.465623	0.526832
Rv0041	leuS	963.095	-0.331976	-1.62734	0.103666	0.136183
Rvnt42	serX	12.0439	1.79403	2.93815	0.00330182	0.00560218
Rv0042c	.	386.431	-1.56549	-6.13083	8.74231e-10	2.75333e-09
Rv0043c	.	195.58	-1.24345	-4.34126	1.41668e-05	3.14022e-05
Rvnt43	argU	5.64961	0.11197	0.150584	0.880304	0.901508
Rv0044c	.	199.113	-1.05403	-3.79354	0.000148517	0.000297875
Rvnt44	serT	0.98894	0.759972	0.961724	0.336188	0.396611
Rvnt45	serU	5.96865	2.24335	2.68347	0.00728628	0.0117393
Rv0045c	.	568.51	1.74922	11.0248	2.90231e-28	2.49804e-27
Rv0046c	ino1	2613.27	1.45915	7.84122	4.46174e-15	2.03228e-14
RVnc0046	ssr	3.74024e+06	5.98657	37.9045	0	0
Rv0047c	.	1622.86	2.59506	15.0489	3.51099e-51	6.03055e-50
RVnc0047	AS1726	12.7236	-1.95246	-2.28609	0.0222492	0.0330472
Rv0048c	.	133.486	0.362655	1.36227	0.173112	0.218294
Rv0049	.	654.985	1.05893	5.7362	9.68247e-09	2.82152e-08
Rv0050	ponA1	2992.89	-0.0633758	-0.4185	0.675581	0.72385
Rv0051	.	578.752	-1.17671	-5.28783	1.23776e-07	3.3055e-07
Rv0052	.	192.257	-0.907019	-3.45461	0.000551086	0.00103153
Rv0053	rpsF	498.849	0.928815	5.25624	1.47029e-07	3.89978e-07
Rv0054	ssb	606.628	0.147718	0.692041	0.488912	0.549673
Rv0055	rpsR1	108.772	-0.749041	-1.80354	0.0713037	0.0971055
Rv0056	rplI	411.581	-0.898246	-3.69165	0.000222801	0.000437193
Rv0057	.	300.187	-1.09382	-4.60073	4.21011e-06	9.77678e-06
Rv0058	dnaB	1980.42	-1.2025	-5.72284	1.04758e-08	3.04362e-08
Rv0059	.	260.708	-1.73658	-5.32448	1.01241e-07	2.72797e-07
Rv0060	.	1012.44	0.243151	1.33973	0.180333	0.226813
Rv0061c	.	1538.97	0.261427	1.47279	0.140809	0.180359
Rv0062	celA1	253.39	-1.03055	-4.33783	1.43894e-05	3.18774e-05
Rv0063	.	290.186	-1.06627	-3.98808	6.66099e-05	0.000138661
Rv0063a	.	51.8121	0.94524	2.45531	0.0140764	0.0216761
Rv0064A	vapB1	57.4176	3.61962	10.2826	8.44093e-25	6.39052e-24
Rv0064	.	6265.81	2.92395	20.2731	2.22239e-91	8.17461e-90
Rv0065	vapC1	269.246	3.76732	17.0459	3.74989e-65	9.08125e-64
Rv0066c	icd2	1657.61	-1.50993	-6.78806	1.13654e-11	4.15309e-11
Rv0067c	.	94.8669	-0.864037	-2.5583	0.0105186	0.0165237
Rv0068	.	68.663	-0.296347	-0.853497	0.393384	0.456082
Rv0069c	sdaA	409.213	-0.567265	-2.85329	0.00432689	0.00719119
Rv0070c	glyA2	394.065	-0.182726	-0.735015	0.462331	0.523715
Rv0071	.	48.1535	0.256618	0.665766	0.505561	0.565114
Rv0072	.	1239.05	-1.58159	-8.56201	1.10916e-17	5.75848e-17
Rv0073	.	877.165	-2.43673	-12.0709	1.50447e-33	1.51574e-32
Rv0074	.	696.047	-2.57943	-12.1435	6.21417e-34	6.35933e-33
Rv0075	.	645.959	-2.06261	-9.99265	1.64142e-23	1.15731e-22
Rv0076c	.	31.9723	0.998755	2.2605	0.02379	0.0351619
Rv0077c	.	46.9383	1.30657	3.42255	0.000620375	0.00115403
Rv0078B	.	51.9612	1.28275	3.86777	0.000109835	0.000223979
Rv0078A	.	846.476	1.3266	6.40859	1.46873e-10	4.91129e-10
Rv0078	.	22.7366	0.26055	0.567886	0.570113	0.62722
Rv0079	.	29433.2	5.27835	24.6217	7.39881e-134	4.3709e-132
Rv0080	.	5410.52	4.64509	20.883	7.65092e-97	3.24249e-95
Rv0081	.	457.565	3.35162	13.7903	2.91677e-43	3.96254e-42
Rv0082	.	798.595	3.54258	12.5424	4.37795e-36	4.76805e-35
Rv0083	.	1453.22	3.14096	10.2655	1.00752e-24	7.56905e-24
Rv0084	hycD	1107.33	2.94184	12.293	9.88128e-35	1.04127e-33
Rv0085	hycP	335.458	2.69018	9.14677	5.86611e-20	3.44457e-19
Rv0086	hycQ	921.653	2.35053	9.2394	2.47888e-20	1.49384e-19
Rv0087	hycE	303.057	1.9374	6.29304	3.1131e-10	1.0115e-09
Rv0088	.	769.41	0.951283	3.30166	0.000961134	0.00174463
Rv0089	.	200.492	1.92268	7.91978	2.37935e-15	1.1031e-14
Rv0090	.	52.628	2.0192	5.30466	1.12886e-07	3.0292e-07
Rv0091	mtn	46.4477	0.108518	0.28758	0.773668	0.808939
Rv0092	ctpA	606.905	-0.114347	-0.502704	0.615173	0.66924
Rv0093c	.	323.642	1.40635	6.85549	7.10662e-12	2.62642e-11
Rv0095c	.	24.6451	2.75608	6.41294	1.42735e-10	4.78114e-10
Rv0096	PPE1	19.9304	-1.23864	-1.84407	0.0651734	0.0893185
Rv0097	.	117.513	-0.46321	-1.51001	0.131041	0.169182
Rv0098	fcoT	57.3945	-0.0818325	-0.220094	0.825798	0.854735
Rv0099	fadD10	329.053	-0.986803	-3.74379	0.000181265	0.00035967
Rv0100	.	4.02299	-1.63094	-1.94198	0.052139	0.0725517
Rv0101	nrp	1538.77	-3.18476	-16.52	2.63181e-61	5.73263e-60
Rv0102	.	1262.87	-1.5656	-9.64703	5.0599e-22	3.33252e-21
Rv0103c	ctpB	1017.13	-0.715608	-4.94081	7.77967e-07	1.93327e-06
Rv0104	.	60.2279	-1.93452	-3.9075	9.32542e-05	0.000191367
Rv0106	.	79.255	-0.298525	-0.869679	0.384476	0.447484
Rv0107c	ctpI	2095.63	-0.202831	-1.09714	0.272579	0.328832
Rv0108c	.	1707.12	1.16757	4.74648	2.06989e-06	4.95427e-06
Rv0109	PE_PGRS1	79.5967	-0.220115	-0.641912	0.52093	0.580316
Rv0110	.	166.317	-2.26922	-6.48165	9.0726e-11	3.08405e-10
Rv0111	.	282.837	-2.78175	-8.59537	8.29951e-18	4.34943e-17
Rv0112	gca	578.744	2.18716	12.8262	1.16896e-37	1.34448e-36
Rv0113	gmhA	179.973	0.902141	3.71826	0.000200601	0.000395821
Rv0114	gmhB	93.5004	0.513342	1.74129	0.081633	0.109679
Rv0115a	.	80.8789	2.42285	7.23983	4.49234e-13	1.79832e-12
Rv0115	hddA	181.491	0.00194139	0.00761539	0.993924	0.994689
Rv0116c	ldtA	2018.96	3.90677	14.9188	2.48832e-50	4.18188e-49
Rv0117	oxyS	121.234	0.981124	4.05471	5.01973e-05	0.000106024
Rv0118c	oxcA	357.044	-1.04114	-4.57101	4.85377e-06	1.12114e-05
Rv0119	fadD7	150.761	-0.968354	-2.72561	0.00641837	0.0103882
Rv0120c	fusA2	820.189	0.120414	0.782391	0.433985	0.495638
Rv0121c	.	86.5317	0.429224	1.52995	0.12603	0.163253
Rv0122	.	39.5423	3.55048	8.70653	3.13316e-18	1.68267e-17
Rv0123	.	144.544	3.91677	14.848	7.16791e-50	1.17923e-48
Rv0124	PE_PGRS2	25.1574	1.88762	3.10859	0.00187985	0.00329269
Rv0125	pepA	1474.63	0.733214	5.2022	1.96943e-07	5.16397e-07
Rv0126	treS	926.382	-0.285787	-1.8722	0.0611794	0.0841405
Rv0127	mak	760.799	0.0181425	0.126636	0.899228	0.917344
Rv0128	.	98.4186	0.0116675	0.0386941	0.969134	0.975388
Rv0129c	fbpC	2280.95	-1.18302	-8.16247	3.2824e-16	1.59378e-15
Rv0130	htdZ	50.9802	-1.3012	-2.7462	0.00602899	0.00980686
Rv0131c	fadE1	301.53	1.63779	6.85133	7.3165e-12	2.70142e-11
Rv0132c	fgd2	152.412	3.18517	11.449	2.37739e-30	2.18619e-29
Rv0133	.	361.59	-1.54842	-6.69813	2.11108e-11	7.58627e-11
Rv0134	ephF	1088.89	0.479121	3.56134	0.000368962	0.000707268
Rv0135c	.	2192.27	3.51967	16.732	7.66516e-63	1.74775e-61
Rv0136	cyp138	1162.05	4.21447	20.6131	2.09498e-94	8.16831e-93
Rv0137c	msrA	383.993	1.43898	6.75188	1.45947e-11	5.28853e-11
Rv0138	.	149.813	1.00827	4.17234	3.01491e-05	6.46597e-05
Rv0139	.	408.388	-1.64067	-7.33358	2.24077e-13	9.12934e-13
Rv0140	.	361.403	2.73871	15.372	2.52377e-53	4.57683e-52
Rv0141c	.	175.568	1.05999	4.98408	6.22581e-07	1.55905e-06
Rv0142	.	224.128	1.58009	5.05299	4.34941e-07	1.10406e-06
Rv0143c	.	924.391	0.0195009	0.136862	0.89114	0.910762
Rv0144	.	4206.93	2.38929	12.1778	4.08128e-34	4.22093e-33
Rv0145	.	4288.13	1.79347	8.18447	2.73515e-16	1.33638e-15
Rv0146	.	1025.78	2.18399	6.87108	6.37182e-12	2.36157e-11
Rv0147	.	2004.52	0.837507	6.54301	6.02934e-11	2.07855e-10
Rv0148	.	1004.88	0.95472	5.61338	1.98411e-08	5.61804e-08
Rv0149	.	725.955	0.596589	3.10011	0.00193452	0.0033827
Rv0150c	.	15.3732	0.510634	0.939591	0.347427	0.408179
Rv0151c	PE1	129.834	-0.514363	-1.7389	0.0820528	0.110205
Rv0152c	PE2	86.5062	0.190438	0.565743	0.571569	0.62829
Rv0153c	ptbB	260.02	-0.998134	-4.398	1.09251e-05	2.44951e-05
Rv0154c	fadE2	438.206	-0.253982	-1.14517	0.25214	0.307025
Rv0155	pntAa	186.116	-2.44797	-7.15805	8.1832e-13	3.2196e-12
Rv0156	pntAb	45.6605	-2.78144	-3.93347	8.37293e-05	0.000172548
Rv0157	pntB	1156.65	-3.55507	-15.479	4.8057e-54	8.92259e-53
Rv0157A	.	279	3.28902	12.9168	3.62056e-38	4.27774e-37
Rv0158	.	269.99	-1.93202	-6.72178	1.79513e-11	6.48676e-11
Rv0159c	PE3	54.4598	0.653879	1.76916	0.0768676	0.103921
Rv0160c	PE4	46.7964	2.04069	5.75503	8.66268e-09	2.54144e-08
Rv0161	.	60.2398	-1.88318	-3.71388	0.000204106	0.000401924
Rv0162c	adhE1	104.627	0.238138	0.617213	0.537094	0.59577
Rv0163	.	35.2752	-0.228308	-0.544425	0.586149	0.642145
Rv0164	TB18.5	448.442	-0.721788	-2.96265	0.00305003	0.00520897
Rv0165c	mce1R	510.075	0.819384	3.82386	0.000131379	0.000264864
Rv0166	fadD5	2701.39	-0.0337536	-0.209352	0.834174	0.862031
Rv0167	yrbE1A	1419.16	-2.08473	-10.0233	1.20355e-23	8.62619e-23
Rv0168	yrbE1B	562.113	-1.97845	-9.93798	2.84544e-23	1.98824e-22
Rv0169	mce1A	1615.05	-2.33961	-10.8217	2.71559e-27	2.28191e-26
Rv0170	mce1B	1130.79	-2.81475	-12.4828	9.27079e-36	9.98531e-35
Rv0171	mce1C	1275.14	-2.45909	-14.2345	5.59926e-46	8.39674e-45
Rv0172	mce1D	1920.8	-2.51953	-15.5542	1.48983e-54	2.8062e-53
Rv0173	lprK	1108.9	-3.07117	-13.1405	1.93008e-39	2.38145e-38
Rv0174	mce1F	4030.35	-2.95104	-16.9712	1.34073e-64	3.16819e-63
Rv0175	.	1451.38	-1.39477	-9.93918	2.81123e-23	1.96786e-22
Rv0176	.	989.257	-2.83932	-13.8544	1.19731e-43	1.64958e-42
Rv0177	.	824.58	-2.06167	-10.3059	6.62395e-25	5.02467e-24
Rv0178	.	806.965	-1.88934	-9.90049	4.14239e-23	2.879e-22
Rv0179c	lprO	1019.24	-0.674135	-3.50804	0.000451422	0.000854829
Rv0180c	.	421.331	-0.360625	-1.85096	0.0641756	0.087982
Rv0181c	.	305.737	0.0908062	0.477659	0.632893	0.683749
Rv0182c	sigG	873.955	0.632515	3.83028	0.000128	0.000258452
Rv0183	.	373.888	-1.76689	-7.89418	2.9223e-15	1.34841e-14
Rv0184	.	435.666	-1.98647	-7.49982	6.39058e-14	2.69081e-13
Rv0185	.	153.085	-2.4053	-5.71298	1.11015e-08	3.2182e-08
Rv0186A	mymT	4847.6	6.93263	25.7981	9.30554e-147	6.47899e-145
Rv0186	bglS	1501.56	-2.28594	-11.891	1.31868e-32	1.2951e-31
Rv0187	.	254.694	-0.476236	-2.16781	0.030173	0.0438971
Rv0188	.	11470.8	5.64222	24.7251	5.74459e-135	3.55527e-133
Rv0189c	ilvD	1231.44	-0.276955	-1.89172	0.0585289	0.0807532
Rv0190	.	790.351	3.06248	20.7025	3.28772e-95	1.30804e-93
Rv0191	.	474.639	1.07497	4.61575	3.91679e-06	9.14465e-06
Rv0192	.	555.905	-0.13726	-0.872559	0.382904	0.44592
Rv0193c	.	81.4726	0.0461628	0.132084	0.894918	0.913665
Rv0194	.	83.0808	0.634224	2.2269	0.0259536	0.0380999
Rv0195	.	120.625	2.28659	6.93646	4.02057e-12	1.51461e-11
Rv0196	.	27.7501	-0.686031	-1.19169	0.233382	0.286149
Rv0197	.	167.308	-0.587581	-2.3096	0.0209101	0.0311772
Rv0198c	zmp1	1466.39	-0.652984	-4.30687	1.65578e-05	3.63711e-05
Rv0199	.	136.19	-1.84812	-5.1259	2.96118e-07	7.63096e-07
Rv0200	.	270.157	-3.05384	-8.26576	1.38803e-16	6.90296e-16
Rv0201c	.	570.563	0.51909	2.72681	0.00639503	0.010359
Rv0202c	mmpL11	2760.74	0.180804	1.49639	0.134551	0.17314
Rv0203	.	206.873	-2.62581	-7.1501	8.67128e-13	3.4082e-12
Rv0204c	.	453.477	-0.962321	-4.87268	1.10092e-06	2.68784e-06
Rv0205	.	268.401	-0.999471	-4.35276	1.34436e-05	2.98499e-05
Rv0206c	mmpL3	6924.32	-0.0189865	-0.161687	0.871552	0.894023
Rv0207c	.	2188.64	1.9235	13.3503	1.18033e-40	1.50889e-39
Rv0208c	.	1938.68	3.72044	23.509	3.30246e-122	1.69425e-120
Rv0209	.	124.07	-0.221317	-0.808276	0.418932	0.480297
Rv0210	.	96.5214	-0.761715	-2.28859	0.0221032	0.0328556
Rv0211	pckA	8207.23	3.12053	16.151	1.1181e-58	2.31887e-57
Rv0212c	nadR	164.033	1.3793	5.52471	3.30024e-08	9.21089e-08
Rv0213c	.	88.7387	-0.1284	-0.422642	0.672557	0.721006
Rv0214	fadD4	124.396	-1.34089	-3.82004	0.000133428	0.000268439
Rv0216	.	169.267	-0.769501	-2.78343	0.00537881	0.00882288
Rv0217c	lipW	114.833	-1.52295	-3.83637	0.000124864	0.000252513
Rv0218	.	62.4663	-0.118537	-0.314301	0.753293	0.790603
Rv0219	.	14.8519	-1.20618	-1.77281	0.0762596	0.103206
Rv0220	lipC	2616.53	-1.56873	-10.6636	1.50718e-26	1.22939e-25
Rv0221	.	1010.87	-2.16937	-12.16	5.07539e-34	5.20761e-33
Rv0222	echA1	574.611	-1.60388	-6.6685	2.58431e-11	9.22733e-11
Rv0223c	.	182.129	0.443035	1.77457	0.0759681	0.102847
Rv0224c	.	81.1365	-0.778768	-1.96087	0.0498941	0.0697266
Rv0225	.	445.72	-2.56312	-9.77725	1.40991e-22	9.57708e-22
Rv0226c	.	187.617	-2.69989	-7.32145	2.45301e-13	9.98361e-13
Rv0227c	.	588.634	-1.24084	-6.60746	3.90958e-11	1.37452e-10
Rv0228	.	209.595	-2.03438	-6.41129	1.44294e-10	4.82919e-10
Rv0229c	.	837.535	1.08044	5.67173	1.41366e-08	4.0678e-08
Rv0230c	php	285.863	0.976995	4.4222	9.77016e-06	2.19308e-05
Rv0231	fadE4	296.064	-0.23022	-1.01323	0.310949	0.370535
Rv0232	.	3771.1	3.32643	24.8965	8.11506e-137	5.10333e-135
Rv0233	nrdB	5317.58	3.22764	22.3162	2.57075e-110	1.19326e-108
Rv0234c	gabD1	702.453	-1.01937	-5.24937	1.52623e-07	4.04265e-07
Rv0235c	.	133.476	-2.12409	-5.64143	1.6864e-08	4.81001e-08
Rv0236A	.	143.411	-1.20927	-3.99436	6.48705e-05	0.000135692
Rv0236c	aftD	1194.88	-3.26283	-8.17904	2.86113e-16	1.39619e-15
Rv0237	lpqI	483.511	-2.05553	-6.21213	5.227e-10	1.67876e-09
Rv0238	.	700.252	0.484543	3.11329	0.00185017	0.00324361
Rv0239	vapB24	234.588	0.24727	1.01909	0.30816	0.367661
Rv0240	vapC24	259.659	0.560706	2.51017	0.0120673	0.0187976
Rv0241c	htdX	1094.06	-1.19354	-6.26174	3.80705e-10	1.23082e-09
Rv0242c	fabG4	2281.72	-1.47815	-7.86015	3.83689e-15	1.75793e-14
Rv0243	fadA2	4629.08	-1.10958	-5.38682	7.17165e-08	1.95131e-07
Rv0244c	fadE5	1380.07	0.299287	1.43101	0.152427	0.194093
Rv0245	.	528.29	1.79875	9.33677	9.93162e-21	6.07902e-20
Rv0246	.	158.499	0.956912	4.11343	3.89825e-05	8.29655e-05
Rv0247c	.	505.181	-1.82455	-7.98138	1.44703e-15	6.77307e-15
Rv0248c	.	2003.34	-1.83034	-8.39131	4.80766e-17	2.43442e-16
Rv0249c	.	1014.03	-0.875848	-4.67147	2.99046e-06	7.06226e-06
Rv0250c	.	624.851	0.903381	4.72862	2.26053e-06	5.394e-06
Rv0251c	hsp	1124.64	5.48339	20.7629	9.36723e-96	3.80446e-94
Rv0252	nirB	1453.34	2.39357	15.0965	1.70727e-51	2.95852e-50
Rv0253	nirD	93.319	2.62621	6.64157	3.10355e-11	1.10007e-10
Rv0254c	cobU	36.3579	0.674042	1.80764	0.0706631	0.0963004
Rv0255c	cobQ1	139.196	-1.12032	-3.11762	0.00182318	0.00319919
Rv0256c	PPE2	164.228	-0.398356	-1.43978	0.149928	0.19112
Rv0257	.	211.551	1.45313	5.73861	9.54573e-09	2.78792e-08
Rv0258c	.	61.0375	0.958782	2.74872	0.00598283	0.0097399
Rv0259c	.	14.2601	0.625431	1.11615	0.264358	0.319814
Rv0260c	.	21.9605	0.674187	1.29659	0.194773	0.243092
Rv0261c	narK3	29.6741	-1.17982	-2.16974	0.0300269	0.043701
Rv0262c	aac	133.708	-0.473562	-1.6663	0.0956544	0.12677
Rv0263c	.	217.844	-0.0591893	-0.258396	0.796101	0.828396
Rv0264c	.	110.781	-0.636631	-2.0586	0.0395329	0.0562756
Rv0265c	.	360.885	-1.71589	-6.96176	3.36052e-12	1.27334e-11
Rv0266c	oplA	483.632	0.957718	4.98922	6.06245e-07	1.5201e-06
Rv0267	narU	19.1359	0.211374	0.37071	0.710854	0.752544
Rv0268c	.	895.361	2.86954	16.2975	1.02886e-59	2.18018e-58
Rv0269c	.	175.904	-0.64543	-2.24047	0.0250604	0.0369137
Rv0270	fadD2	4156.03	0.676317	5.35567	8.5242e-08	2.31286e-07
Rv0271c	fadE6	1357.45	0.448281	3.0362	0.00239577	0.00414792
Rv0272c	.	526.189	1.68311	9.22091	2.94594e-20	1.76711e-19
Rv0273c	.	233.982	1.38858	5.98177	2.20729e-09	6.75153e-09
Rv0274	.	228.524	-0.10706	-0.499003	0.617777	0.670951
Rv0275c	.	2421.86	4.39182	25.5236	1.07751e-143	7.37057e-142
Rv0276	.	2402.53	2.78478	18.1179	2.30255e-73	6.36714e-72
Rv0277c	vapC25	2018.14	2.35098	12.4132	2.21722e-35	2.36848e-34
Rv0278c	.	42.0662	-0.442963	-0.809749	0.418084	0.479868
Rv0279c	PE_PGRS4	64.6695	0.255653	0.485309	0.627457	0.679005
Rv0280	PPE3	362.542	-0.27307	-0.698084	0.485125	0.546045
Rv0281	.	763.345	-0.0061347	-0.0356706	0.971545	0.976931
Rv0282	eccA3	6568.04	0.454937	2.90012	0.00373018	0.00625278
Rv0283	eccB3	3501.11	0.302272	1.23496	0.216847	0.267559
Rv0284	eccC3	6210.59	0.156124	0.770799	0.440826	0.502862
Rv0285	PE5	372.634	-1.04817	-3.24891	0.00115849	0.00208346
Rv0286	PPE4	1893.39	-0.502933	-1.52594	0.127025	0.164433
Rv0287	esxG	1097.14	0.0710308	0.325656	0.744685	0.782833
Rv0288	esxH	531.331	-0.130751	-0.607365	0.543608	0.601797
Rv0289	espG3	3423.31	-0.188808	-0.826129	0.408731	0.471074
Rv0290	eccD3	4086.55	-0.441039	-1.48786	0.136788	0.175729
Rv0291	mycP3	3323.81	-0.108124	-0.33465	0.737889	0.776946
Rv0292	eccE3	1073.46	0.294487	1.63958	0.101093	0.133117
Rv0293c	.	1400.37	0.959669	4.33722	1.44295e-05	3.19481e-05
Rv0294	tam	29.2235	-0.351793	-0.737393	0.460883	0.522531
Rv0295c	.	402.375	-0.771155	-3.12242	0.00179368	0.00315309
Rv0296c	.	449.631	0.458085	2.35171	0.0186871	0.0281208
Rv0297	PE_PGRS5	597.601	1.55692	3.69001	0.000224249	0.000439813
Rv0298	.	481.543	1.01998	5.11778	3.0915e-07	7.95628e-07
Rv0299	.	445.009	0.605583	3.21465	0.00130602	0.00233265
Rv0300	vapB2	455.19	0.821104	5.01124	5.40793e-07	1.36211e-06
Rv0301	vapC2	771.2	0.909555	5.01954	5.17945e-07	1.30625e-06
Rv0302	.	542.122	1.01769	6.13948	8.27915e-10	2.61592e-09
Rv0303	.	272.486	-0.164856	-0.671361	0.501991	0.561775
Rv0304c	PPE5	334.534	-0.560602	-2.18334	0.0290109	0.0422855
Rv0305c	PPE6	210.681	0.626193	2.81381	0.00489583	0.00808164
Rv0306	.	31.0992	0.212686	0.493297	0.621802	0.674571
Rv0307c	.	179.746	2.41716	7.27531	3.45614e-13	1.38922e-12
Rv0308	.	328.385	-1.84668	-6.24544	4.22599e-10	1.36287e-09
Rv0309	.	517.816	-0.59511	-3.21758	0.00129277	0.00231004
Rv0310c	.	35.1615	-2.6554	-3.38604	0.000709082	0.00131091
Rv0311	.	275.732	1.1173	3.5235	0.000425895	0.000810823
Rv0312	.	637.032	-0.0724825	-0.377589	0.705736	0.748345
Rv0313	.	2027.68	2.34317	12.9791	1.60672e-38	1.91579e-37
Rv0314c	.	723.216	0.114641	0.555333	0.578667	0.635019
Rv0315	.	689.021	0.430402	2.66475	0.00770452	0.0123723
Rv0316	.	120.417	-0.401452	-0.989733	0.322305	0.382314
Rv0317c	glpQ2	656.799	-0.391547	-2.04501	0.0408537	0.0580498
Rv0318c	.	58.1793	0.26473	0.790719	0.429108	0.490643
Rv0319	pcp	114.517	-2.10158	-5.25665	1.46705e-07	3.89381e-07
Rv0320	.	53.2911	-1.93873	-3.78624	0.000152946	0.000306128
Rv0321	dcd	115.825	-0.0508982	-0.187552	0.851228	0.876635
Rv0322	udgA	115.325	2.0248	8.1183	4.72768e-16	2.27571e-15
Rv0323c	.	135.675	0.615939	2.15574	0.0311042	0.0451509
Rv0324	.	96.7513	2.15166	7.99564	1.28904e-15	6.07001e-15
Rv0325	.	15.1859	1.76697	2.92121	0.0034867	0.0058775
Rv0326	.	63.2723	1.56351	4.68018	2.86624e-06	6.78124e-06
Rv0327c	cyp135A1	47.6073	0.376704	1.06643	0.286227	0.343702
Rv0328	.	520.639	1.64089	7.26511	3.72739e-13	1.49671e-12
Rv0329c	.	11.5427	-1.37994	-1.68394	0.0921936	0.1226
Rv0330c	.	31.6711	0.376968	0.890157	0.373382	0.436003
Rv0331	.	149.029	1.43655	3.32975	0.000869225	0.0015874
Rv0332	.	256.702	0.526294	2.46162	0.0138309	0.0213402
Rv0333	.	106.434	0.475824	1.65402	0.098123	0.12964
Rv0334	rmlA	201.769	-0.17333	-0.735722	0.4619	0.523379
Rv0335c	PE6	10.9483	-0.24569	-0.340406	0.733551	0.773004
Rv0336	.	27.564	1.70254	3.51432	0.000440875	0.000836076
Rv0337c	aspC	960.376	-0.693165	-3.78717	0.000152375	0.000305141
Rv0338c	.	2562.72	-2.46447	-15.301	7.52704e-53	1.34623e-51
Rv0339c	.	461.221	-0.328238	-1.78024	0.0750366	0.101834
Rv0340	.	408.95	2.23002	11.6808	1.59797e-31	1.53461e-30
Rv0341	iniB	6073.79	4.87707	18.994	1.91248e-80	6.06241e-79
Rv0342	iniA	2209.23	3.15295	17.9466	5.10238e-72	1.37201e-70
Rv0343	iniC	830.157	1.3956	6.76038	1.37635e-11	4.99198e-11
Rv0344c	lpqJ	28.1642	-1.6459	-2.60713	0.00913059	0.0145129
Rv0345	.	99.657	0.718998	2.43575	0.0148608	0.0227671
Rv0346c	ansP2	1811.76	-1.12756	-6.9862	2.82432e-12	1.0733e-11
Rv0347	.	206.931	1.45184	5.83287	5.44823e-09	1.6191e-08
Rv0348	.	114.249	2.04535	7.21639	5.33859e-13	2.12616e-12
Rv0349	.	145.018	0.996772	3.97641	6.9964e-05	0.000145255
Rv0350	dnaK	13689.6	2.305	13.8068	2.31929e-43	3.16186e-42
Rv0351	grpE	4323.99	2.04599	11.2944	1.39855e-29	1.24781e-28
Rv0352	dnaJ1	4661.72	1.92839	9.78624	1.29008e-22	8.80915e-22
Rv0353	hspR	649.922	1.58815	6.7919	1.10666e-11	4.04772e-11
Rv0354c	PPE7	26.1212	-1.22068	-2.06956	0.0384931	0.0550366
Rv0355c	PPE8	1137.66	-0.526702	-3.50254	0.000460843	0.000870556
Rv0356c	.	40.9735	-1.41787	-2.60427	0.009207	0.0146224
Rv0357c	purA	200.801	-0.731399	-2.87708	0.0040137	0.00668493
Rv0358	.	19.7055	0.215657	0.405812	0.68488	0.731002
Rv0359	.	35.051	-1.93666	-3.07623	0.00209639	0.00364903
Rv0360c	.	112.968	-1.12323	-3.41958	0.00062719	0.00116559
Rv0361	.	905.487	1.41255	7.93118	2.17077e-15	1.0088e-14
Rv0362	mgtE	169.845	-0.369269	-1.38959	0.164653	0.208165
Rv0363c	fba	1442.93	-0.597764	-3.0674	0.00215932	0.00375522
Rv0364	.	300.606	-0.577976	-2.54542	0.0109148	0.0171185
Rv0365c	.	239.194	0.530855	2.28967	0.0220407	0.0328002
Rv0366c	.	106.327	1.02166	2.8124	0.00491737	0.00811377
Rv0367c	.	134.2	1.67792	4.26446	2.0039e-05	4.36737e-05
Rv0368c	.	13.7074	-0.209334	-0.348016	0.727828	0.768427
Rv0369c	.	12.3575	-1.34763	-1.6571	0.0975001	0.128909
Rv0370c	.	31.3146	-0.891546	-1.69787	0.0895318	0.119345
Rv0371c	.	6.67154	0.628693	0.923421	0.355788	0.416957
Rv0372c	.	17.4067	2.00107	3.77696	0.000158756	0.000317268
Rv0373c	.	82.5909	1.39605	4.90662	9.26588e-07	2.28656e-06
Rv0374c	.	12.9536	1.53107	2.3363	0.0194757	0.0291835
Rv0375c	.	26.4494	1.3562	3.34542	0.000821585	0.00150534
Rv0376c	.	131.513	2.3704	7.96911	1.59816e-15	7.46256e-15
Rv0377	.	171.871	-0.0216593	-0.092271	0.926483	0.940228
Rv0378	.	3.52828	0.545633	0.73163	0.464394	0.525594
Rv0379	secE2	44.5256	-1.43432	-2.90173	0.00371107	0.0062261
Rv0380c	.	65.1366	-0.740434	-2.09429	0.0362344	0.0519978
Rv0381c	.	226.322	0.111007	0.418672	0.675456	0.72385
Rv0382c	pyrE	617.138	0.498392	1.89419	0.0582001	0.0803834
Rv0383c	.	3077.93	1.23734	10.2155	1.68961e-24	1.25482e-23
Rv0384c	clpB	893.034	2.32933	7.14821	8.79191e-13	3.45213e-12
Rv0385	.	190.48	2.24238	8.1996	2.41194e-16	1.18889e-15
Rv0386	.	414.603	-0.619725	-3.33651	0.00084837	0.00155223
Rv0389	purT	222.973	0.967649	3.85854	0.000114068	0.000232003
Rv0390	.	273.895	0.104165	0.456983	0.647683	0.697216
Rv0391	metZ	671.774	0.119289	0.588796	0.555998	0.614331
Rv0392c	ndhA	501.426	0.593851	3.468	0.000524356	0.000982916
Rv0394c	.	305.116	-1.06142	-4.36591	1.26595e-05	2.82214e-05
Rv0395	.	4.94167	-0.187909	-0.25707	0.797125	0.829239
Rv0397	.	3.00146	-0.318176	-0.408725	0.682742	0.729518
Rv0397A	.	278.568	1.41555	6.5982	4.1617e-11	1.4566e-10
Rv0398c	.	164.892	0.0965198	0.291384	0.770757	0.806544
Rv0399c	lpqK	219.135	-0.421796	-1.80514	0.0710522	0.0967968
Rv0400c	fadE7	691.268	0.0850242	0.383553	0.70131	0.74601
Rv0401	.	36.1902	-1.66349	-2.92236	0.00347393	0.00586103
Rv0402c	mmpL1	314.444	-2.72516	-8.18601	2.70023e-16	1.32098e-15
Rv0403c	mmpS1	35.3467	-0.982435	-2.00927	0.0445088	0.0626951
Rv0404	fadD30	280.764	-1.55147	-5.73881	9.53421e-09	2.78665e-08
Rv0405	pks6	1090.55	-2.54185	-13.4383	3.60443e-41	4.65353e-40
Rv0406c	.	115.133	1.03791	3.16606	0.00154518	0.00274097
Rv0407	fgd1	497.087	-0.709124	-3.75513	0.000173253	0.000344433
Rv0408	pta	821.872	-0.665252	-2.5898	0.00960313	0.015202
Rv0409	ackA	523.817	-1.47066	-7.39628	1.40057e-13	5.76644e-13
Rv0410c	pknG	3102.39	1.12668	6.94155	3.87823e-12	1.46381e-11
Rv0411c	glnH	1441.34	1.2312	6.60795	3.89673e-11	1.37124e-10
Rv0412c	.	2551.2	1.22116	7.92483	2.28465e-15	1.06046e-14
Rv0413	mutT3	318.708	-0.0109755	-0.0375816	0.970021	0.975777
Rv0414c	thiE	49.5274	-0.101689	-0.2401	0.810252	0.840429
Rv0415	thiO	288.693	1.44548	7.22792	4.90455e-13	1.9573e-12
Rv0416	thiS	1.34423	0.186771	0.240218	0.810161	0.840429
Rv0417	thiG	75.589	0.611944	2.06849	0.0385937	0.0551471
Rv0418	lpqL	773.277	-3.05664	-12.6476	1.15405e-36	1.29299e-35
Rv0419	lpqM	1670.66	0.514775	3.33935	0.000839736	0.00153715
Rv0420c	.	125.842	-0.723139	-2.34163	0.0191996	0.0288252
Rv0421c	.	206.597	0.0386746	0.162291	0.871077	0.893771
Rv0422c	thiD	335.057	-0.393274	-1.7639	0.077749	0.105003
Rv0423c	thiC	2502.47	0.0777686	0.433826	0.664415	0.713651
Rv0424c	.	246.116	-2.26193	-6.48171	9.06872e-11	3.08405e-10
Rv0425c	ctpH	4293.62	-0.861736	-4.34454	1.39565e-05	3.09537e-05
Rv0426c	.	443.974	-0.57558	-2.82276	0.00476125	0.00787931
Rv0427c	xthA	136.415	-1.72374	-4.66527	3.08217e-06	7.26126e-06
Rv0428c	.	67.44	-2.9346	-4.45906	8.23189e-06	1.86065e-05
Rv0429c	def	157.864	-3.12443	-7.13565	9.63325e-13	3.77109e-12
Rv0430	.	115.65	-2.31172	-5.64237	1.67723e-08	4.78735e-08
Rv0431	.	264.314	-2.02756	-7.27687	3.41666e-13	1.37477e-12
Rv0432	sodC	587.154	-2.30592	-9.25045	2.23543e-20	1.35551e-19
Rv0433	.	729.987	-2.04976	-10.441	1.61121e-25	1.26912e-24
Rv0434	.	375.308	-1.99541	-8.67294	4.21097e-18	2.24912e-17
Rv0435c	.	819.377	-1.72939	-7.58141	3.4182e-14	1.46296e-13
Rv0436c	pssA	307.481	-1.12806	-5.03666	4.73717e-07	1.19626e-06
Rv0437c	psd	169.803	-0.331257	-1.06535	0.286719	0.344187
Rv0438c	moeA2	276.22	-0.225394	-1.03993	0.298373	0.357186
Rv0439c	.	130.727	-1.0262	-3.39563	0.000684711	0.00126766
Rv0440	groEL2	13727.2	2.20995	6.47366	9.56567e-11	3.24318e-10
Rv0441c	.	276.409	1.52756	7.47636	7.64111e-14	3.19664e-13
Rv0442c	PPE10	384.404	1.75764	7.78508	6.96696e-15	3.14037e-14
Rv0443	.	707.47	-0.484554	-2.58311	0.0097915	0.0154814
Rv0444c	rskA	414.3	-1.91307	-7.06176	1.64402e-12	6.35284e-12
Rv0445c	sigK	206.759	-1.24485	-4.60278	4.16879e-06	9.69815e-06
Rv0446c	.	171.646	-2.41309	-6.84938	7.41726e-12	2.73603e-11
Rv0447c	ufaA1	129.163	-1.05452	-2.43382	0.0149404	0.0228531
Rv0448c	.	9.61674	-0.491746	-0.72416	0.468967	0.530155
Rv0449c	.	141.563	1.80716	8.08069	6.44012e-16	3.08099e-15
Rv0450c	mmpL4	2093.5	1.20987	7.53621	4.83814e-14	2.05265e-13
Rv0451c	mmpS4	543.801	2.12672	12.125	7.78839e-34	7.90806e-33
Rv0452	.	105.056	1.38805	5.42672	5.74004e-08	1.57276e-07
Rv0453	PPE11	39.6796	-0.162875	-0.383392	0.70143	0.74601
Rv0455c	.	1013.18	1.13605	4.6018	4.18862e-06	9.73848e-06
Rv0456c	echA2	48.3632	-0.129872	-0.332882	0.739224	0.777931
Rv0456A	mazF1	29.208	1.50861	3.51038	0.000447464	0.000847746
Rv0457c	.	153.679	-0.275371	-0.928629	0.353081	0.414159
Rv0458	.	596.432	0.106493	0.494112	0.621227	0.674134
Rv0459	.	134.267	-0.0386574	-0.150376	0.880468	0.901508
Rv0460	.	94.5301	-0.756602	-2.20488	0.0274622	0.0402084
Rv0461	.	205.565	-0.237139	-0.981574	0.32631	0.385805
Rv0462	lpdC	1948.31	-1.66178	-5.90331	3.56283e-09	1.07519e-08
Rv0463	.	66.326	-2.45311	-4.38137	1.17936e-05	2.63968e-05
Rv0464c	.	422.939	0.472149	2.8034	0.00505672	0.00832959
Rv0465c	.	596.168	3.43698	20.0794	1.11713e-89	3.99604e-88
Rv0466	.	540.386	-1.03485	-4.81648	1.46112e-06	3.53407e-06
Rv0467	icl1	1650.72	2.65082	9.81093	1.01036e-22	6.94781e-22
Rv0468	fadB2	471.412	1.17477	6.27048	3.59934e-10	1.1656e-09
Rv0469	umaA	589.331	-0.428015	-2.55908	0.0104949	0.0164932
Rv0470A	.	86.0772	0.533142	1.86822	0.0617314	0.0848398
Rv0470c	pcaA	1715.7	0.347186	2.02672	0.0426911	0.0604157
Rv0471c	.	191.535	1.49185	7.03897	1.93661e-12	7.46868e-12
Rv0472c	.	1044.72	0.791373	3.63184	0.000281407	0.00054669
Rv0473	.	1012.42	1.33613	8.13167	4.23403e-16	2.04566e-15
Rv0474	.	1057.21	1.81219	9.18939	3.95068e-20	2.35171e-19
Rv0475	hbhA	2124.42	1.26076	4.54442	5.50863e-06	1.26416e-05
Rv0476	.	646.358	2.40924	12.3263	6.53818e-35	6.9085e-34
Rv0477	.	866.13	2.27198	16.0987	2.60329e-58	5.31425e-57
Rv0478	deoC	632.222	1.96108	13.0989	3.33986e-39	4.095e-38
Rv0479c	.	1152.17	0.677799	3.18766	0.00143429	0.00255124
Rv0480c	.	178.556	-0.0366751	-0.125193	0.900371	0.91827
Rv0481c	.	154.736	0.301322	1.15436	0.248354	0.302699
Rv0482	murB	75.3862	0.150305	0.492463	0.622392	0.675023
Rv0483	lprQ	3609.88	1.01371	4.90131	9.51988e-07	2.34776e-06
Rv0484c	.	192.181	-0.142318	-0.577267	0.563759	0.620924
Rv0485	.	2849.43	1.10779	4.96061	7.02737e-07	1.75302e-06
Rv0486	mshA	2483.91	0.702703	3.52065	0.000430488	0.000818369
Rv0487	.	841.825	1.32466	8.70441	3.19224e-18	1.71204e-17
Rv0488	.	65.0223	0.917341	2.98444	0.00284098	0.00487329
Rv0489	gpm1	424.76	-0.581061	-2.63826	0.00833335	0.0133054
Rv0490	senX3	3024.44	0.449159	2.4001	0.0163908	0.0249444
Rv0491	regX3	1085.58	0.145916	0.808242	0.418951	0.480297
Rv0492A	.	7.94898	0.515441	0.766358	0.443464	0.505427
Rv0492c	.	103.4	0.0462369	0.118894	0.905359	0.922875
Rv0493c	.	59.8437	0.274461	0.755695	0.449832	0.511638
Rv0494	.	19.9289	1.73919	3.29421	0.000987	0.00178991
Rv0495c	.	1005.42	-0.00895499	-0.0575432	0.954113	0.962755
Rv0496	.	582.221	0.193906	1.27213	0.203326	0.252474
Rv0497	.	301.452	-0.664384	-2.47576	0.0132954	0.0205791
Rv0498	.	190.459	-1.39128	-4.22259	2.41512e-05	5.22561e-05
Rv0499	.	159.112	-2.1995	-6.42216	1.34357e-10	4.50437e-10
Rv0500A	.	985.889	0.630065	4.13885	3.49048e-05	7.45311e-05
Rv0500	proC	210.908	-2.01733	-6.98159	2.91849e-12	1.10692e-11
Rv0501	galE2	2682.44	1.47742	9.44355	3.60349e-21	2.26979e-20
Rv0502	.	7748.4	2.45196	14.4811	1.59413e-47	2.5164e-46
Rv0503c	cmaA2	1044.98	0.639935	3.31036	0.000931746	0.00169523
Rv0504c	.	231.182	-1.2656	-4.29838	1.72049e-05	3.76864e-05
Rv0505c	serB1	794.984	-0.984728	-4.94342	7.67626e-07	1.90878e-06
Rv0506	mmpS2	212.07	-0.824894	-2.90411	0.003683	0.00619185
Rv0507	mmpL2	859.961	-1.29403	-6.37083	1.88011e-10	6.19659e-10
Rv0508	.	41.3854	-1.47343	-2.904	0.0036843	0.00619185
Rv0509	hemA	2868.36	-0.857511	-6.09121	1.12059e-09	3.49815e-09
Rv0510	hemC	1515.67	-1.95665	-5.56045	2.69087e-08	7.56978e-08
Rv0511	hemD	3533.33	-1.57528	-7.02699	2.11041e-12	8.12288e-12
Rv0512	hemB	2329.27	-1.79581	-7.99956	1.24865e-15	5.88694e-15
Rv0513	.	698.163	-2.84969	-10.1989	2.00545e-24	1.48373e-23
Rv0514	.	221.684	-2.88665	-7.87824	3.32034e-15	1.52845e-14
Rv0515	.	198.195	0.296019	0.969495	0.332298	0.392734
Rv0516c	.	363.325	1.66688	7.18952	6.50197e-13	2.57111e-12
Rv0517	.	252.156	-0.240158	-0.94756	0.343353	0.403842
Rv0518	.	111.266	-1.05684	-3.14134	0.00168178	0.00296574
Rv0519c	.	202.031	-1.35881	-4.77985	1.75422e-06	4.21943e-06
Rv0522	gabP	624.598	0.790659	3.23433	0.00121926	0.00218772
Rv0523c	.	72.7637	-0.170546	-0.501675	0.615896	0.669432
Rv0524	hemL	1745.47	-0.970202	-4.28392	1.83628e-05	4.011e-05
Rv0525	.	262.086	-2.51	-6.90505	5.01841e-12	1.88505e-11
Rv0526	.	537.583	-2.84008	-8.17802	2.8854e-16	1.40627e-15
Rv0527	ccdA	876.198	-3.37045	-10.0688	7.58944e-24	5.50023e-23
Rv0528	.	1305.22	-2.908	-9.46011	3.07616e-21	1.95341e-20
Rv0529	ccsA	705.569	-2.55431	-9.46154	3.03443e-21	1.93006e-20
Rv0530A	.	444.995	3.44081	14.1934	1.00596e-45	1.49134e-44
Rv0530	.	931.052	-0.357815	-1.5455	0.122226	0.158747
Rv0531	.	107.657	-0.184536	-0.609635	0.542104	0.600302
Rv0532	PE_PGRS6	133.745	-1.33491	-2.99057	0.00278455	0.00478702
Rv0533c	fabH	232.053	-0.786108	-3.12508	0.00177754	0.00312613
Rv0534c	menA	98.6764	-0.613192	-2.0109	0.0443356	0.0624736
Rv0535	.	91.9476	-0.00669376	-0.0221856	0.9823	0.98584
Rv0536	galE3	80.0262	0.197988	0.504506	0.613906	0.668049
Rv0537c	.	1070.85	-0.593832	-4.06683	4.76571e-05	0.000100932
Rv0538	.	518.734	1.67032	5.85293	4.82988e-09	1.44194e-08
Rv0539	.	61.2093	-1.41906	-2.74536	0.00604438	0.00982778
Rv0540	.	38.6366	-1.10345	-2.1468	0.0318093	0.046123
Rv0541c	.	767.327	-1.71191	-7.68959	1.47612e-14	6.50326e-14
Rv0542c	menE	518.587	-1.12381	-3.5615	0.000368742	0.000707193
Rv0543c	.	718.104	0.205499	1.12285	0.261501	0.31684
Rv0544c	.	31.2862	-2.0764	-2.98997	0.00279009	0.00479442
Rv0545c	pitA	4000.94	-2.80336	-13.2494	4.54672e-40	5.68194e-39
Rv0546c	.	180.91	-2.53887	-6.5462	5.90185e-11	2.03721e-10
Rv0547c	.	252.439	-0.736172	-2.98589	0.00282755	0.00485452
Rv0548c	menB	537.895	-0.199737	-1.04339	0.296769	0.355375
Rv0549c	vapC3	310.766	2.7709	12.601	2.08481e-36	2.30481e-35
Rv0550c	vapB3	27.3849	2.21143	5.35136	8.72952e-08	2.36693e-07
Rv0551c	fadD8	218.233	-1.30885	-4.78374	1.72061e-06	4.14114e-06
Rv0552	.	262.298	0.181051	0.819867	0.412292	0.474617
Rv0553	menC	35.6462	-0.276229	-0.581943	0.560605	0.61833
Rv0554	bpoC	144.114	-1.85176	-5.0642	4.10124e-07	1.04583e-06
Rv0555	menD	945.113	-0.916568	-3.66358	0.000248719	0.000486093
Rv0556	.	267.862	-1.77258	-6.36627	1.93686e-10	6.37821e-10
Rv0557	mgtA	585.825	-0.896843	-5.31043	1.09369e-07	2.93685e-07
Rv0558	menH	778.317	-0.186623	-1.12473	0.260705	0.316072
Rv0559c	.	655.701	0.229396	1.40671	0.159514	0.202258
Rv0560c	.	170.543	0.596353	2.52967	0.0114168	0.0178485
Rv0561c	.	181.276	-0.771076	-2.45322	0.0141584	0.0217766
Rv0562	grcC1	1065.51	-1.01419	-7.08517	1.38877e-12	5.37716e-12
Rv0563	htpX	1450.27	1.98549	15.6281	4.68707e-55	8.87131e-54
Rv0564c	gpdA1	122.129	0.298681	1.11525	0.264744	0.320173
Rv0565c	.	90.418	-0.794462	-2.24601	0.0247035	0.0364293
Rv0566c	.	62.7951	-1.6355	-3.52674	0.000420711	0.000802128
Rv0567	.	356.856	-0.441787	-2.26567	0.0234715	0.0347175
Rv0568	cyp135B1	1423.12	0.325897	1.70106	0.0889317	0.118667
Rv0569	.	5978.93	5.58931	19.3068	4.70685e-83	1.56855e-81
Rv0570	nrdZ	18942.1	6.19847	32.1269	1.8577e-226	2.01199e-224
Rv0571c	.	3270.2	4.5781	28.859	3.91079e-183	3.63052e-181
Rv0572c	.	3915.57	5.46174	24.5057	1.28321e-132	7.46752e-131
Rv0573c	pncB2	439.57	4.28156	16.8592	8.97543e-64	2.09552e-62
Rv0574c	.	1896.85	5.22635	35.7058	3.2091e-279	5.44013e-277
Rv0575c	.	1062.69	3.81895	20.8771	8.64425e-97	3.62408e-95
Rv0576	.	1199.52	1.91554	8.32835	8.19747e-17	4.1135e-16
Rv0577	TB27.3	1087.22	1.35637	4.30461	1.67282e-05	3.67042e-05
Rv0578c	PE_PGRS7	1286.9	0.149482	0.480745	0.630698	0.681944
Rv0579	.	471.808	1.57594	9.56428	1.12981e-21	7.30532e-21
Rv0580c	.	399.501	0.251025	1.21382	0.224817	0.276517
Rv0581	vapB26	20.1103	0.502964	0.968435	0.332827	0.393002
Rv0582	vapC26	96.8413	0.477318	1.68799	0.0914138	0.121646
Rv0583c	lpqN	74.9446	-1.00529	-2.45651	0.0140294	0.0216123
Rv0584	.	258.186	-0.584367	-2.44338	0.0145505	0.0223444
Rv0585c	.	135.301	-0.832299	-2.95802	0.00309626	0.00528328
Rv0586	mce2R	1542.65	3.07687	14.2197	6.91364e-46	1.03281e-44
Rv0587	yrbE2A	825.952	1.03028	4.85528	1.20219e-06	2.9241e-06
Rv0588	.	545.93	0.618257	3.43131	0.000600664	0.00112111
Rv0589	mce2A	772.376	0.193768	1.10408	0.269557	0.325388
Rv0591	mce2C	88.5641	-0.0134669	-0.0473417	0.962241	0.969469
Rv0592	mce2D	61.4015	-0.799233	-2.05707	0.0396797	0.0564227
Rv0593	lprL	42.5749	-1.136	-2.38081	0.0172746	0.0262077
Rv0594	mce2F	155.345	0.173424	0.709995	0.477707	0.538629
Rv0595c	vapC4	90.791	0.92396	3.17477	0.00149956	0.00266612
Rv0596c	vapB4	26.668	0.832695	1.82631	0.0678042	0.0927284
Rv0597c	.	1479.1	-2.43676	-11.4652	1.97255e-30	1.83118e-29
Rv0598c	vapC27	434.919	-2.06435	-9.0385	1.58837e-19	9.08073e-19
Rv0599c	vapB27	33.3858	0.428948	0.961409	0.336346	0.396677
Rv0601c	.	3.56794	-0.33806	-0.434517	0.663913	0.713505
Rv0602c	tcrA	9.21137	-1.22845	-1.52299	0.12776	0.165274
Rv0604	lpqO	77.2875	-1.63609	-3.45199	0.000556461	0.0010406
Rv0605	.	601.932	0.528939	2.33381	0.0196059	0.0293561
Rv0607	.	124.697	0.95004	2.92873	0.00340345	0.00575707
Rv0608	vapB28	181.777	1.02192	4.9782	6.41795e-07	1.60305e-06
Rv0609	vapC28	243.436	0.741359	3.35732	0.000787029	0.00144542
Rv0609A	.	165.056	1.26336	5.52434	3.30726e-08	9.22391e-08
Rv0610c	.	340.238	0.217019	1.13247	0.257436	0.312692
Rv0611c	.	174.52	1.01467	4.48894	7.15775e-06	1.62351e-05
Rv0612	.	343.959	3.64538	19.6903	2.60918e-86	9.08319e-85
Rv0613c	.	852.088	-1.51356	-5.43342	5.52853e-08	1.51694e-07
Rv0615	.	401.308	2.47581	10.5296	6.31078e-26	5.02158e-25
Rv0616A	vapB29	187.005	1.14776	5.19504	2.04673e-07	5.35583e-07
Rv0617	vapC29	384.494	0.17159	0.982972	0.325621	0.385427
Rv0620	galK	6.17149	-0.503454	-0.676337	0.498827	0.559208
Rv0621	.	145.024	0.975643	3.68353	0.000230027	0.000450465
Rv0622	.	79.0756	1.64031	4.75725	1.9625e-06	4.7059e-06
Rv0623	vapB30	235.63	3.36327	15.2883	9.14516e-53	1.62817e-51
Rv0624	vapC30	296.101	3.17348	15.2122	2.93463e-52	5.15411e-51
Rv0625c	.	58.8835	-0.853554	-1.94323	0.0519883	0.0724455
Rv0626	vapB5	95.9345	0.0505666	0.180178	0.857013	0.881893
Rv0627	vapC5	154.876	0.113297	0.431699	0.66596	0.714917
Rv0628c	.	1401.54	3.12231	14.1537	1.77149e-45	2.59663e-44
Rv0629c	recD	211	-2.33278	-6.50065	7.99744e-11	2.73526e-10
Rv0630c	recB	147.252	-3.27549	-6.44275	1.17327e-10	3.95383e-10
Rv0631c	recC	105.032	-1.55786	-4.04782	5.16965e-05	0.000109013
Rv0632c	echA3	1182.24	-2.11033	-10.7155	8.60748e-27	7.05054e-26
Rv0633c	.	364.5	-0.893888	-4.15994	3.18338e-05	6.81228e-05
Rv0634A	.	282.363	-1.96461	-6.16224	7.17231e-10	2.27172e-09
Rv0634B	rpmG2	78.0732	-1.03708	-2.52096	0.0117035	0.0182601
Rv0634c	.	728.488	-0.360918	-1.48392	0.13783	0.176718
Rv0635	hadA	361.458	-1.47855	-6.40159	1.53764e-10	5.11541e-10
Rv0636	hadB	375.37	-1.46397	-5.47065	4.4839e-08	1.23903e-07
Rv0637	hadC	660.604	-1.446	-7.31093	2.65302e-13	1.07639e-12
Rv0638	secE1	3010.66	1.80926	8.85196	8.59937e-19	4.74242e-18
Rv0639	nusG	4995.5	1.18318	7.24297	4.38963e-13	1.75901e-12
Rv0640	rplK	2024.67	0.755277	4.24404	2.1953e-05	4.76586e-05
Rv0641	rplA	4442.03	0.00469416	0.0377364	0.969898	0.975777
Rv0642c	mmaA4	1273.97	-0.457471	-1.94201	0.0521361	0.0725517
Rv0643c	mmaA3	595.186	0.417322	1.79945	0.071948	0.0979488
Rv0644c	mmaA2	354.335	0.563046	2.43004	0.015097	0.0230745
Rv0645c	mmaA1	271.892	0.41933	1.48641	0.13717	0.176046
Rv0646c	lipG	284.051	-2.45865	-7.89485	2.90676e-15	1.34283e-14
Rv0647c	.	552.147	-0.901143	-3.40382	0.000664517	0.00123144
Rv0648	.	111.1	1.25895	3.53242	0.00041178	0.000785484
Rv0651	rplJ	677.145	-0.52325	-2.13746	0.0325604	0.0471419
Rv0652	rplL	320.88	-1.15626	-2.93083	0.00338061	0.00572341
Rv0653c	.	72.2288	1.45392	4.75331	2.0011e-06	4.7955e-06
Rv0654	.	467.647	1.84652	7.60944	2.75281e-14	1.18812e-13
Rv0655	mkl	6720.8	-0.225658	-1.41027	0.158459	0.201117
Rv0656c	vapC6	116.35	1.23828	4.88665	1.02564e-06	2.51508e-06
Rv0657c	vapB6	70.2545	0.550821	1.81253	0.0699047	0.0954337
Rv0658c	.	380.296	-0.523236	-2.32813	0.019905	0.0297811
Rv0659c	mazF2	1297.67	0.652115	4.31709	1.581e-05	3.4866e-05
Rv0660c	mazE2	571.495	0.895986	4.58175	4.61096e-06	1.06822e-05
Rv0661c	vapC7	5.21416	-1.64818	-1.96549	0.0493579	0.0690267
Rv0662c	vapB7	3.82233	-1.71706	-2.01695	0.0437006	0.0616456
Rv0663	atsD	1119	-0.796092	-4.89143	1.00108e-06	2.4564e-06
Rv0664	vapB8	17.0945	-1.15111	-1.65088	0.0987626	0.130357
Rv0665	vapC8	15.7992	-1.56524	-2.06844	0.0385987	0.0551471
Rv0666	.	26.0402	-0.0672757	-0.148365	0.882055	0.902659
Rv0667	rpoB	76696.3	2.86031	11.3785	5.35129e-30	4.88634e-29
Rv0668	rpoC	19122.8	0.0843823	0.67115	0.502125	0.561775
Rv0669c	.	261.029	-2.58392	-7.98591	1.39486e-15	6.53671e-15
Rv0670	end	2353.83	1.79846	10.204	1.90173e-24	1.40967e-23
Rv0671	lpqP	784.444	1.2646	7.76862	7.93449e-15	3.56412e-14
Rv0672	fadE8	764.195	-0.366301	-2.04339	0.0410134	0.0582554
Rv0673	echA4	230.279	-0.886805	-3.1665	0.00154285	0.00273809
Rv0674	.	139.244	-0.749763	-2.36327	0.0181145	0.0273435
Rv0675	echA5	165.236	-0.78557	-2.62997	0.00853928	0.0136174
Rv0676c	mmpL5	9091.11	0.651949	3.78943	0.000150995	0.000302534
Rv0677c	mmpS5	1776.48	0.284779	1.66156	0.0966019	0.127937
Rv0678	.	3980.09	3.89773	18.8665	2.15165e-79	6.65818e-78
Rv0679c	.	164.963	-0.468609	-1.44459	0.148573	0.189557
Rv0680c	.	293.795	1.66381	7.67141	1.70119e-14	7.43605e-14
Rv0681	.	675.078	0.429271	2.52346	0.0116207	0.0181527
Rv0682	rpsL	2167.36	1.10488	5.48944	4.03219e-08	1.11897e-07
Rv0683	rpsG	1701.22	0.709119	3.42751	0.000609146	0.00113531
Rv0684	fusA1	8229.64	0.0819112	0.473189	0.636079	0.68662
Rv0685	tuf	6400.35	-1.31287	-7.69918	1.36947e-14	6.04023e-14
Rv0686	.	834.877	0.349764	1.71977	0.0854747	0.114328
Rv0687	.	257.693	0.330151	1.50674	0.131878	0.17015
Rv0688	.	435.397	-0.345194	-1.97664	0.0480824	0.0673154
Rv0689c	.	2.086	0.0267513	0.034421	0.972541	0.977556
Rv0690c	.	922.507	-1.34088	-5.01748	5.23533e-07	1.31949e-06
Rv0691c	.	106.765	-0.240526	-0.863818	0.387688	0.450684
Rv0691A	.	13.2588	-0.907388	-1.31995	0.186853	0.234182
Rv0692	.	266.961	-1.32555	-4.42792	9.51446e-06	2.14185e-05
Rv0693	.	2113.98	-2.43711	-14.1396	2.16533e-45	3.16204e-44
Rv0694	.	2841.32	-3.44733	-20.2442	3.99711e-91	1.45652e-89
Rv0695	.	1119.53	-3.24737	-13.9229	4.60133e-44	6.52385e-43
Rv0696	.	826.737	-3.07745	-13.8917	7.10894e-44	9.93468e-43
Rv0697	.	239.065	-3.43057	-8.85456	8.40119e-19	4.63969e-18
Rv0698	.	180.257	-1.66876	-5.16267	2.43455e-07	6.30299e-07
Rv0699	.	25.7923	-2.63217	-2.93103	0.00337844	0.00572246
Rv0700	rpsJ	2743.8	1.06992	5.6286	1.81683e-08	5.16689e-08
Rv0701	rplC	3708.22	-0.329584	-1.41506	0.157052	0.199461
Rv0702	rplD	2440.28	-0.46881	-1.9264	0.0540538	0.0750555
Rv0703	rplW	621.093	-0.141176	-0.83833	0.401845	0.464786
Rv0704	rplB	2391.3	-0.781295	-3.47748	0.000506147	0.000950611
Rv0705	rpsS	675.855	-1.19236	-5.58792	2.29799e-08	6.46921e-08
Rv0706	rplV	559.409	-1.78176	-7.60935	2.75471e-14	1.18812e-13
Rv0707	rpsC	1137.22	-1.50824	-5.17714	2.2531e-07	5.86046e-07
Rv0708	rplP	435.164	-2.22249	-9.22189	2.91922e-20	1.75378e-19
Rv0709	rpmC	90.2706	-2.26631	-4.72722	2.27612e-06	5.42126e-06
Rv0710	rpsQ	347.978	-3.79315	-10.0183	1.26715e-23	9.03218e-23
Rv0711	atsA	3106.17	2.46256	6.70612	1.99865e-11	7.19552e-11
Rv0712	.	561.179	0.434473	1.77647	0.0756549	0.102459
Rv0713	.	343.335	-0.583124	-2.10343	0.0354284	0.0509161
Rv0714	rplN	1136.99	1.56209	8.13917	3.9799e-16	1.92526e-15
Rv0715	rplX	578.107	0.267026	1.08996	0.275729	0.332324
Rv0716	rplE	1343.86	-0.0699661	-0.289286	0.772362	0.808007
Rv0717	rpsN1	363.164	-0.383144	-1.12983	0.258548	0.313848
Rv0718	rpsH	749.08	-0.714718	-3.66083	0.000251399	0.000491085
Rv0719	rplF	1206.92	-0.918065	-4.33024	1.4895e-05	3.29413e-05
Rv0720	rplR	398.177	-1.57505	-6.6227	3.52702e-11	1.24451e-10
Rv0721	rpsE	1238.58	-2.28731	-9.63727	5.56478e-22	3.65886e-21
Rv0722	rpmD	55.7346	-1.65297	-3.30701	0.000942988	0.00171329
Rv0723	rplO	1213.05	-2.36268	-12.7696	2.42432e-37	2.73983e-36
Rv0724	sppA	6658.01	0.671896	4.31138	1.62239e-05	3.5698e-05
Rv0725c	.	111.599	0.967546	3.76005	0.000169881	0.000338287
Rv0726c	.	326.629	0.089643	0.377873	0.705525	0.748345
Rv0727c	fucA	10.8984	0.14784	0.243608	0.807534	0.838502
Rv0728c	serA2	24.425	-0.211917	-0.425391	0.670552	0.719055
Rv0729	xylB	89.8961	0.764987	2.32473	0.0200863	0.0300293
Rv0730	.	772.127	1.15165	6.19837	5.70503e-10	1.82627e-09
Rv0731c	.	49.8442	-0.838987	-1.70679	0.0878602	0.117317
Rv0732	secY	869.973	-1.97071	-10.4688	1.20214e-25	9.52668e-25
Rv0733	adk	375.355	-2.04005	-7.93701	2.07114e-15	9.64801e-15
Rv0734	mapA	459.232	-1.65086	-7.74311	9.70149e-15	4.33289e-14
Rv0735	sigL	75.6935	1.42076	4.77711	1.7783e-06	4.27472e-06
Rv0736	rslA	75.7612	0.602679	2.0343	0.041921	0.0594531
Rv0737	.	37.374	0.486939	1.13519	0.256296	0.311405
Rv0738	.	175.316	2.29901	8.52423	1.53825e-17	7.92288e-17
Rv0739	.	68.5907	1.45347	4.6783	2.89262e-06	6.83535e-06
Rv0740	.	301.226	-0.153144	-0.613273	0.539696	0.597975
Rv0742	.	88.2955	-0.886268	-2.56673	0.0102662	0.0161794
Rv0743c	.	77.0602	0.488054	1.66701	0.0955126	0.126668
Rv0744c	.	70.242	0.234121	0.684054	0.493941	0.554688
Rv0745	.	7.44987	1.10381	1.65523	0.0978786	0.129366
Rv0746	PE_PGRS9	76.18	-0.710148	-1.44163	0.149408	0.19056
Rv0747	PE_PGRS10	618.024	2.96484	4.42754	9.53127e-06	2.14316e-05
Rv0748	vapB31	58.3704	0.634742	1.70515	0.088166	0.117686
Rv0749	vapC31	85.6321	1.71642	6.19144	5.96174e-10	1.90168e-09
Rv0749A	.	117.227	2.32819	8.71198	2.98616e-18	1.60594e-17
Rv0750	.	234.845	3.3041	14.2567	4.0716e-46	6.12941e-45
Rv0751c	mmsB	237.347	0.192979	0.782917	0.433676	0.49543
Rv0752c	fadE9	256.004	1.15043	5.13872	2.76613e-07	7.13304e-07
Rv0753c	mmsA	574.994	1.65132	5.96409	2.45994e-09	7.51671e-09
Rv0754	PE_PGRS11	435.738	4.00064	13.5578	7.12497e-42	9.38522e-41
Rv0755c	PPE12	872.016	0.502277	2.72015	0.00652514	0.0105523
Rv0756c	.	442.577	1.96683	11.5105	1.1675e-30	1.08902e-29
Rv0757	phoP	1341.28	0.917472	5.75763	8.53019e-09	2.50634e-08
Rv0758	phoR	1412.52	1.31855	10.0282	1.14578e-23	8.2424e-23
Rv0759c	.	373.931	1.07145	4.61649	3.90281e-06	9.11747e-06
Rv0760c	.	301.401	1.18517	4.64662	3.37416e-06	7.93478e-06
Rv0761c	adhB	1189.27	0.960897	2.81494	0.0048786	0.00805662
Rv0762c	.	348.465	4.05235	18.817	5.48233e-79	1.68312e-77
Rv0763c	.	16.3788	2.12429	3.83479	0.000125671	0.000254013
Rv0764c	cyp51	725.703	3.84127	23.0313	2.26674e-117	1.14779e-115
Rv0765c	.	782.464	4.86986	20.6695	6.51337e-95	2.56521e-93
Rv0766c	cyp123	499.827	4.58868	16.9982	8.46901e-65	2.01345e-63
Rv0767c	.	246.2	5.24957	12.8089	1.46252e-37	1.67224e-36
Rv0768	aldA	350.056	3.17371	11.371	5.83069e-30	5.31165e-29
Rv0769	.	187.731	2.37318	10.6352	2.04394e-26	1.66028e-25
Rv0770	.	99.7909	1.58879	4.61882	3.85935e-06	9.03759e-06
Rv0771	.	40.1986	2.18284	5.72099	1.05907e-08	3.07469e-08
Rv0772	purD	196.499	0.0592184	0.277895	0.781093	0.815531
Rv0773c	ggtA	371.302	-2.37778	-8.94709	3.64988e-19	2.05703e-18
Rv0774c	.	351.279	-1.74357	-7.34585	2.0446e-13	8.35627e-13
Rv0775	.	463.714	1.31954	6.78576	1.1548e-11	4.21588e-11
Rv0776c	.	35.6279	0.199974	0.483201	0.628953	0.680246
Rv0777	purB	1014.49	0.579403	4.24649	2.17147e-05	4.71937e-05
Rv0778	cyp126	424.533	-0.815384	-3.40002	0.0006738	0.00124805
Rv0779c	.	16.3531	-0.440234	-0.669541	0.50315	0.562761
Rv0780	purC	114.32	-0.916877	-2.98414	0.00284374	0.00487588
Rv0783c	emrB	459.321	-1.68094	-7.84878	4.20106e-15	1.91802e-14
Rv0784	.	99.9151	-0.755402	-2.2447	0.0247876	0.0365394
Rv0785	.	281.247	-1.85841	-6.95585	3.50441e-12	1.32657e-11
Rv0786c	.	198.771	-0.74269	-2.30474	0.0211811	0.0315572
Rv0787	.	30.1818	-1.38879	-2.37493	0.0175521	0.026577
[truncated: 3,057 more rows]

## Sheet: Stat_Fedeprivation_interaction
RV_number	Gene_name	BaseMean	log2FC	Statistics	P_value	FDR
[truncated: 3,899 more rows]
