# Supplementary material for: Iron deprivation enhances transcriptional responses to in vitro growth arrest of Mycobacterium tuberculosis
Source: Front Microbiol. 2022 Oct 4;13:956602. doi: 10.3389/fmicb.2022.956602 (PMC9577196; doi:10.3389/fmicb.2022.956602)
Supplement: Supplementary file 4 [file Table_5.xlsx]

## Sheet: Readme
GO enrichment analyses	Definition of target genes
Iron_up	Genes upregulated upon iron deprivation at Stat6 phase (logFC>0 Fdr<0.01)
Iron_down	Genes downregulated upon iron deprivation at Stat6 phase (logFC<0 Fdr<0.01)
Enhanced_upregulation_at_-Fe	Genes with a positive response to growth arrest regardless iron (upregulated: logFC>0 for reponses to growth arrest in -Fe and +Fe) that is significantly larger in Fe- (Interaction growth-iron logFC>0 & Fdr<0.05)
Enhanced_downregulation_at_-Fe	Genes with a negative response to growth arrest regardless iron (downregulated: logFC<0 for reponses to growth arrest in -Fe and +Fe) that is significantly larger in Fe- (Interaction growth-iron logFC>0 & Fdr<0.05)
RV_number	Gene_name	Iron_up	Iron_down	Enhanced_upregulation_at_Fe-	Enhanced_downregulation_at_Fe-
Rv0001	dnaA	0	0	0	0
Rvnr01	rrs	0	0	0	0
Rvnt01	ileT	0	0	0	0
RVnc0001	AS1890	0	0	0	0
Rvns01	rnpB	1	0	1	0
Rv0002	dnaN	0	0	0	0
RVnc0002	ASdes	0	0	0	0
Rvnt02	alaT	0	0	0	0
Rvnr02	rrl	1	0	1	0
Rv0003	recF	0	0	0	0
Rvnr03	rrf	0	1	0	0
Rvnt03	leuT	0	0	0	0
Rv0004	.	0	0	0	0
Rvnt04	glyU	0	0	0	0
RVnc0004	B11	0	0	0	0
Rv0005	gyrB	0	0	0	0
Rvnt05	tyrT	0	0	0	0
RVnc0005	B55	0	0	0	0
Rv0006	gyrA	0	0	0	0
Rvnt06	thrT	0	0	0	0
Rv0007	.	0	0	0	0
Rv0008c	.	0	0	0	0
Rvnt08	trpT	0	0	0	0
RVnc0008	F6	0	0	0	0
Rv0009	ppiA	0	1	0	1
Rvnt09	thrV	0	0	0	0
Rv0010c	.	0	0	0	0
RVnc0010	G2	0	0	0	0
Rv0011c	.	0	0	0	0
Rvnt11	gluT	0	0	0	0
Rv0012	.	0	1	0	0
RVnc0012	mcr10	0	0	0	0
Rv0013	trpG	0	1	0	0
RVnc0013	mcr11	0	0	0	0
Rvnt13	pheU	0	0	0	0
Rvnt14	argT	0	0	0	0
Rv0014c	pknB	0	1	0	1
Rvnt15	alaV	0	1	0	0
Rv0015c	pknA	0	1	0	1
RVnc0015	mcr15	0	0	0	0
Rv0016c	pbpA	0	0	0	0
Rvnt17	leuX	0	0	0	0
Rv0017c	rodA	0	0	0	0
Rvnt18	argV	0	0	0	0
RVnc0018	mcr16	0	0	0	0
Rv0018c	pstP	0	1	0	0
Rvnt19	leuW	0	0	0	0
Rv0019c	fhaB	0	1	0	0
Rvnt20	leuV	0	0	0	0
Rv0020c	fhaA	0	1	0	0
Rv0021c	.	0	0	0	0
RVnc0021	mcr3	1	0	1	0
Rvnt21	proT	0	0	0	0
Rv0022c	whiB5	0	0	0	0
Rvnt22	leuU	0	0	0	0
Rv0023	.	0	1	0	1
Rvnt24	metV	0	0	0	0
Rv0024	.	0	0	0	0
RVnc0024	mcr7	1	0	1	0
Rvnt25	asnT	0	0	0	0
Rv0025	.	0	0	0	0
Rvnt26	proU	0	0	0	0
Rv0026	.	0	0	0	0
Rv0027	.	0	0	0	0
Rv0028	.	0	0	0	0
Rvnt28	argW	0	0	0	0
Rv0029	.	0	1	0	0
Rvnt29	hisT	0	0	0	0
Rv0030	.	0	0	0	0
Rvnt30	lysU	0	0	0	0
Rvnt31	valT	0	0	0	0
Rv0032	bioF2	0	0	0	0
Rvnt32	glyT	0	0	0	0
Rv0034	.	0	0	0	0
RVnc0034	MTS0858	0	0	0	0
Rv0035	fadD34	0	0	0	0
RVnc0035	MTS1082	0	0	0	0
Rvnt35	gluU	0	0	0	0
RVnc0036a	MTS2823	1	0	0	0
RVnc0036	MTS1338	0	0	0	0
Rv0036c	.	0	0	0	0
Rvnt36	glnU	0	0	0	0
Rv0037c	.	0	1	0	0
Rvnt37	alaU	0	0	0	0
Rv0038	.	1	0	0	0
Rvnt38	metU	0	0	0	0
Rv0039c	.	0	0	0	0
Rvnt39	thrU	0	0	0	0
RVnc0040	MTS2975	0	0	0	0
Rv0040c	mtc28	0	0	0	0
Rvnt40	proY	0	0	0	0
Rvnt41	serV	0	0	0	0
Rv0041	leuS	0	0	0	0
Rvnt42	serX	0	0	0	0
Rv0042c	.	0	0	0	0
Rv0043c	.	0	0	0	0
Rvnt43	argU	0	0	0	0
Rv0044c	.	0	0	0	0
Rvnt44	serT	0	0	0	0
Rvnt45	serU	0	0	0	0
Rv0045c	.	0	0	0	0
Rv0046c	ino1	0	1	0	0
RVnc0046	ssr	1	0	1	0
Rv0047c	.	0	0	0	0
RVnc0047	AS1726	0	1	0	0
Rv0048c	.	0	0	0	0
Rv0049	.	1	0	1	0
Rv0050	ponA1	1	0	0	0
Rv0051	.	0	0	0	0
Rv0052	.	0	0	0	0
Rv0053	rpsF	0	0	0	0
Rv0054	ssb	0	0	0	0
Rv0055	rpsR1	0	0	0	0
Rv0056	rplI	0	0	0	0
Rv0057	.	0	0	0	0
Rv0058	dnaB	1	0	0	0
Rv0059	.	0	0	0	0
Rv0060	.	1	0	0	0
Rv0061c	.	0	0	0	0
Rv0062	celA1	0	0	0	0
Rv0063	.	0	0	0	0
Rv0063a	.	0	0	0	0
Rv0064A	vapB1	1	0	1	0
Rv0064	.	1	0	1	0
Rv0065	vapC1	1	0	1	0
Rv0066c	icd2	0	1	0	0
Rv0067c	.	0	0	0	0
Rv0068	.	0	0	0	0
Rv0069c	sdaA	0	0	0	0
Rv0070c	glyA2	0	0	0	0
Rv0071	.	0	0	0	0
Rv0072	.	0	1	0	1
Rv0073	.	0	1	0	1
Rv0074	.	0	0	0	0
Rv0075	.	0	0	0	0
Rv0076c	.	0	0	0	0
Rv0077c	.	0	0	0	0
Rv0078B	.	0	0	0	0
Rv0078A	.	0	0	0	0
Rv0078	.	0	0	0	0
Rv0079	.	1	0	1	0
Rv0080	.	1	0	0	0
Rv0081	.	0	0	0	0
Rv0082	.	1	0	1	0
Rv0083	.	1	0	0	0
Rv0084	hycD	1	0	1	0
Rv0085	hycP	1	0	0	0
Rv0086	hycQ	1	0	1	0
Rv0087	hycE	0	0	0	0
Rv0088	.	0	0	0	0
Rv0089	.	0	0	0	0
Rv0090	.	0	0	0	0
Rv0091	mtn	0	0	0	0
Rv0092	ctpA	0	1	0	0
Rv0093c	.	0	0	0	0
Rv0095c	.	1	0	0	0
Rv0096	PPE1	0	0	0	0
Rv0097	.	0	0	0	0
Rv0098	fcoT	0	0	0	0
Rv0099	fadD10	0	0	0	0
Rv0100	.	0	0	0	0
Rv0101	nrp	0	1	0	0
Rv0102	.	0	1	0	1
Rv0103c	ctpB	0	1	0	0
Rv0104	.	0	0	0	0
Rv0106	.	0	0	0	0
Rv0107c	ctpI	0	0	0	0
Rv0108c	.	0	0	0	0
Rv0109	PE_PGRS1	0	0	0	0
Rv0110	.	0	0	0	0
Rv0111	.	0	0	0	0
Rv0112	gca	1	0	1	0
Rv0113	gmhA	1	0	0	0
Rv0114	gmhB	0	0	0	0
Rv0115a	.	0	0	0	0
Rv0115	hddA	0	0	0	0
Rv0116c	ldtA	0	0	0	0
Rv0117	oxyS	0	0	0	0
Rv0118c	oxcA	1	0	0	0
Rv0119	fadD7	0	0	0	0
Rv0120c	fusA2	0	0	0	0
Rv0121c	.	0	0	0	0
Rv0122	.	0	0	0	0
Rv0123	.	0	0	0	0
Rv0124	PE_PGRS2	0	0	0	0
Rv0125	pepA	0	0	0	0
Rv0126	treS	0	0	0	0
Rv0127	mak	0	0	0	0
Rv0128	.	0	0	0	0
Rv0129c	fbpC	0	0	0	0
Rv0130	htdZ	0	0	0	0
Rv0131c	fadE1	1	0	1	0
Rv0132c	fgd2	1	0	1	0
Rv0133	.	0	0	0	0
Rv0134	ephF	0	0	0	0
Rv0135c	.	1	0	1	0
Rv0136	cyp138	1	0	1	0
Rv0137c	msrA	0	0	0	0
Rv0138	.	0	0	0	0
Rv0139	.	0	0	0	0
Rv0140	.	1	0	1	0
Rv0141c	.	0	0	0	0
Rv0142	.	0	0	0	0
Rv0143c	.	0	0	0	0
Rv0144	.	1	0	0	0
Rv0145	.	1	0	0	0
Rv0146	.	0	0	0	0
Rv0147	.	0	0	0	0
Rv0148	.	0	0	0	0
Rv0149	.	0	0	0	0
Rv0150c	.	0	0	0	0
Rv0151c	PE1	0	0	0	0
Rv0152c	PE2	0	0	0	0
Rv0153c	ptbB	0	0	0	0
Rv0154c	fadE2	0	0	0	0
Rv0155	pntAa	0	0	0	0
Rv0156	pntAb	0	0	0	0
Rv0157	pntB	0	0	0	0
Rv0157A	.	0	0	0	0
Rv0158	.	0	0	0	0
Rv0159c	PE3	0	0	0	0
Rv0160c	PE4	0	0	1	0
Rv0161	.	0	0	0	0
Rv0162c	adhE1	0	0	0	0
Rv0163	.	0	0	0	0
Rv0164	TB18.5	0	0	0	0
Rv0165c	mce1R	0	0	0	0
Rv0166	fadD5	0	0	0	0
Rv0167	yrbE1A	0	0	0	1
Rv0168	yrbE1B	0	0	0	0
Rv0169	mce1A	0	0	0	0
Rv0170	mce1B	0	1	0	1
Rv0171	mce1C	0	1	0	1
Rv0172	mce1D	0	1	0	1
Rv0173	lprK	0	1	0	1
Rv0174	mce1F	0	1	0	1
Rv0175	.	0	1	0	1
Rv0176	.	0	1	0	1
Rv0177	.	0	0	0	0
Rv0178	.	0	0	0	1
Rv0179c	lprO	1	0	0	0
Rv0180c	.	0	0	0	0
Rv0181c	.	0	0	0	0
Rv0182c	sigG	1	0	0	0
Rv0183	.	0	0	0	0
Rv0184	.	0	0	0	0
Rv0185	.	0	0	0	0
Rv0186A	mymT	1	0	1	0
Rv0186	bglS	0	0	0	0
Rv0187	.	0	0	0	0
Rv0188	.	0	0	0	0
Rv0189c	ilvD	0	0	0	0
Rv0190	.	1	0	1	0
Rv0191	.	1	0	0	0
Rv0192	.	0	0	0	0
Rv0193c	.	0	0	0	0
Rv0194	.	0	0	0	0
Rv0195	.	0	0	0	0
Rv0196	.	0	0	0	0
Rv0197	.	0	0	0	0
Rv0198c	zmp1	0	0	0	0
Rv0199	.	0	0	0	0
Rv0200	.	0	1	0	1
Rv0201c	.	0	0	0	0
Rv0202c	mmpL11	0	0	0	0
Rv0203	.	0	0	0	0
Rv0204c	.	0	0	0	0
Rv0205	.	0	0	0	0
Rv0206c	mmpL3	1	0	0	0
Rv0207c	.	1	0	1	0
Rv0208c	.	1	0	1	0
Rv0209	.	0	0	0	0
Rv0210	.	0	0	0	0
Rv0211	pckA	1	0	0	0
Rv0212c	nadR	0	0	0	0
Rv0213c	.	0	0	0	0
Rv0214	fadD4	0	0	0	0
Rv0216	.	0	0	0	0
Rv0217c	lipW	0	1	0	0
Rv0218	.	0	0	0	0
Rv0219	.	0	0	0	0
Rv0220	lipC	0	1	0	0
Rv0221	.	0	0	0	1
Rv0222	echA1	0	0	0	0
Rv0223c	.	0	0	0	0
Rv0224c	.	0	0	0	0
Rv0225	.	0	0	0	0
Rv0226c	.	0	0	0	0
Rv0227c	.	0	0	0	0
Rv0228	.	0	1	0	1
Rv0229c	.	0	0	0	0
Rv0230c	php	0	0	0	0
Rv0231	fadE4	0	0	0	0
Rv0232	.	1	0	1	0
Rv0233	nrdB	1	0	1	0
Rv0234c	gabD1	0	1	0	0
Rv0235c	.	0	1	0	1
Rv0236A	.	0	0	0	0
Rv0236c	aftD	0	0	0	0
Rv0237	lpqI	0	0	0	0
Rv0238	.	0	0	0	0
Rv0239	vapB24	0	0	0	0
Rv0240	vapC24	0	0	0	0
Rv0241c	htdX	0	0	0	0
Rv0242c	fabG4	0	0	0	0
Rv0243	fadA2	0	0	0	0
Rv0244c	fadE5	1	0	0	0
Rv0245	.	0	0	0	0
Rv0246	.	0	0	0	0
Rv0247c	.	0	0	0	0
Rv0248c	.	0	0	0	0
Rv0249c	.	0	0	0	0
Rv0250c	.	1	0	0	0
Rv0251c	hsp	1	0	1	0
Rv0252	nirB	0	0	0	0
Rv0253	nirD	0	0	0	0
Rv0254c	cobU	0	0	0	0
Rv0255c	cobQ1	0	0	0	0
Rv0256c	PPE2	0	0	0	0
Rv0257	.	0	0	0	0
Rv0258c	.	0	0	0	0
Rv0259c	.	0	0	0	0
Rv0260c	.	0	0	0	0
Rv0261c	narK3	0	0	0	0
Rv0262c	aac	0	0	0	0
Rv0263c	.	0	0	0	0
Rv0264c	.	0	0	0	0
Rv0265c	.	0	0	0	0
Rv0266c	oplA	0	0	0	0
Rv0267	narU	0	0	0	0
Rv0268c	.	0	0	0	0
Rv0269c	.	0	0	0	0
Rv0270	fadD2	0	0	0	0
Rv0271c	fadE6	1	0	0	0
Rv0272c	.	1	0	1	0
Rv0273c	.	1	0	1	0
Rv0274	.	0	0	0	0
Rv0275c	.	1	0	1	0
Rv0276	.	1	0	0	0
Rv0277c	vapC25	0	0	0	0
Rv0278c	.	0	0	0	0
Rv0279c	PE_PGRS4	0	0	0	0
Rv0280	PPE3	0	1	0	0
Rv0281	.	0	0	0	0
Rv0282	eccA3	1	0	0	0
Rv0283	eccB3	1	0	0	0
Rv0284	eccC3	1	0	0	0
Rv0285	PE5	1	0	0	0
Rv0286	PPE4	1	0	0	0
Rv0287	esxG	1	0	0	0
Rv0288	esxH	1	0	0	0
Rv0289	espG3	1	0	0	0
Rv0290	eccD3	0	0	0	0
Rv0291	mycP3	0	0	0	0
Rv0292	eccE3	1	0	0	0
Rv0293c	.	1	0	0	0
Rv0294	tam	0	0	0	0
Rv0295c	.	0	0	0	0
Rv0296c	.	0	0	0	0
Rv0297	PE_PGRS5	0	0	0	0
Rv0298	.	1	0	0	0
Rv0299	.	0	0	0	0
Rv0300	vapB2	1	0	1	0
Rv0301	vapC2	1	0	0	0
Rv0302	.	0	0	0	0
Rv0303	.	0	0	0	0
Rv0304c	PPE5	0	0	0	0
Rv0305c	PPE6	0	0	0	0
Rv0306	.	0	0	0	0
Rv0307c	.	1	0	1	0
Rv0308	.	0	0	0	0
Rv0309	.	0	0	0	0
Rv0310c	.	0	0	0	1
Rv0311	.	0	0	0	0
Rv0312	.	0	0	0	0
Rv0313	.	1	0	0	0
Rv0314c	.	0	0	0	0
Rv0315	.	0	0	0	0
Rv0316	.	0	0	0	0
Rv0317c	glpQ2	0	0	0	0
Rv0318c	.	0	0	0	0
Rv0319	pcp	0	0	0	0
Rv0320	.	0	0	0	0
Rv0321	dcd	0	0	0	0
Rv0322	udgA	1	0	1	0
Rv0323c	.	0	1	0	0
Rv0324	.	0	0	0	0
Rv0325	.	0	0	0	0
Rv0326	.	0	0	0	0
Rv0327c	cyp135A1	1	0	0	0
Rv0328	.	0	0	0	0
Rv0329c	.	0	0	0	0
Rv0330c	.	0	0	0	0
Rv0331	.	0	0	0	0
Rv0332	.	0	0	0	0
Rv0333	.	0	0	0	0
Rv0334	rmlA	0	0	0	0
Rv0335c	PE6	0	0	0	0
Rv0336	.	0	0	0	0
Rv0337c	aspC	0	0	0	0
Rv0338c	.	0	1	0	1
Rv0339c	.	0	0	0	0
Rv0340	.	1	0	1	0
Rv0341	iniB	1	0	1	0
Rv0342	iniA	1	0	1	0
Rv0343	iniC	0	0	0	0
Rv0344c	lpqJ	0	0	0	0
Rv0345	.	0	0	0	0
Rv0346c	ansP2	0	0	0	0
Rv0347	.	1	0	1	0
Rv0348	.	1	0	1	0
Rv0349	.	0	0	0	0
Rv0350	dnaK	1	0	1	0
Rv0351	grpE	0	0	0	0
Rv0352	dnaJ1	0	0	0	0
Rv0353	hspR	0	0	0	0
Rv0354c	PPE7	0	0	0	0
Rv0355c	PPE8	0	0	0	0
Rv0356c	.	0	0	0	0
Rv0357c	purA	0	0	0	0
Rv0358	.	0	0	0	0
Rv0359	.	0	0	0	0
Rv0360c	.	0	0	0	0
Rv0361	.	0	0	0	0
Rv0362	mgtE	0	0	0	0
Rv0363c	fba	0	1	0	0
Rv0364	.	0	0	0	0
Rv0365c	.	0	0	0	0
Rv0366c	.	0	0	0	0
Rv0367c	.	0	0	0	0
Rv0368c	.	0	0	0	0
Rv0369c	.	0	0	0	0
Rv0370c	.	0	0	0	0
Rv0371c	.	0	0	0	0
Rv0372c	.	0	0	0	0
Rv0373c	.	1	0	0	0
Rv0374c	.	0	0	0	0
Rv0375c	.	0	0	0	0
Rv0376c	.	1	0	1	0
Rv0377	.	0	0	0	0
Rv0378	.	0	0	0	0
Rv0379	secE2	0	0	0	0
Rv0380c	.	0	0	0	0
Rv0381c	.	0	0	0	0
Rv0382c	pyrE	0	0	0	0
Rv0383c	.	1	0	1	0
Rv0384c	clpB	1	0	1	0
Rv0385	.	0	0	0	0
Rv0386	.	0	0	0	0
Rv0389	purT	0	0	0	0
Rv0390	.	0	0	0	0
Rv0391	metZ	0	0	0	0
Rv0392c	ndhA	0	0	0	0
Rv0394c	.	0	1	0	0
Rv0395	.	0	0	0	0
Rv0397	.	0	0	0	0
Rv0397A	.	0	0	0	0
Rv0398c	.	0	0	0	0
Rv0399c	lpqK	0	0	0	0
Rv0400c	fadE7	0	0	0	0
Rv0401	.	0	0	0	0
Rv0402c	mmpL1	0	0	0	0
Rv0403c	mmpS1	0	0	0	0
Rv0404	fadD30	0	0	0	0
Rv0405	pks6	0	0	0	0
Rv0406c	.	0	0	0	0
Rv0407	fgd1	0	0	0	0
Rv0408	pta	0	0	0	0
Rv0409	ackA	0	0	0	0
Rv0410c	pknG	0	0	0	0
Rv0411c	glnH	0	0	0	0
Rv0412c	.	0	0	0	0
Rv0413	mutT3	0	0	0	0
Rv0414c	thiE	0	0	0	0
Rv0415	thiO	1	0	1	0
Rv0416	thiS	0	0	0	0
Rv0417	thiG	0	0	0	0
Rv0418	lpqL	0	1	0	1
Rv0419	lpqM	0	0	0	0
Rv0420c	.	0	0	0	0
Rv0421c	.	1	0	0	0
Rv0422c	thiD	0	0	0	0
Rv0423c	thiC	1	0	0	0
Rv0424c	.	0	0	0	0
Rv0425c	ctpH	0	0	0	0
Rv0426c	.	0	0	0	0
Rv0427c	xthA	0	0	0	0
Rv0428c	.	0	0	0	0
Rv0429c	def	0	0	0	0
Rv0430	.	0	0	0	0
Rv0431	.	0	0	0	0
Rv0432	sodC	0	1	0	1
Rv0433	.	0	0	0	0
Rv0434	.	0	0	0	0
Rv0435c	.	0	0	0	0
Rv0436c	pssA	0	1	0	0
Rv0437c	psd	0	0	0	0
Rv0438c	moeA2	0	0	0	0
Rv0439c	.	0	0	0	0
Rv0440	groEL2	1	0	1	0
Rv0441c	.	0	0	0	0
Rv0442c	PPE10	0	0	0	0
Rv0443	.	0	0	0	0
Rv0444c	rskA	0	0	0	0
Rv0445c	sigK	0	0	0	0
Rv0446c	.	0	0	0	0
Rv0447c	ufaA1	0	0	0	0
Rv0448c	.	0	0	0	0
Rv0449c	.	1	0	0	0
Rv0450c	mmpL4	1	0	0	0
Rv0451c	mmpS4	1	0	1	0
Rv0452	.	0	0	0	0
Rv0453	PPE11	0	0	0	0
Rv0455c	.	0	0	0	0
Rv0456c	echA2	0	0	0	0
Rv0456A	mazF1	0	0	0	0
Rv0457c	.	0	0	0	0
Rv0458	.	0	0	0	0
Rv0459	.	0	0	0	0
Rv0460	.	0	0	0	0
Rv0461	.	0	0	0	0
Rv0462	lpdC	0	0	0	0
Rv0463	.	0	0	0	1
Rv0464c	.	1	0	0	0
Rv0465c	.	1	0	0	0
Rv0466	.	0	0	0	0
Rv0467	icl1	1	0	1	0
Rv0468	fadB2	1	0	1	0
Rv0469	umaA	0	0	0	0
Rv0470A	.	0	0	0	0
Rv0470c	pcaA	0	0	0	0
Rv0471c	.	0	0	0	0
Rv0472c	.	0	0	0	0
Rv0473	.	1	0	1	0
Rv0474	.	0	0	0	0
Rv0475	hbhA	0	0	0	0
Rv0476	.	1	0	1	0
Rv0477	.	1	0	1	0
Rv0478	deoC	1	0	1	0
Rv0479c	.	0	0	0	0
Rv0480c	.	0	0	0	0
Rv0481c	.	0	0	0	0
Rv0482	murB	0	0	0	0
Rv0483	lprQ	0	0	0	0
Rv0484c	.	0	0	0	0
Rv0485	.	0	0	0	0
Rv0486	mshA	0	0	0	0
Rv0487	.	1	0	1	0
Rv0488	.	0	0	0	0
Rv0489	gpm1	0	0	0	0
Rv0490	senX3	0	1	0	0
Rv0491	regX3	0	1	0	0
Rv0492A	.	0	0	0	0
Rv0492c	.	0	0	0	0
Rv0493c	.	0	0	0	0
Rv0494	.	0	0	0	0
Rv0495c	.	0	0	0	0
Rv0496	.	0	0	0	0
Rv0497	.	0	0	0	0
Rv0498	.	0	0	0	0
Rv0499	.	0	0	0	0
Rv0500A	.	0	0	0	0
Rv0500	proC	0	0	0	0
Rv0501	galE2	0	0	0	0
Rv0502	.	0	0	0	0
Rv0503c	cmaA2	0	0	0	0
Rv0504c	.	0	1	0	1
Rv0505c	serB1	0	1	0	1
Rv0506	mmpS2	0	0	0	0
Rv0507	mmpL2	0	0	0	0
Rv0508	.	0	0	0	0
Rv0509	hemA	0	0	0	0
Rv0510	hemC	0	0	0	0
Rv0511	hemD	0	0	0	0
Rv0512	hemB	0	0	0	0
Rv0513	.	0	0	0	0
Rv0514	.	0	0	0	0
Rv0515	.	1	0	0	0
Rv0516c	.	0	0	0	0
Rv0517	.	0	0	0	0
Rv0518	.	0	0	0	0
Rv0519c	.	0	0	0	0
Rv0522	gabP	0	0	0	0
Rv0523c	.	0	0	0	0
Rv0524	hemL	0	1	0	1
Rv0525	.	0	1	0	1
Rv0526	.	0	1	0	1
Rv0527	ccdA	0	1	0	1
Rv0528	.	0	1	0	1
Rv0529	ccsA	0	1	0	1
Rv0530A	.	1	0	1	0
Rv0530	.	0	0	0	0
Rv0531	.	0	0	0	0
Rv0532	PE_PGRS6	0	0	0	0
Rv0533c	fabH	0	0	0	0
Rv0534c	menA	0	0	0	0
Rv0535	.	0	0	0	0
Rv0536	galE3	0	0	0	0
Rv0537c	.	0	0	0	0
Rv0538	.	1	0	1	0
Rv0539	.	0	0	0	0
Rv0540	.	0	0	0	0
Rv0541c	.	0	0	0	0
Rv0542c	menE	0	0	0	0
Rv0543c	.	0	0	0	0
Rv0544c	.	0	0	0	0
Rv0545c	pitA	0	1	0	1
Rv0546c	.	0	0	0	0
Rv0547c	.	0	0	0	0
Rv0548c	menB	0	0	0	0
Rv0549c	vapC3	1	0	0	0
Rv0550c	vapB3	0	0	0	0
Rv0551c	fadD8	0	0	0	0
Rv0552	.	0	0	0	0
Rv0553	menC	0	0	0	0
Rv0554	bpoC	0	0	0	0
Rv0555	menD	0	0	0	0
Rv0556	.	0	0	0	0
Rv0557	mgtA	0	0	0	0
Rv0558	menH	0	0	0	0
Rv0559c	.	0	0	0	0
Rv0560c	.	0	0	0	0
Rv0561c	.	0	0	0	0
Rv0562	grcC1	0	0	0	0
Rv0563	htpX	1	0	1	0
Rv0564c	gpdA1	0	0	0	0
Rv0565c	.	0	0	0	0
Rv0566c	.	0	0	0	0
Rv0567	.	0	1	0	0
Rv0568	cyp135B1	0	0	0	0
Rv0569	.	1	0	0	0
Rv0570	nrdZ	0	0	0	0
Rv0571c	.	0	0	0	0
Rv0572c	.	0	0	0	0
Rv0573c	pncB2	0	0	0	0
Rv0574c	.	0	0	0	0
Rv0575c	.	1	0	1	0
Rv0576	.	0	0	0	0
Rv0577	TB27.3	0	0	0	0
Rv0578c	PE_PGRS7	0	0	0	0
Rv0579	.	0	0	0	0
Rv0580c	.	0	0	0	0
Rv0581	vapB26	0	0	0	0
Rv0582	vapC26	0	0	0	0
Rv0583c	lpqN	0	0	0	0
Rv0584	.	0	0	0	0
Rv0585c	.	0	0	0	0
Rv0586	mce2R	0	0	0	0
Rv0587	yrbE2A	0	0	0	0
Rv0588	.	0	0	0	0
Rv0589	mce2A	0	0	0	0
Rv0591	mce2C	0	0	0	0
Rv0592	mce2D	0	0	0	0
Rv0593	lprL	0	0	0	0
Rv0594	mce2F	0	0	0	0
Rv0595c	vapC4	0	0	0	0
Rv0596c	vapB4	0	0	0	0
Rv0597c	.	0	1	0	1
Rv0598c	vapC27	0	1	0	1
Rv0599c	vapB27	0	0	0	0
Rv0601c	.	0	0	0	0
Rv0602c	tcrA	0	0	0	0
Rv0604	lpqO	0	0	0	0
Rv0605	.	1	0	0	0
Rv0607	.	1	0	0	0
Rv0608	vapB28	0	0	0	0
Rv0609	vapC28	0	0	0	0
Rv0609A	.	0	0	0	0
Rv0610c	.	0	0	0	0
Rv0611c	.	1	0	0	0
Rv0612	.	0	0	0	0
Rv0613c	.	0	0	0	0
Rv0615	.	1	0	0	0
Rv0616A	vapB29	0	0	0	0
Rv0617	vapC29	0	0	0	0
Rv0620	galK	0	0	0	0
Rv0621	.	0	0	0	0
Rv0622	.	0	0	0	0
Rv0623	vapB30	0	0	0	0
Rv0624	vapC30	0	0	0	0
Rv0625c	.	0	0	0	0
Rv0626	vapB5	0	0	0	0
Rv0627	vapC5	0	0	0	0
Rv0628c	.	0	0	0	0
Rv0629c	recD	0	1	0	1
Rv0630c	recB	0	0	0	0
Rv0631c	recC	0	0	0	0
Rv0632c	echA3	0	1	0	1
Rv0633c	.	0	0	0	0
Rv0634A	.	0	0	0	0
Rv0634B	rpmG2	0	0	0	0
Rv0634c	.	0	0	0	0
Rv0635	hadA	0	0	0	0
Rv0636	hadB	0	0	0	0
Rv0637	hadC	0	0	0	0
Rv0638	secE1	0	0	0	0
Rv0639	nusG	0	0	0	0
Rv0640	rplK	0	0	0	0
Rv0641	rplA	0	0	0	0
Rv0642c	mmaA4	0	0	0	0
Rv0643c	mmaA3	0	0	0	0
Rv0644c	mmaA2	0	0	0	0
Rv0645c	mmaA1	0	0	0	0
Rv0646c	lipG	0	0	0	0
Rv0647c	.	0	0	0	0
Rv0648	.	0	0	0	0
Rv0651	rplJ	0	0	0	0
Rv0652	rplL	0	0	0	0
Rv0653c	.	0	0	0	0
Rv0654	.	0	0	0	0
Rv0655	mkl	0	1	0	0
Rv0656c	vapC6	0	0	0	0
Rv0657c	vapB6	0	0	0	0
Rv0658c	.	0	0	0	0
Rv0659c	mazF2	0	0	0	0
Rv0660c	mazE2	0	0	0	0
Rv0661c	vapC7	0	0	0	0
Rv0662c	vapB7	0	0	0	0
Rv0663	atsD	0	1	0	0
Rv0664	vapB8	0	0	0	0
Rv0665	vapC8	0	0	0	0
Rv0666	.	0	0	0	0
Rv0667	rpoB	0	0	0	0
Rv0668	rpoC	0	0	0	0
Rv0669c	.	0	0	0	0
Rv0670	end	0	0	0	0
Rv0671	lpqP	0	0	0	0
Rv0672	fadE8	0	0	0	0
Rv0673	echA4	0	0	0	0
Rv0674	.	0	0	0	0
Rv0675	echA5	0	0	0	0
Rv0676c	mmpL5	0	1	0	0
Rv0677c	mmpS5	0	1	0	0
Rv0678	.	1	0	0	0
Rv0679c	.	0	0	0	0
Rv0680c	.	0	0	0	0
Rv0681	.	0	0	0	0
Rv0682	rpsL	0	0	0	0
Rv0683	rpsG	0	0	0	0
Rv0684	fusA1	0	0	0	0
Rv0685	tuf	0	0	0	0
Rv0686	.	0	0	0	0
Rv0687	.	0	0	0	0
Rv0688	.	0	0	0	0
Rv0689c	.	0	0	0	0
Rv0690c	.	0	0	0	0
Rv0691c	.	0	0	0	0
Rv0691A	.	0	0	0	0
Rv0692	.	0	0	0	0
Rv0693	.	0	0	0	0
Rv0694	.	0	0	0	0
Rv0695	.	0	0	0	0
Rv0696	.	0	0	0	1
Rv0697	.	0	0	0	0
Rv0698	.	0	0	0	0
Rv0699	.	0	0	0	0
Rv0700	rpsJ	0	0	0	0
Rv0701	rplC	0	1	0	0
Rv0702	rplD	0	1	0	0
Rv0703	rplW	0	1	0	0
Rv0704	rplB	0	1	0	0
Rv0705	rpsS	0	0	0	0
Rv0706	rplV	0	0	0	0
Rv0707	rpsC	0	0	0	0
Rv0708	rplP	0	1	0	1
Rv0709	rpmC	0	0	0	0
Rv0710	rpsQ	0	1	0	1
Rv0711	atsA	0	0	0	0
Rv0712	.	0	0	0	0
Rv0713	.	0	0	0	0
Rv0714	rplN	0	0	0	0
Rv0715	rplX	0	0	0	0
Rv0716	rplE	0	0	0	0
Rv0717	rpsN1	0	0	0	0
Rv0718	rpsH	0	0	0	0
Rv0719	rplF	0	0	0	0
Rv0720	rplR	0	0	0	0
Rv0721	rpsE	0	0	0	0
Rv0722	rpmD	0	0	0	0
Rv0723	rplO	0	0	0	0
Rv0724	sppA	0	0	0	0
Rv0725c	.	0	0	0	0
Rv0726c	.	0	0	0	0
Rv0727c	fucA	0	0	0	0
Rv0728c	serA2	0	0	0	0
Rv0729	xylB	0	0	0	0
Rv0730	.	0	0	0	0
Rv0731c	.	0	0	0	0
Rv0732	secY	0	1	0	0
Rv0733	adk	0	0	0	0
Rv0734	mapA	0	0	0	0
Rv0735	sigL	0	0	0	0
Rv0736	rslA	0	0	0	0
Rv0737	.	0	0	0	0
Rv0738	.	0	0	0	0
Rv0739	.	0	0	0	0
Rv0740	.	0	0	0	0
Rv0742	.	0	0	0	0
Rv0743c	.	0	0	0	0
Rv0744c	.	0	0	0	0
Rv0745	.	0	0	0	0
Rv0746	PE_PGRS9	0	0	0	0
Rv0747	PE_PGRS10	0	0	0	0
Rv0748	vapB31	0	0	0	0
Rv0749	vapC31	0	0	0	0
Rv0749A	.	0	0	0	0
Rv0750	.	0	0	0	0
Rv0751c	mmsB	0	1	0	0
Rv0752c	fadE9	0	0	0	0
Rv0753c	mmsA	0	0	0	0
Rv0754	PE_PGRS11	1	0	1	0
Rv0755c	PPE12	0	0	0	0
Rv0756c	.	1	0	0	0
Rv0757	phoP	0	0	0	0
Rv0758	phoR	0	0	0	0
Rv0759c	.	0	0	0	0
Rv0760c	.	1	0	0	0
Rv0761c	adhB	1	0	0	0
Rv0762c	.	1	0	1	0
Rv0763c	.	0	0	0	0
Rv0764c	cyp51	1	0	1	0
Rv0765c	.	1	0	1	0
Rv0766c	cyp123	1	0	1	0
Rv0767c	.	1	0	1	0
Rv0768	aldA	1	0	1	0
Rv0769	.	1	0	1	0
Rv0770	.	1	0	0	0
Rv0771	.	0	0	0	0
Rv0772	purD	0	0	0	0
Rv0773c	ggtA	0	0	0	0
Rv0774c	.	0	0	0	0
Rv0775	.	0	0	0	0
Rv0776c	.	0	0	0	0
Rv0777	purB	1	0	0	0
Rv0778	cyp126	0	0	0	0
Rv0779c	.	0	0	0	0
Rv0780	purC	0	0	0	0
Rv0783c	emrB	0	1	0	1
Rv0784	.	0	0	0	0
Rv0785	.	0	0	0	0
Rv0786c	.	0	0	0	0
Rv0787	.	0	0	0	0
Rv0787A	.	0	0	0	0
Rv0788	purQ	0	0	0	0
Rv0789c	.	1	0	1	0
Rv0790c	.	1	0	1	0
Rv0791c	.	1	0	1	0
Rv0792c	.	1	0	1	0
Rv0793	.	1	0	0	0
Rv0794c	.	0	0	0	0
Rv0798c	cfp29	0	0	0	0
Rv0799c	.	0	0	0	0
Rv0800	pepC	0	0	0	0
Rv0801	.	0	0	0	0
Rv0802c	.	0	0	0	0
Rv0803	purL	0	1	0	0
Rv0804	.	0	0	0	0
Rv0805	.	0	0	0	0
Rv0806c	cpsY	0	0	0	0
Rv0807	.	0	0	0	0
Rv0808	purF	0	0	0	0
Rv0809	purM	0	0	0	0
Rv0810c	.	0	0	0	0
Rv0811c	.	0	0	0	0
Rv0812	.	0	0	0	0
Rv0813c	.	1	0	1	0
Rv0814c	.	0	0	0	0
Rv0815c	cysA2	0	0	0	0
Rv0816c	thiX	0	0	0	0
Rv0817c	.	0	0	0	0
Rv0818	.	0	1	0	0
Rv0819	mshD	0	0	0	0
Rv0820	phoT	0	0	0	1
Rv0821c	phoY2	1	0	1	0
Rv0822c	.	1	0	0	0
Rv0823c	.	0	0	0	0
Rv0824c	desA1	0	0	0	0
Rv0825c	.	0	0	0	0
Rv0826	.	0	0	0	0
Rv0827c	kmtR	1	0	1	0
Rv0828c	.	0	0	0	0
Rv0830	.	0	0	0	0
Rv0831c	.	0	0	0	0
Rv0832	PE_PGRS12	0	0	0	0
Rv0833	PE_PGRS13	0	0	0	0
Rv0834c	PE_PGRS14	0	0	0	0
Rv0835	lpqQ	0	0	0	0
Rv0836c	.	0	0	0	0
Rv0837c	.	0	0	0	0
Rv0838	lpqR	0	0	0	0
Rv0839	.	0	0	0	0
Rv0840c	pip	0	1	0	0
Rv0841	.	0	0	0	0
Rv0842	.	0	0	0	0
Rv0843	.	0	0	0	0
Rv0844c	narL	0	0	0	1
Rv0845	.	0	0	0	0
Rv0846c	.	1	0	1	0
Rv0847	lpqS	1	0	1	0
Rv0848	cysK2	1	0	1	0
Rv0849	.	1	0	1	0
Rv0851c	.	0	0	0	0
Rv0852	.	0	0	0	0
Rv0853c	pdc	0	0	0	0
Rv0854	.	0	0	0	0
Rv0855	far	0	0	0	0
Rv0856	.	0	0	0	0
Rv0857	.	0	0	0	0
Rv0858c	dapC	0	0	0	0
Rv0859	.	0	0	0	0
Rv0860	fadB	0	0	0	0
Rv0861c	ercc3	0	0	0	0
Rv0862c	.	0	0	0	0
Rv0863	.	0	0	0	0
Rv0864	moaC2	0	1	0	0
Rv0865	mog	0	1	0	0
Rv0866	moaE2	0	0	0	0
Rv0867c	rpfA	0	0	0	0
Rv0868c	moaD2	0	0	0	0
Rv0869c	moaA2	0	0	0	0
Rv0870c	.	0	0	0	0
Rv0871	cspB	0	0	0	0
Rv0872c	PE_PGRS15	0	0	0	0
Rv0873	fadE10	0	0	0	0
Rv0874c	.	1	0	0	0
Rv0875c	.	0	0	0	0
Rv0876c	.	0	0	0	0
Rv0877	.	0	0	0	0
Rv0878c	PPE13	0	0	0	0
Rv0879c	.	0	0	0	0
Rv0880	.	0	0	0	0
Rv0881	.	0	0	0	0
Rv0882	.	0	0	0	0
Rv0883c	.	0	1	0	1
Rv0884c	serC	1	0	0	0
Rv0885	.	1	0	1	0
Rv0886	fprB	1	0	1	0
Rv0887c	.	0	0	0	0
Rv0888	.	0	0	0	0
Rv0889c	citA	0	1	0	0
Rv0890c	.	0	0	0	0
Rv0891c	.	0	0	0	0
Rv0892	.	0	0	0	0
Rv0893c	.	0	0	0	0
Rv0894	.	0	0	0	0
Rv0895	.	0	0	0	0
Rv0896	gltA2	0	1	0	1
Rv0897c	.	0	0	0	0
Rv0898c	.	0	0	0	0
Rv0899	arfA	0	0	0	0
Rv0901	arfC	0	0	0	0
Rv0902c	prrB	0	0	0	0
Rv0903c	prrA	0	0	0	0
Rv0904c	accD3	0	0	0	0
Rv0905	echA6	0	1	0	0
Rv0906	.	0	0	0	0
Rv0907	.	0	0	0	0
Rv0908	ctpE	0	0	0	0
Rv0909	.	0	0	0	0
Rv0910	.	0	0	0	0
Rv0911	.	0	0	0	0
Rv0912	.	0	1	0	1
Rv0913c	.	0	0	0	0
Rv0914c	.	0	0	0	0
Rv0915c	PPE14	0	0	0	0
Rv0916c	PE7	0	0	0	0
Rv0917	betP	0	0	0	0
Rv0918	.	0	0	0	0
Rv0919	.	0	0	0	0
Rv0920c	.	0	0	0	0
Rv0921	.	0	0	0	0
Rv0922	.	0	0	0	0
Rv0923c	.	0	0	0	0
Rv0924c	mntH	0	0	0	0
Rv0925c	.	0	1	0	1
Rv0926c	.	0	0	0	0
Rv0927c	.	0	0	0	0
Rv0928	pstS3	0	1	0	1
Rv0929	pstC2	0	1	0	1
Rv0930	pstA1	0	0	0	0
Rv0931c	pknD	0	1	0	0
Rv0932c	pstS2	0	1	0	0
Rv0933	pstB	0	0	0	0
Rv0934	pstS1	0	0	0	0
Rv0935	pstC1	0	0	0	0
Rv0936	pstA2	0	0	0	0
Rv0937c	mku	0	0	0	0
Rv0938	ligD	0	0	0	0
Rv0939	.	0	0	0	0
Rv0940c	.	0	0	0	0
Rv0941c	.	0	0	0	0
Rv0942	.	0	0	0	0
Rv0944	.	0	0	0	0
Rv0945	.	0	0	0	0
Rv0946c	pgi	0	1	0	0
Rv0948c	.	0	0	0	0
Rv0949	uvrD1	0	0	0	0
Rv0950c	.	0	0	0	0
Rv0951	sucC	0	1	0	0
Rv0952	sucD	0	0	0	0
Rv0953c	.	0	0	0	0
Rv0954	.	0	0	0	0
Rv0955	.	0	0	0	0
Rv0956	purN	0	0	0	0
Rv0957	purH	0	1	0	0
Rv0958	.	0	0	0	0
Rv0959A	vapB9	0	0	0	0
Rv0959	.	1	0	1	0
Rv0960	vapC9	0	0	0	0
Rv0961	.	0	0	0	0
Rv0962c	lprP	0	0	0	0
Rv0963c	.	0	0	0	0
Rv0964c	.	0	0	0	0
Rv0965c	.	0	0	0	0
Rv0966c	.	1	0	1	0
Rv0967	csoR	1	0	1	0
Rv0968	.	1	0	1	0
Rv0969	ctpV	0	0	0	0
Rv0970	.	0	0	0	0
Rv0971c	echA7	0	0	0	0
Rv0972c	fadE12	0	0	0	0
Rv0973c	accA2	0	1	0	1
Rv0974c	accD2	0	0	0	0
Rv0975c	fadE13	0	0	0	0
Rv0976c	.	0	0	0	0
Rv0977	PE_PGRS16	0	0	0	0
Rv0979A	rpmF	0	0	0	0
Rv0979c	.	0	0	0	0
Rv0980c	PE_PGRS18	0	0	0	0
Rv0981	mprA	1	0	1	0
Rv0982	mprB	1	0	1	0
Rv0983	pepD	1	0	1	0
Rv0984	moaB2	1	0	1	0
Rv0985c	mscL	0	0	0	0
Rv0986	.	1	0	1	0
Rv0987	.	0	0	0	0
Rv0988	.	0	0	0	0
Rv0989c	grcC2	1	0	0	0
Rv0990c	.	1	0	1	0
Rv0991c	.	1	0	1	0
Rv0992c	.	0	0	0	0
Rv0993	galU	0	0	0	0
Rv0994	moeA1	0	1	0	1
Rv0995	rimJ	0	0	0	0
Rv0996	.	0	1	0	0
Rv0997	.	0	0	0	0
Rv0997a	.	0	0	0	0
Rv0998	.	0	1	0	0
Rv0999	.	0	0	0	0
Rv1000c	.	0	0	0	0
Rv1001	arcA	0	0	0	0
Rv1002c	.	0	0	0	0
Rv1003	.	0	0	0	0
Rv1004c	.	0	0	0	0
Rv1005c	.	0	0	0	0
Rv1006	.	0	0	0	0
Rv1007c	metS	0	0	0	0
Rv1008	tatD	0	0	0	0
Rv1009	rpfB	0	0	0	0
Rv1010	ksgA	0	0	0	0
Rv1011	ispE	0	0	0	0
Rv1012	.	0	0	0	0
Rv1013	pks16	1	0	0	0
Rv1014c	pth	0	0	0	0
Rv1015c	rplY	0	0	0	0
Rv1016c	lpqT	0	0	0	1
Rv1017c	prsA	0	0	0	0
Rv1018c	glmU	0	0	0	0
Rv1019	.	0	0	0	0
Rv1020	mfd	0	0	0	0
Rv1021	.	0	0	0	0
Rv1022	lpqU	0	0	0	0
Rv1023	eno	0	0	0	0
Rv1024	.	0	0	0	0
Rv1025	.	0	0	0	0
Rv1026	.	0	0	0	0
Rv1027c	kdpE	0	0	0	0
Rv1028c	kdpD	0	0	0	0
Rv1028A	kdpF	0	0	0	0
Rv1029	kdpA	0	0	0	0
Rv1030	kdpB	0	0	0	0
Rv1031	kdpC	0	0	0	0
Rv1032c	trcS	0	0	0	0
Rv1033c	trcR	0	0	0	0
Rv1037c	esxI	0	0	0	0
Rv1038c	esxJ	0	0	0	0
Rv1039c	PPE15	0	0	0	0
Rv1040c	PE8	0	0	0	0
Rv1041c	.	0	0	0	0
Rv1042c	.	0	0	0	0
Rv1043c	.	0	0	0	0
Rv1044	.	1	0	0	0
Rv1045	.	0	0	0	0
Rv1048c	.	1	0	1	0
Rv1049	.	0	0	0	0
Rv1050	.	0	0	0	0
Rv1051c	.	0	0	0	0
Rv1052	.	0	0	0	0
Rv1056	.	0	0	0	0
Rv1057	.	1	0	1	0
Rv1058	fadD14	0	0	0	0
Rv1059	.	0	0	0	0
Rv1060	.	0	0	0	0
Rv1061	.	0	0	0	0
Rv1062	.	0	0	0	0
Rv1063c	.	0	1	0	0
Rv1064c	lpqV	0	0	0	0
Rv1065	.	0	0	0	0
Rv1066	.	0	0	0	0
Rv1067c	PE_PGRS19	0	0	0	0
Rv1068c	PE_PGRS20	0	0	0	0
Rv1069c	.	0	0	0	0
Rv1070c	echA8	0	0	0	0
Rv1071c	echA9	0	0	0	0
Rv1072	.	1	0	1	0
Rv1073	.	1	0	1	0
Rv1074c	fadA3	0	0	0	0
Rv1075c	.	0	0	0	0
Rv1076	lipU	0	0	0	0
Rv1077	cbs	0	0	0	0
Rv1078	.	0	1	0	0
Rv1079	metB	0	0	0	0
Rv1080c	greA	0	0	0	0
Rv1081c	.	0	0	0	0
Rv1082	mca	0	0	0	0
Rv1083	.	0	0	0	0
Rv1084	.	0	0	0	0
Rv1085c	.	0	0	0	0
Rv1086	.	0	0	0	0
Rv1087	PE_PGRS21	0	0	0	0
Rv1088a	.	0	0	0	0
Rv1088	PE9	0	0	0	0
Rv1091	PE_PGRS22	0	0	0	0
Rv1092c	coaA	0	1	0	1
Rv1093	glyA1	0	0	0	0
Rv1094	desA2	0	0	0	0
Rv1095	phoH2	0	0	0	0
Rv1096	.	0	0	0	0
Rv1097c	.	0	0	0	0
Rv1098c	fum	0	1	0	1
Rv1099c	glpX	0	0	0	0
Rv1100	.	0	0	0	0
Rv1101c	.	0	0	0	0
Rv1102c	mazF3	0	0	0	0
Rv1103c	mazE3	0	0	0	0
Rv1106c	.	0	0	0	0
Rv1107c	xseB	0	0	0	0
Rv1108c	xseA	0	0	0	0
Rv1109c	.	0	0	0	0
Rv1110	lytB2	0	0	0	0
Rv1111c	.	0	1	0	0
Rv1112	.	0	0	0	0
Rv1113	vapB32	0	0	0	0
Rv1114	vapC32	0	0	0	0
Rv1115	.	0	0	0	0
Rv1116	.	0	0	0	0
Rv1117	.	0	0	0	0
Rv1118c	.	0	0	0	0
Rv1121	zwf1	0	0	0	0
Rv1122	gnd2	0	1	0	1
Rv1123c	bpoB	0	0	0	0
Rv1124	ephC	0	1	0	0
Rv1125	.	0	0	0	0
Rv1126c	.	0	0	0	0
Rv1127c	ppdK	0	1	0	1
Rv1128c	.	0	0	0	0
Rv1129c	.	0	1	0	1
Rv1130	prpD	0	1	0	1
Rv1131	prpC	0	1	0	1
Rv1132	.	0	1	0	1
Rv1133c	metE	0	1	0	1
Rv1134	.	0	0	0	0
Rv1135c	PPE16	0	0	0	0
Rv1138a	.	0	0	0	0
Rv1138c	.	0	0	0	0
Rv1139c	.	0	0	0	0
Rv1140	.	0	1	0	1
Rv1141c	echA11	0	0	0	0
Rv1142c	echA10	0	0	0	0
Rv1143	mcr	0	0	0	0
Rv1144	.	0	0	0	0
Rv1145	.	0	0	0	0
Rv1146	.	0	0	0	0
Rv1147	.	0	0	0	0
Rv1148c	.	1	0	1	0
Rv1151c	.	0	0	0	0
Rv1152	.	0	0	0	0
Rv1153c	omt	0	0	0	0
Rv1154c	.	1	0	0	0
Rv1155a	.	0	0	0	0
Rv1155	.	0	0	0	0
Rv1156	.	0	0	0	0
Rv1157c	.	0	0	0	0
Rv1158c	.	0	0	0	0
Rv1159A	.	0	0	0	0
Rv1159	pimE	0	0	0	0
Rv1160	mutT2	0	0	0	0
Rv1161	narG	0	0	0	0
Rv1162	narH	0	0	0	0
Rv1163	narJ	0	0	0	0
Rv1164	narI	0	0	0	0
Rv1165	typA	0	0	0	0
Rv1166	lpqW	0	0	0	0
Rv1167c	.	0	0	0	0
Rv1168c	PPE17	0	0	0	0
Rv1169c	lipX	0	0	0	0
Rv1170	mshB	1	0	1	0
Rv1171	.	0	0	0	0
Rv1172c	PE12	0	0	0	0
Rv1173	fbiC	0	0	0	0
Rv1174c	TB8.4	0	0	0	0
Rv1175c	fadH	0	0	0	0
Rv1176c	.	0	0	0	0
Rv1177	fdxC	0	1	0	0
Rv1178	.	0	1	0	1
Rv1179c	.	0	0	0	0
Rv1180	pks3	0	0	0	0
Rv1181	pks4	0	0	0	0
Rv1182	papA3	0	0	0	0
Rv1183	mmpL10	0	1	0	1
Rv1184c	.	0	0	0	0
Rv1185c	fadD21	0	0	0	0
Rv1186c	.	0	0	0	0
Rv1187	rocA	0	0	0	0
Rv1188	.	0	0	0	0
Rv1189	sigI	0	0	0	0
Rv1190	.	0	0	0	0
Rv1191	.	0	0	0	0
Rv1192	.	0	0	0	0
Rv1193	fadD36	0	0	0	0
Rv1194c	.	0	0	0	0
Rv1195	PE13	0	0	0	0
Rv1196	PPE18	0	0	0	0
Rv1197	esxK	0	0	0	0
Rv1198	esxL	1	0	0	0
Rv1199c	.	0	0	0	0
Rv1200	.	0	0	0	0
Rv1201c	dapD	0	1	0	1
Rv1202	dapE	0	0	0	0
Rv1203c	.	0	0	0	0
Rv1204c	.	0	0	0	0
Rv1205	.	0	0	0	0
Rv1206	fadD6	0	0	0	0
Rv1207	folP2	0	0	0	0
Rv1208	gpgS	0	0	0	0
Rv1209	.	0	0	0	0
Rv1210	tagA	0	0	0	0
Rv1211	.	0	1	0	0
Rv1212c	glgA	0	0	0	0
Rv1213	glgC	0	0	0	0
Rv1214c	PE14	0	0	0	0
Rv1215c	.	0	0	0	0
Rv1216c	.	0	0	0	0
Rv1217c	.	0	0	0	0
Rv1218c	.	0	0	0	0
Rv1219c	.	0	0	0	0
Rv1220c	.	0	0	0	0
Rv1221	sigE	1	0	1	0
Rv1222	rseA	1	0	1	0
Rv1223	htrA	1	0	1	0
Rv1224	tatB	0	0	0	0
Rv1225c	.	0	0	0	0
Rv1226c	.	0	1	0	0
Rv1227c	.	0	1	0	0
Rv1228a	.	0	0	0	0
Rv1228	lpqX	0	0	0	0
Rv1229c	mrp	0	0	0	0
Rv1230c	.	0	1	0	0
Rv1231c	.	0	0	0	0
Rv1232c	.	0	0	0	0
Rv1233c	.	0	1	0	1
Rv1234	.	0	0	0	0
Rv1235	lpqY	0	0	0	0
Rv1236	sugA	1	0	0	0
Rv1237	sugB	0	0	0	0
Rv1238	sugC	0	0	0	0
Rv1239c	corA	1	0	1	0
Rv1240	mdh	0	1	0	0
Rv1241	vapB33	0	0	0	0
Rv1242	vapC33	0	0	0	0
Rv1243c	PE_PGRS23	0	0	0	0
Rv1244	lpqZ	0	1	0	1
Rv1245c	.	1	0	0	0
Rv1246c	relE	0	0	0	0
Rv1247c	relB	0	0	0	0
Rv1248c	.	0	0	0	0
Rv1249c	.	0	0	0	0
Rv1250	.	0	1	0	0
Rv1251c	.	0	1	0	1
Rv1252c	lprE	0	0	0	0
Rv1253	deaD	0	0	0	0
Rv1254	.	0	0	0	0
Rv1255c	.	1	0	0	0
Rv1256c	cyp130	0	0	0	0
Rv1257c	.	0	0	0	0
Rv1258c	.	0	0	0	0
Rv1259	udgB	0	0	0	0
Rv1260	.	0	0	0	1
Rv1261c	.	0	0	0	0
Rv1262c	.	0	0	0	0
Rv1263	amiB2	0	0	0	0
Rv1264	.	0	0	0	0
Rv1265	.	1	0	1	0
Rv1266c	pknH	0	1	0	0
Rv1267c	embR	0	0	0	0
Rv1268c	.	0	0	0	0
Rv1269c	.	0	0	0	0
Rv1270c	lprA	0	0	0	0
Rv1271c	.	0	0	0	0
Rv1272c	.	0	0	0	0
Rv1273c	.	0	0	0	0
Rv1274	lprB	0	0	0	0
Rv1275	lprC	0	0	0	0
Rv1276c	.	0	0	0	0
Rv1277	.	1	0	0	0
Rv1278	.	0	0	0	0
Rv1279	.	0	0	0	0
Rv1280c	oppA	0	0	0	0
Rv1281c	oppD	0	0	0	0
Rv1282c	oppC	0	0	0	0
Rv1283c	oppB	0	0	0	0
Rv1284	canA	0	0	0	0
Rv1285	cysD	1	0	1	0
Rv1286	.	0	0	0	0
Rv1287	.	0	0	0	0
Rv1288	.	0	0	0	0
Rv1289	.	0	0	0	0
Rv1290c	.	0	0	0	1
Rv1290A	.	0	0	0	0
Rv1291c	.	0	0	0	0
Rv1292	argS	0	0	0	0
Rv1293	lysA	0	0	0	0
Rv1294	thrA	0	1	0	0
Rv1295	thrC	0	1	0	1
Rv1296	thrB	0	0	0	0
Rv1297	rho	0	1	0	0
Rv1298	rpmE	0	0	0	0
Rv1299	prfA	0	0	0	0
Rv1300	hemK	0	0	0	0
Rv1301	.	0	1	0	1
Rv1302	rfe	1	0	1	0
Rv1303	.	0	0	0	0
Rv1304	atpB	0	0	0	0
Rv1305	atpE	0	0	0	0
Rv1306	atpF	0	0	0	0
Rv1307	atpH	0	0	0	0
Rv1308	atpA	0	0	0	0
Rv1309	atpG	0	0	0	0
Rv1310	atpD	0	0	0	0
Rv1311	atpC	0	0	0	0
Rv1312	.	0	0	0	0
Rv1313c	.	0	0	0	0
Rv1314c	.	0	0	0	0
Rv1315	murA	0	0	0	0
Rv1316c	ogt	1	0	1	0
Rv1317c	alkA	1	0	1	0
Rv1318c	.	0	0	0	0
Rv1319c	.	0	0	0	0
Rv1320c	.	0	0	0	0
Rv1321	.	0	0	0	0
Rv1322A	.	0	0	0	0
Rv1322	.	0	0	0	0
Rv1323	fadA4	0	0	0	0
Rv1324	.	0	1	0	0
Rv1325c	PE_PGRS24	0	0	0	0
Rv1326c	glgB	0	1	0	0
Rv1327c	glgE	0	1	0	0
Rv1328	glgP	0	1	0	1
Rv1329c	dinG	0	0	0	0
Rv1330c	pncB1	0	0	0	0
Rv1331	.	0	0	0	0
Rv1332	.	0	0	0	0
Rv1333	.	0	0	0	0
Rv1334	mec	0	0	0	0
Rv1335	cysO	0	0	0	0
Rv1336	cysM	0	0	0	0
Rv1337	.	1	0	0	0
Rv1338	murI	0	0	0	0
Rv1339	.	0	0	0	0
Rv1340	rphA	0	0	0	0
Rv1341	.	0	0	0	0
Rv1342c	.	1	0	1	0
Rv1343c	lprD	1	0	1	0
Rv1344	mbtL	1	0	0	0
Rv1345	mbtM	1	0	0	0
Rv1346	mbtN	1	0	0	0
Rv1347c	mbtK	1	0	0	0
Rv1348	irtA	1	0	1	0
Rv1349	irtB	1	0	0	0
Rv1350	fabG2	0	0	0	0
Rv1351	.	0	0	0	0
Rv1352	.	0	0	0	0
Rv1353c	.	0	0	0	0
Rv1354c	.	0	0	0	0
Rv1355c	moeY	0	0	0	0
Rv1356c	.	0	0	0	0
Rv1358	.	0	0	0	0
Rv1359	.	0	0	0	0
Rv1360	.	0	1	0	1
Rv1361c	PPE19	0	0	0	0
Rv1362c	.	0	0	0	0
Rv1363c	.	0	0	0	0
Rv1364c	.	0	0	0	0
Rv1365c	rsfA	0	0	0	0
Rv1366	.	0	0	0	0
Rv1366A	.	0	0	0	0
Rv1367c	.	0	0	0	0
Rv1368	lprF	0	0	0	0
Rv1372	.	0	0	0	0
Rv1373	.	0	1	0	0
Rv1374c	.	1	0	0	0
Rv1375	.	1	0	1	0
Rv1376	.	1	0	1	0
Rv1377c	.	1	0	1	0
Rv1378c	.	1	0	1	0
Rv1379	pyrR	0	1	0	0
Rv1380	pyrB	0	1	0	0
Rv1381	pyrC	0	1	0	0
Rv1382	.	0	0	0	0
Rv1383	carA	0	0	0	0
Rv1384	carB	0	0	0	0
Rv1385	pyrF	0	0	0	1
Rv1386	PE15	0	0	0	0
Rv1387	PPE20	0	1	0	0
Rv1388	mihF	0	1	0	0
Rv1389	gmk	0	0	0	0
Rv1390	rpoZ	0	0	0	0
Rv1391	dfp	0	0	0	0
Rv1392	metK	0	0	0	0
Rv1393c	.	0	0	0	0
Rv1394c	cyp132	0	0	0	0
Rv1395	.	0	0	0	0
Rv1396c	PE_PGRS25	0	0	0	0
Rv1397c	vapC10	0	0	0	0
Rv1398c	vapB10	0	0	0	0
Rv1399c	nlhH	0	0	0	0
Rv1400c	lipI	0	0	0	0
Rv1401	.	0	0	0	0
Rv1402	priA	0	0	0	0
Rv1403c	.	1	0	1	0
Rv1404	.	0	0	0	0
Rv1405c	.	1	0	1	0
Rv1406	fmt	0	0	0	0
Rv1407	fmu	0	0	0	0
Rv1408	rpe	0	1	0	1
Rv1409	ribG	0	0	0	0
Rv1410c	.	0	0	0	0
Rv1411c	lprG	0	0	0	0
Rv1412	ribC	0	0	0	0
Rv1413	.	0	0	0	0
Rv1414	.	0	0	0	0
Rv1415	ribA2	0	1	0	0
Rv1416	ribH	0	0	0	0
Rv1417	.	0	1	0	1
Rv1418	lprH	0	0	0	1
Rv1419	.	0	0	0	0
Rv1420	uvrC	0	1	0	0
Rv1421	.	0	1	0	0
Rv1422	.	0	1	0	0
Rv1423	whiA	0	1	0	1
Rv1424c	.	0	0	0	0
Rv1425	.	0	0	0	0
Rv1426c	lipO	0	0	0	1
Rv1427c	fadD12	0	0	0	0
Rv1428c	.	0	0	0	0
Rv1429	.	0	0	0	0
Rv1430	PE16	0	0	0	0
Rv1431	.	0	0	0	0
Rv1432	.	0	0	0	0
Rv1433	.	0	0	0	0
Rv1434	.	0	0	0	0
Rv1435c	.	0	0	0	0
Rv1436	gap	0	1	0	1
Rv1437	pgk	0	1	0	1
Rv1438	tpi	0	1	0	1
Rv1439c	.	0	0	0	0
Rv1440	secG	0	0	0	0
Rv1441c	PE_PGRS26	0	0	0	0
Rv1442	bisC	0	0	0	0
Rv1443c	.	0	0	0	0
Rv1444c	.	0	0	0	0
Rv1445c	devB	0	0	0	0
Rv1446c	opcA	0	0	0	0
Rv1447c	zwf2	0	0	0	0
Rv1448c	tal	0	0	0	0
Rv1449c	tkt	0	0	0	0
Rv1451	.	0	1	0	0
Rv1452c	PE_PGRS28	0	0	0	0
Rv1453	.	0	0	0	0
Rv1454c	qor	0	0	0	0
Rv1455	.	0	0	0	0
Rv1456c	.	0	0	0	0
Rv1457c	.	0	0	0	0
Rv1458c	.	0	0	0	0
Rv1459c	.	0	0	0	0
Rv1460	.	1	0	1	0
Rv1461	.	1	0	0	0
Rv1462	.	1	0	1	0
Rv1463	.	1	0	0	0
Rv1464	csd	1	0	1	0
Rv1465	.	1	0	0	0
Rv1466	.	1	0	0	0
Rv1467c	fadE15	0	0	0	0
Rv1468c	PE_PGRS29	0	0	0	0
Rv1469	ctpD	0	0	0	0
Rv1470	trxA	0	0	0	0
Rv1471	trxB1	1	0	1	0
Rv1472	echA12	0	0	0	0
Rv1473A	.	0	0	0	0
Rv1473	.	0	0	0	0
Rv1474c	.	0	1	0	1
Rv1475c	acn	0	1	0	1
Rv1476	.	0	0	0	0
Rv1477	ripA	1	0	0	0
Rv1478	.	0	0	0	0
Rv1479	moxR1	0	0	0	0
Rv1480	.	0	0	0	0
Rv1481	.	0	0	0	0
Rv1482c	.	0	0	0	0
Rv1483	fabG1	0	0	0	0
Rv1484	inhA	0	1	0	1
Rv1485	hemZ	0	0	0	1
Rv1486c	.	0	0	0	0
Rv1487	.	0	0	0	0
Rv1488	.	0	0	0	0
Rv1489A	.	0	0	0	0
Rv1489	.	0	0	0	0
Rv1490	.	0	0	0	0
Rv1491c	.	0	0	0	0
Rv1492	mutA	0	1	0	0
Rv1493	mutB	0	1	0	0
Rv1494	mazE4	0	0	0	0
Rv1495	mazF4	0	0	0	0
Rv1496	.	0	0	0	0
Rv1497	lipL	0	0	0	0
Rv1498A	.	0	0	0	0
Rv1498c	.	0	0	0	0
Rv1499	.	0	0	0	0
Rv1500	.	0	0	0	0
Rv1501	.	0	0	0	0
Rv1502	.	0	0	0	0
Rv1505c	.	0	0	0	0
Rv1506c	.	0	0	0	0
Rv1507A	.	0	0	0	0
Rv1507c	.	0	0	0	0
Rv1508c	.	0	1	0	1
Rv1508A	.	0	0	0	0
Rv1509	.	0	0	0	0
Rv1510	.	0	0	0	0
Rv1511	gmdA	0	0	0	0
Rv1512	epiA	0	0	0	0
Rv1513	.	0	0	0	0
Rv1514c	.	0	0	0	0
Rv1515c	.	0	0	0	0
Rv1516c	.	0	0	0	0
Rv1517	.	0	0	0	0
Rv1518	.	0	1	0	0
Rv1519	.	1	0	1	0
Rv1520	.	1	0	1	0
Rv1521	fadD25	0	0	0	0
Rv1522c	mmpL12	0	0	0	0
Rv1523	.	0	0	0	0
Rv1524	.	0	0	0	0
Rv1525	wbbL2	0	0	0	0
Rv1526c	.	0	0	0	0
Rv1527c	pks5	0	0	0	0
Rv1528c	papA4	0	0	0	0
Rv1529	fadD24	0	0	0	0
Rv1530	adh	0	0	0	0
Rv1531	.	0	0	0	0
Rv1532c	.	0	0	0	0
Rv1533	.	0	0	0	0
Rv1534	.	0	0	0	0
Rv1535	.	0	0	0	0
Rv1536	ileS	0	0	0	0
Rv1537	dinX	0	0	0	0
Rv1538c	ansA	0	0	0	0
Rv1539	lspA	0	1	0	0
Rv1540	.	0	0	0	0
Rv1541c	lprI	0	0	0	0
Rv1542c	glbN	0	0	0	0
Rv1543	.	0	1	0	1
Rv1544	.	0	1	0	1
Rv1545	.	0	0	0	0
Rv1546	.	0	0	0	0
Rv1547	dnaE1	0	0	0	0
Rv1548c	PPE21	0	0	0	0
Rv1550	fadD11	0	0	0	0
Rv1551	plsB1	0	0	0	0
Rv1552	frdA	0	0	0	0
Rv1553	frdB	0	0	0	0
Rv1554	frdC	0	0	0	0
Rv1555	frdD	0	0	0	0
Rv1556	.	0	0	0	0
Rv1557	mmpL6	1	0	1	0
Rv1558	.	0	0	0	0
Rv1559	ilvA	0	0	0	0
Rv1560	vapB11	0	0	0	0
Rv1561	vapC11	0	0	0	0
Rv1562c	treZ	0	0	0	0
Rv1563c	treY	0	0	0	0
Rv1564c	treX	0	0	0	0
Rv1565c	.	0	0	0	0
Rv1566c	.	0	0	0	0
Rv1567c	.	0	0	0	0
Rv1568	bioA	0	0	0	0
Rv1569	bioF1	0	0	0	0
Rv1570	bioD	0	0	0	0
Rv1571	.	0	0	0	0
Rv1573	.	0	0	0	0
Rv1574	.	0	0	0	0
Rv1575	.	0	0	0	0
Rv1576c	.	0	0	0	0
Rv1577c	.	0	1	0	0
Rv1578c	.	0	0	0	0
Rv1579c	.	0	0	0	0
Rv1580c	.	0	0	0	0
Rv1581c	.	0	0	0	0
Rv1582c	.	0	0	0	0
Rv1583c	.	0	0	0	0
Rv1584c	.	0	0	0	0
Rv1585c	.	0	0	0	0
Rv1586c	.	0	0	0	0
Rv1588c	.	0	0	0	0
Rv1589	bioB	0	0	0	0
Rv1590	.	0	0	0	0
Rv1591	.	0	0	0	0
Rv1592c	.	1	0	0	0
Rv1593c	.	1	0	1	0
Rv1594	nadA	0	0	0	0
Rv1595	nadB	0	0	0	0
Rv1596	nadC	0	0	0	0
Rv1597	.	0	0	0	0
Rv1598c	.	0	0	0	0
Rv1599	hisD	0	1	0	0
Rv1600	hisC1	0	1	0	0
Rv1601	hisB	0	0	0	0
Rv1602	hisH	0	0	0	0
Rv1603	hisA	0	0	0	0
Rv1604	impA	0	1	0	0
Rv1605	hisF	0	0	0	0
Rv1606	hisI	0	0	0	0
Rv1607	chaA	0	0	0	0
Rv1608c	bcpB	0	0	0	0
Rv1609	trpE	0	0	0	0
Rv1610	.	0	0	0	0
Rv1611	trpC	0	1	0	1
Rv1612	trpB	0	1	0	1
Rv1613	trpA	0	1	0	1
Rv1614	lgt	0	1	0	1
Rv1615	.	0	0	0	0
Rv1616	.	0	0	0	0
Rv1617	pykA	0	1	0	0
Rv1618	tesB1	0	0	0	0
Rv1619	.	0	0	0	0
Rv1620c	cydC	1	0	0	0
Rv1621c	cydD	0	0	0	0
Rv1622c	cydB	0	0	0	0
Rv1623c	cydA	0	0	0	0
Rv1624c	.	0	0	0	0
Rv1625c	cya	0	0	0	0
Rv1626	.	0	0	0	0
Rv1627c	.	0	0	0	0
Rv1628c	.	0	0	0	0
Rv1629	polA	0	0	0	0
Rv1630	rpsA	0	0	0	0
Rv1631	coaE	0	0	0	0
Rv1632c	.	0	0	0	0
Rv1633	uvrB	0	0	0	0
Rv1634	.	0	0	0	0
Rv1635c	.	0	0	0	0
Rv1636	TB15.3	0	0	0	0
Rv1637c	.	0	0	0	0
Rv1638	uvrA	0	0	0	0
Rv1638A	.	0	0	0	0
Rv1639c	.	0	0	0	0
Rv1640c	lysX	0	0	0	0
Rv1641	infC	0	0	0	0
Rv1642	rpmI	0	0	0	0
Rv1643	rplT	0	0	0	0
Rv1644	tsnR	0	0	0	0
Rv1645c	.	1	0	1	0
Rv1646	PE17	0	0	0	0
Rv1647	.	1	0	0	0
Rv1648	.	0	0	0	0
Rv1649	pheS	0	0	0	0
Rv1650	pheT	0	0	0	0
Rv1651c	PE_PGRS30	0	0	0	0
Rv1652	argC	0	0	0	0
Rv1653	argJ	0	0	0	0
Rv1654	argB	0	0	0	0
Rv1655	argD	0	1	0	0
Rv1656	argF	0	1	0	0
Rv1657	argR	0	0	0	0
Rv1658	argG	0	0	0	0
Rv1659	argH	0	0	0	0
Rv1660	pks10	0	0	0	0
Rv1661	pks7	0	0	0	0
Rv1662	pks8	0	0	0	0
Rv1663	pks17	0	0	0	0
Rv1664	pks9	0	1	0	1
Rv1665	pks11	0	0	0	0
Rv1666c	cyp139	0	0	0	0
Rv1670	.	0	0	0	0
Rv1671	.	0	0	0	0
Rv1672c	.	0	0	0	0
Rv1673c	.	0	0	0	0
Rv1674c	.	0	0	0	0
Rv1675c	cmr	0	0	0	0
Rv1676	.	0	0	0	0
Rv1677	dsbF	0	1	0	0
Rv1678	.	0	0	0	0
Rv1679	fadE16	0	0	0	0
Rv1680	.	0	0	0	0
Rv1681	moeX	0	0	0	0
Rv1682	.	0	0	0	0
Rv1683	.	0	1	0	0
Rv1684	.	0	1	0	0
Rv1685c	.	0	0	0	0
Rv1686c	.	0	0	0	0
Rv1687c	.	0	0	0	0
Rv1688	mpg	0	0	0	0
Rv1689	tyrS	0	0	0	0
Rv1690	lprJ	0	0	0	0
Rv1691	.	0	0	0	0
Rv1692	.	0	0	0	0
Rv1693	.	0	0	0	0
Rv1694	tlyA	0	0	0	0
Rv1695	ppnK	0	1	0	1
Rv1696	recN	0	0	0	0
Rv1697	.	0	0	0	0
Rv1698	mctB	0	0	0	0
Rv1699	pyrG	0	1	0	0
Rv1700	.	0	1	0	1
Rv1701	.	0	1	0	1
Rv1702c	.	0	0	0	0
Rv1703c	.	0	0	0	0
Rv1704c	cycA	0	0	0	0
Rv1705c	PPE22	1	0	0	0
Rv1706c	PPE23	1	0	1	0
Rv1707	.	0	0	0	0
Rv1708	.	0	0	0	0
Rv1709	scpA	0	0	0	0
Rv1710	scpB	0	0	0	0
Rv1711	.	0	0	0	0
Rv1712	cmk	0	0	0	0
Rv1713	engA	0	0	0	0
Rv1714	.	0	0	0	0
Rv1715	fadB3	0	0	0	0
Rv1716	.	0	0	0	0
Rv1717	.	0	0	0	1
Rv1718	.	0	0	0	0
Rv1719	.	0	0	0	0
Rv1720c	vapC12	0	0	0	0
Rv1721c	vapB12	0	0	0	0
Rv1722	.	0	0	0	0
Rv1723	.	0	0	0	0
Rv1724c	.	1	0	1	0
Rv1725c	.	1	0	0	0
Rv1727	.	0	0	0	0
Rv1728c	.	0	0	0	0
Rv1729c	.	0	0	0	0
Rv1730c	.	0	0	0	0
Rv1731	gabD2	0	1	0	1
Rv1732c	.	0	0	0	0
Rv1733c	.	0	0	0	0
Rv1734c	.	0	0	0	0
Rv1735a	.	0	0	0	0
Rv1735c	.	0	0	0	0
Rv1736c	narX	0	0	0	0
Rv1737c	narK2	0	0	0	0
Rv1738	.	0	0	0	0
Rv1739c	.	0	0	0	0
Rv1740	vapB34	0	0	0	0
Rv1741	vapC34	0	0	0	0
Rv1742	.	0	0	0	0
Rv1743	pknE	0	0	0	0
Rv1744c	.	0	0	0	0
Rv1745c	idi	0	0	0	0
Rv1746	pknF	0	0	0	0
Rv1747	.	0	0	0	0
Rv1748	.	0	0	0	0
Rv1749c	.	0	0	0	0
Rv1750c	fadD1	0	0	0	0
Rv1751	.	0	1	0	1
Rv1752	.	0	0	0	0
Rv1753c	PPE24	0	0	0	0
Rv1754c	.	0	0	0	0
Rv1759c	wag22	0	0	0	0
Rv1760	.	1	0	1	0
Rv1761c	.	0	0	0	0
Rv1762c	.	0	0	0	0
Rv1765c	.	1	0	0	0
Rv1766	.	1	0	0	0
Rv1767	.	1	0	0	0
Rv1768	PE_PGRS31	0	0	0	0
Rv1769	.	0	0	0	0
Rv1770	.	0	1	0	1
Rv1771	.	0	0	0	0
Rv1772	.	1	0	0	0
Rv1773c	.	0	0	0	0
Rv1774	.	0	0	0	0
Rv1775	.	0	0	0	0
Rv1776c	.	0	0	0	0
Rv1777	cyp144	0	0	0	0
Rv1778c	.	0	0	0	0
Rv1779c	.	0	0	0	0
Rv1780	.	0	0	0	0
Rv1781c	malQ	0	0	0	0
Rv1782	eccB5	0	0	0	0
Rv1783	eccC5	0	0	0	0
Rv1785c	cyp143	0	0	0	0
Rv1786	.	0	0	0	0
Rv1787	PPE25	0	0	0	0
Rv1788	PE18	0	0	0	0
Rv1789	PPE26	0	0	0	0
Rv1790	PPE27	0	0	0	0
Rv1791	PE19	0	0	0	0
Rv1793	esxN	0	0	0	0
Rv1794	.	0	0	0	0
Rv1795	eccD5	0	0	0	0
Rv1796	mycP5	0	0	0	0
Rv1797	eccE5	0	0	0	0
Rv1798	eccA5	0	0	0	0
Rv1799	lppT	0	0	0	0
Rv1800	PPE28	0	0	0	0
Rv1801	PPE29	0	0	0	0
Rv1802	PPE30	0	0	0	0
Rv1803c	PE_PGRS32	0	0	0	0
Rv1804c	.	0	0	0	0
Rv1806	PE20	0	0	0	0
Rv1808	PPE32	0	0	0	0
Rv1809	PPE33	0	0	0	0
Rv1810	.	0	0	0	0
Rv1811	mgtC	0	0	0	0
Rv1812c	.	1	0	1	0
Rv1813c	.	1	0	1	0
Rv1814	erg3	1	0	0	0
Rv1815	.	0	0	0	0
Rv1816	.	0	0	0	0
Rv1817	.	0	0	0	0
Rv1818c	PE_PGRS33	0	0	0	0
Rv1819c	bacA	0	0	0	0
Rv1820	ilvG	0	0	0	0
Rv1821	secA2	0	0	0	0
Rv1822	pgsA2	0	0	0	0
Rv1823	.	0	0	0	0
Rv1824	.	0	0	0	0
Rv1825	.	0	0	0	0
Rv1826	gcvH	0	0	0	0
Rv1827	garA	0	0	0	0
Rv1828	.	0	0	0	0
Rv1829	.	0	0	0	0
Rv1830	.	0	0	0	0
Rv1831	.	1	0	1	0
Rv1832	gcvB	0	0	0	0
Rv1833c	.	1	0	1	0
Rv1834	lipZ	0	0	0	0
Rv1835c	.	0	0	0	0
Rv1836c	.	0	1	0	1
Rv1837c	glcB	0	1	0	1
Rv1838c	vapC13	0	0	0	0
Rv1839c	vapB13	0	0	0	0
Rv1840c	PE_PGRS34	0	0	0	0
Rv1841c	.	0	0	0	0
Rv1842c	.	0	0	0	0
Rv1843c	guaB1	1	0	1	0
Rv1844c	gnd1	0	0	0	0
Rv1845c	blaR	0	0	0	0
Rv1846c	blaI	1	0	1	0
Rv1847	.	1	0	1	0
Rv1848	ureA	1	0	0	0
Rv1849	ureB	1	0	0	0
Rv1850	ureC	1	0	0	0
Rv1851	ureF	1	0	0	0
Rv1852	ureG	1	0	0	0
Rv1853	ureD	1	0	0	0
Rv1854c	ndh	0	0	0	0
Rv1855c	.	1	0	1	0
Rv1856c	.	0	0	0	0
Rv1857	modA	0	0	0	0
Rv1858	modB	0	0	0	0
Rv1859	modC	0	0	0	0
Rv1860	apa	0	0	0	0
Rv1861	.	0	0	0	0
Rv1862	adhA	0	0	0	0
Rv1863c	.	0	0	0	0
Rv1864c	.	0	0	0	0
Rv1865c	.	0	0	0	0
Rv1866	.	0	0	0	0
Rv1867	.	0	0	0	0
Rv1868	.	0	0	0	0
Rv1869c	.	0	0	0	0
Rv1870c	.	0	0	0	0
Rv1871c	.	0	0	0	0
Rv1872c	lldD2	0	0	0	0
Rv1873	.	0	0	0	0
Rv1874	.	0	0	0	0
Rv1875	.	0	0	0	0
Rv1876	bfrA	1	0	1	0
Rv1877	.	1	0	1	0
Rv1878	glnA3	1	0	0	0
Rv1879	.	0	0	0	0
Rv1880c	cyp140	0	0	0	0
Rv1881c	lppE	0	0	0	0
Rv1882c	.	0	0	0	0
Rv1883c	.	0	0	0	0
Rv1884c	rpfC	0	1	0	1
Rv1885c	.	0	0	0	0
Rv1886c	fbpB	0	1	0	1
Rv1887	.	0	0	0	0
Rv1890c	.	0	0	0	0
Rv1891	.	0	0	0	0
Rv1892	.	0	1	0	0
Rv1893	.	0	0	0	0
Rv1894c	.	0	0	0	0
Rv1895	.	0	0	0	0
Rv1896c	.	0	0	0	0
Rv1897c	.	0	1	0	0
Rv1898	.	0	0	0	0
Rv1899c	lppD	0	0	0	0
Rv1900c	lipJ	0	0	0	0
Rv1901	cinA	0	1	0	0
Rv1902c	nanT	0	0	0	0
Rv1903	.	0	0	0	0
Rv1904	.	0	0	0	0
Rv1905c	aao	0	0	0	0
Rv1906c	.	0	0	0	0
Rv1907c	.	0	0	0	0
Rv1908c	katG	0	1	0	0
Rv1909c	furA	0	0	0	0
Rv1910c	.	0	1	0	0
Rv1911c	lppC	0	1	0	0
Rv1912c	fadB5	0	1	0	0
Rv1913	.	0	0	0	0
Rv1914c	.	0	0	0	0
Rv1915	aceAa	0	1	0	0
Rv1916	aceAb	0	1	0	0
Rv1917c	PPE34	0	0	0	0
Rv1918c	PPE35	0	0	0	0
Rv1919c	.	0	1	0	1
Rv1920	.	0	0	0	0
Rv1921c	lppF	0	0	0	0
Rv1922	.	0	0	0	0
Rv1923	lipD	0	0	0	0
Rv1924c	.	0	0	0	0
Rv1925	fadD31	0	0	0	0
Rv1926c	mpt63	0	1	0	0
Rv1927	.	0	0	0	0
Rv1928c	.	0	1	0	0
Rv1929c	.	0	1	0	0
Rv1930c	.	0	0	0	0
Rv1931c	.	0	0	0	0
Rv1932	tpx	0	1	0	1
Rv1934c	fadE17	0	0	0	0
Rv1935c	echA13	0	0	0	0
Rv1936	.	0	0	0	0
Rv1937	.	0	0	0	0
Rv1938	ephB	0	0	0	0
Rv1939	.	0	0	0	0
Rv1940	ribA1	0	0	0	0
Rv1941	.	0	0	0	0
Rv1942c	mazF5	0	0	0	0
Rv1943c	mazE5	0	0	0	0
Rv1944c	.	0	0	0	0
Rv1945	.	1	0	1	0
Rv1946c	lppG	0	0	0	0
Rv1947	.	0	0	0	0
Rv1948c	.	0	0	0	0
Rv1950c	.	1	0	1	0
Rv1951c	.	0	0	0	0
Rv1952	vapB14	0	0	0	0
Rv1953	vapC14	0	0	0	0
Rv1954c	.	0	0	0	0
Rv1955	higB	1	0	1	0
Rv1956	higA	1	0	1	0
Rv1957	.	1	0	0	0
Rv1958c	.	0	0	0	0
Rv1959c	parE1	0	0	0	0
Rv1960c	parD1	0	0	0	0
Rv1961	.	0	0	0	0
Rv1962c	vapC35	0	0	0	0
Rv1962A	vapB35	0	0	0	0
Rv1963c	mce3R	0	0	0	0
Rv1964	yrbE3A	0	0	0	0
Rv1965	yrbE3B	0	0	0	0
Rv1966	mce3A	0	0	0	0
Rv1967	mce3B	0	0	0	0
Rv1968	mce3C	0	0	0	0
Rv1970	lprM	0	0	0	0
Rv1971	mce3F	0	0	0	0
Rv1972	.	0	0	0	0
Rv1973	.	0	0	0	0
Rv1974	.	0	0	0	0
[truncated: 1,905 more rows]

## Sheet: Iron_up_@Stat6
GO_Term_ID	GO_Term_Name	P_value	Fdr	Percent_of_genes_in_target	Number_of_Genes_in_target	Genes_in_target
GO:0006879	cellular iron ion homeostasis	1.15525e-07	3.74632e-06	63.1579	12	[Rv1465, Rv2025c, Rv3402c, bfrA, eccA3, irtA, irtB, mbtA, mbtB, mbtI, pckA, pks2]
GO:0006873	cellular ion homeostasis	1.02117e-07	3.86343e-06	59.0909	13	[Rv1465, Rv2025c, Rv3402c, bfrA, eccA3, irtA, irtB, mbtA, mbtB, mbtI, pckA, phoY2, pks2]
GO:0010035	response to inorganic substance	9.55237e-08	4.33678e-06	38.5965	22	[Rv0190, Rv1760, Rv2642, Rv3740c, bfrA, cadI, cmtR, csoR, ctpG, dnaK, glnE, hsp, kmtR, lpqS, mpa, mymT, sigE, sigG, smtB, trxB1, whiB1, zur]
GO:0019184	nonribosomal peptide biosynthetic process	3.87755e-08	4.40102e-06	73.3333	11	[Rv2377c, ideR, mbtA, mbtB, mbtE, mbtF, mbtG, mbtI, mbtK, mbtL, mbtN]
GO:0098771	inorganic ion homeostasis	6.09419e-08	4.61127e-06	53.5714	15	[Rv1465, Rv2025c, Rv3402c, bfrA, ctpC, eccA3, irtA, irtB, mbtA, mbtB, mbtI, mymT, pckA, phoY2, pks2]
GO:0055076	transition metal ion homeostasis	8.16237e-08	4.63214e-06	56	14	[Rv1465, Rv2025c, Rv3402c, bfrA, ctpC, eccA3, irtA, irtB, mbtA, mbtB, mbtI, mymT, pckA, pks2]
GO:0010038	response to metal ion	2.1068e-07	5.97806e-06	56.5217	13	[Rv0190, Rv2642, bfrA, cadI, cmtR, csoR, ctpG, dnaK, kmtR, lpqS, mymT, smtB, zur]
GO:0019290	siderophore biosynthetic process	3.10645e-08	7.05165e-06	90	9	[Rv2377c, ideR, mbtA, mbtB, mbtG, mbtI, mbtK, mbtL, mbtN]
GO:0044550	secondary metabolite biosynthetic process	1.07111e-06	2.70158e-05	54.5455	12	[Rv2377c, ideR, mbtA, mbtB, mbtE, mbtF, mbtG, mbtI, mbtK, mbtL, mbtN, zur]
GO:0019540	catechol-containing siderophore biosynthetic process	1.93846e-06	4.40031e-05	87.5	7	[ideR, mbtB, mbtG, mbtI, mbtK, mbtL, mbtN]
GO:0010106	cellular response to iron ion starvation	4.05715e-06	8.37249e-05	64.2857	9	[Rv3402c, eccA3, irtA, irtB, mbtA, mbtB, mbtI, pckA, pks2]
GO:0046688	response to copper ion	7.85746e-06	0.000137203	77.7778	7	[Rv0190, Rv2642, csoR, ctpG, dnaK, lpqS, mymT]
GO:0042592	homeostatic process	7.5219e-06	0.000142289	32.7869	20	[Rv1465, Rv2025c, Rv3402c, bfrA, ctpC, cydC, eccA3, irtA, irtB, mbtA, mbtB, mbtI, mymT, nrdH, pckA, phoY2, pks2, trxB1, whiB1, whiB2]
GO:0019725	cellular homeostasis	1.69691e-05	0.000275142	33.3333	18	[Rv1465, Rv2025c, Rv3402c, bfrA, cydC, eccA3, irtA, irtB, mbtA, mbtB, mbtI, nrdH, pckA, phoY2, pks2, trxB1, whiB1, whiB2]
GO:1901617	organic hydroxy compound biosynthetic process	0.000113339	0.00171519	34.1463	14	[cyp51, erg3, fadD26, ideR, mbtB, mbtG, mbtI, mbtK, mbtL, mbtN, pckA, ppsA, serC, thiC]
GO:0075139	response to host iron concentration	0.000179806	0.00226755	100	4	[PPE37, hisE, irtA, irtB]
GO:0009267	cellular response to starvation	0.00017908	0.00239125	36.3636	12	[Rv2558, Rv3402c, cysD, eccA3, irtA, irtB, mbtA, mbtB, mbtI, pckA, pks2, relA]
GO:0046189	phenol-containing compound biosynthetic process	0.000168946	0.00239692	50	8	[ideR, mbtB, mbtG, mbtI, mbtK, mbtL, mbtN, ppsA]
GO:0000041	transition metal ion transport	0.000287302	0.00343251	47.0588	8	[Rv2025c, bfrA, corA, ctpC, ctpG, eccA3, irtA, irtB]
GO:1901700	response to oxygen-containing compound	0.000772197	0.00876444	30.2326	13	[Rv1760, Rv2779c, Rv3740c, adhB, dnaK, hsaC, hsp, mpa, pckA, sigE, sigG, trxB1, whiB1]
GO:1901615	organic hydroxy compound metabolic process	0.000816773	0.00882892	22.1239	25	[Rv1760, Rv3740c, aroE, cyp123, cyp142, cyp51, erg3, fadA5, fadD19, fadD26, glpQ1, hsaB, hsaC, icl1, ideR, mbtB, mbtG, mbtI, mbtK, mbtL, mbtN, pckA, ppsA, serC, thiC]
GO:0010043	response to zinc ion	0.00156095	0.0161061	100	3	[mymT, smtB, zur]
GO:0043419	urea catabolic process	0.00156095	0.0161061	100	3	[ureA, ureB, ureC]
GO:0043448	alkane catabolic process	0.00156095	0.0161061	100	3	[alkB, rubA, rubB]
GO:0046686	response to cadmium ion	0.00156095	0.0161061	100	3	[cadI, cmtR, mymT]
GO:0001217	DNA-binding transcription repressor activity	0.00156095	0.0161061	100	3	[Rv0190, csoR, zur]
GO:0033214	siderophore-dependent iron import into cell	0.00156095	0.0161061	100	3	[eccA3, irtA, irtB]
GO:0006826	iron ion transport	0.00174494	0.0172218	55.5556	5	[Rv2025c, bfrA, eccA3, irtA, irtB]
GO:0001666	response to hypoxia	0.00185559	0.0175507	25.8621	15	[PE_PGRS11, Rv0465c, Rv0569, Rv1760, Rv3740c, ald, groEL2, higA, higB, icl1, ponA1, sigB, sigG, trxB1, vapC15]
GO:0051253	negative regulation of RNA metabolic process	0.00212198	0.0192676	28.5714	12	[Rv0190, Rv0792c, Rv1766, blaI, csoR, higA, ideR, mprA, vapB2, whiB1, whiB2, zur]
GO:0010468	regulation of gene expression	0.00292471	0.0255349	17.1756	45	[Rv0079, Rv0135c, Rv0144, Rv0190, Rv0232, Rv0273c, Rv0275c, Rv0298, Rv0465c, Rv0767c, Rv0792c, Rv1255c, Rv1766, Rv2050, Rv2640c, Rv2642, Rv3160c, Rv3249c, Rv3334, Rv3830c, alkA, blaI, clgR, cmtR, csoR, dnaK, ftsH, higA, ideR, kmtR, mazE6, mazF6, mprA, rpfD, rseA, sigB, sigE, sigG, smtB, vapB1, vapB2, vapC2, whiB1, whiB2, zur]
GO:0033554	cellular response to stress	0.00318827	0.0268051	19.708	27	[Rv1277, Rv2558, Rv3226c, Rv3402c, alkA, clgR, clpB, cysD, dnaB, dnaE2, dnaK, eccA3, hsp, icl1, irtA, irtB, mbtA, mbtB, mbtI, ogt, pckA, pks2, ponA1, relA, sigG, trxB1, ung]
GO:0010558	negative regulation of macromolecule biosynthetic process	0.00425226	0.0344737	25.4902	13	[Rv0079, Rv0190, Rv0792c, Rv1766, blaI, csoR, higA, ideR, mprA, vapC2, whiB1, whiB2, zur]
GO:1901701	cellular response to oxygen-containing compound	0.00472045	0.0345659	40	6	[adhB, dnaK, hsp, mpa, pckA, trxB1]
GO:0045892	negative regulation of transcription, DNA-templated	0.00449041	0.0351491	27.5	11	[Rv0190, Rv0792c, Rv1766, blaI, csoR, higA, ideR, mprA, whiB1, whiB2, zur]
GO:0016226	iron-sulfur cluster assembly	0.00471941	0.0357102	57.1429	4	[Rv1461, Rv1462, Rv1465, Rv2204c]
GO:0051172	negative regulation of nitrogen compound metabolic process	0.00519572	0.0368572	24.1379	14	[Rv0079, Rv0190, Rv0792c, Rv1766, blaI, csoR, higA, ideR, mprA, vapB2, vapC2, whiB1, whiB2, zur]
GO:0019438	aromatic compound biosynthetic process	0.00573929	0.0383182	15.3488	66	[Rv0135c, Rv0144, Rv0190, Rv0232, Rv0273c, Rv0298, Rv0465c, Rv0767c, Rv0792c, Rv1255c, Rv1647, Rv1766, Rv2050, Rv2640c, Rv2642, Rv3160c, Rv3334, Rv3644c, Rv3725, adoK, alkA, apt, aroE, blaI, che1, clgR, cmtR, cobS, cobT, csoR, dnaB, dnaE2, folB, folK, guaB1, higA, ideR, kmtR, mazE6, mbtB, mbtG, mbtI, mbtK, mbtL, mbtN, mprA, nrdB, nrdF2, ppsA, purB, purU, relA, rseA, serC, sigB, sigE, sigG, smtB, …
GO:0034755	iron ion transmembrane transport	0.00570437	0.0392391	75	3	[Rv2025c, irtA, irtB]
GO:0031324	negative regulation of cellular metabolic process	0.00705311	0.0432718	22.7273	15	[Rv0079, Rv0190, Rv0792c, Rv1766, blaI, csoR, higA, ideR, mprA, phoY2, vapB2, vapC2, whiB1, whiB2, zur]
GO:0006355	regulation of transcription, DNA-templated	0.00698363	0.0440357	17.3077	36	[Rv0135c, Rv0144, Rv0190, Rv0232, Rv0273c, Rv0298, Rv0465c, Rv0767c, Rv0792c, Rv1255c, Rv1766, Rv2050, Rv2640c, Rv2642, Rv3160c, Rv3334, alkA, blaI, clgR, cmtR, csoR, higA, ideR, kmtR, mazE6, mprA, rseA, sigB, sigE, sigG, smtB, vapB1, vapB2, whiB1, whiB2, zur]
GO:0009408	response to heat	0.00682862	0.0442885	37.5	6	[clgR, clpB, dnaK, groEL2, sigB, sigE]
GO:0019222	regulation of metabolic process	0.00769141	0.0459461	16.2069	47	[Rv0079, Rv0135c, Rv0144, Rv0190, Rv0232, Rv0273c, Rv0275c, Rv0298, Rv0465c, Rv0767c, Rv0792c, Rv1255c, Rv1766, Rv2050, Rv2640c, Rv2642, Rv3160c, Rv3249c, Rv3334, Rv3830c, alkA, blaI, clgR, cmtR, csoR, dnaK, ftsH, glnE, higA, ideR, kmtR, mazE6, mazF6, mprA, phoY2, rpfD, rseA, sigB, sigE, sigG, smtB, vapB1, vapB2, vapC2, whiB1, whiB2, zur]
GO:0009892	negative regulation of metabolic process	0.00862222	0.0489311	21.25	17	[Rv0079, Rv0190, Rv0792c, Rv1766, blaI, csoR, higA, ideR, mazF6, mprA, phoY2, rpfD, vapB2, vapC2, whiB1, whiB2, zur]
GO:0003333	amino acid transmembrane transport	0.00858231	0.0499534	50	4	[Rv1986, Rv3273, cydC, dctA]

## Sheet: Iron_down_@Stat6
GO_Term_ID	GO_Term_Name	P_value	Fdr	Percent_of_genes_in_target	Number_of_Genes_in_target	Genes_in_target
GO:0006091	generation of precursor metabolites and energy	2.09189e-13	4.47664e-11	37.6147	41	[aceE, acn, citA, dlaT, fba, fdxC, fum, gabD1, gabD2, gap, glcB, glgB, glgE, glgP, gltA2, gnd2, icd1, icd2, mdh, mqo, mutA, nuoA, nuoB, nuoC, nuoD, nuoF, nuoG, nuoH, nuoI, nuoJ, nuoL, nuoM, nuoN, pgi, pgk, prpC, prpD, pykA, rpe, sucC, tpi]
GO:0015980	energy derivation by oxidation of organic compounds	1.11312e-09	1.19104e-07	40.625	26	[acn, citA, fum, gabD1, gabD2, glcB, glgB, glgE, glgP, gltA2, icd1, icd2, mdh, mqo, mutA, nuoB, nuoF, nuoG, nuoH, nuoI, nuoL, nuoM, nuoN, prpC, prpD, sucC]
GO:0045333	cellular respiration	9.41413e-09	6.71541e-07	42.3077	22	[acn, citA, fum, gabD1, gabD2, glcB, gltA2, icd1, icd2, mdh, mqo, nuoB, nuoF, nuoG, nuoH, nuoI, nuoL, nuoM, nuoN, prpC, prpD, sucC]
GO:0006099	tricarboxylic acid cycle	6.6352e-08	3.54983e-06	56	14	[acn, citA, fum, gabD1, gabD2, glcB, gltA2, icd1, icd2, mdh, mqo, prpC, prpD, sucC]
GO:0019541	propionate metabolic process	1.35663e-05	0.000580637	85.7143	6	[Rv1129c, acn, mutA, mutB, prpC, prpD]
GO:0006096	glycolytic process	0.000150684	0.0053744	50	8	[aceE, dlaT, fba, gap, pgi, pgk, pykA, tpi]
GO:0017004	cytochrome complex assembly	0.000328655	0.0100474	71.4286	5	[Rv0526, Rv0528, Rv2877c, ccdA, ccsA]
GO:0016310	phosphorylation	0.000593474	0.0158754	23	23	[Rv1211, Rv3220c, aceE, ask, coaA, dlaT, fba, gap, mtrA, mtrB, pgi, pgk, pknA, pknB, pknD, pknH, pknK, ppdK, ppnK, pstP, pykA, senX3, tpi]
GO:0006097	glyoxylate cycle	0.000767192	0.0182421	80	4	[aceAa, glcB, icd1, icd2]
GO:0009088	threonine biosynthetic process	0.000767192	0.0182421	80	4	[asd, ask, thrA, thrC]
GO:0006082	organic acid metabolic process	0.00123136	0.0263512	15.8879	68	[Rv0818, Rv1129c, Rv1683, Rv1897c, Rv2499c, Rv3075c, accA1, aceAa, aceAb, aceE, acn, aldC, amiB1, argD, argF, asd, ask, citE, dapA, dapD, dlaT, echA6, etgB, fas, fba, folC, fum, gadB, gap, glcB, gnd2, guaA, hisC1, hisD, icd1, icd2, inhA, mdh, metA, metE, mmsB, mutA, mutB, nrp, pgi, pgk, pknA, pknB, pknD, pks9, ppdK, ppnK, prpC, prpD, pykA, pyrB, pyrG, serA1, sseB, thrA, thrC, tpi, trpA, trpB, trp…
GO:0019752	carboxylic acid metabolic process	0.00162919	0.026819	15.8924	65	[Rv1129c, Rv1683, Rv1897c, Rv2499c, Rv3075c, accA1, aceAa, aceAb, aceE, acn, aldC, amiB1, argD, argF, asd, ask, citE, dapA, dapD, dlaT, echA6, fas, fba, folC, fum, gadB, gap, glcB, gnd2, guaA, hisC1, hisD, icd1, icd2, inhA, mdh, metA, metE, mmsB, mutA, mutB, nrp, pgi, pgk, pknA, pknB, pknD, pks9, ppdK, prpC, prpD, pykA, pyrB, pyrG, serA1, sseB, thrA, thrC, tpi, trpA, trpB, trpC, trpG, trpS, valS]
GO:0051098	regulation of binding	0.0016216	0.0289186	55.5556	5	[pknA, pknB, pknD, pknH, pstP]
GO:0006107	oxaloacetate metabolic process	0.00148807	0.0289498	100	3	[Rv3075c, citE, mdh]
GO:0019679	propionate metabolic process, methylcitrate cycle	0.00148807	0.0289498	100	3	[Rv1129c, acn, prpC]
GO:0051100	negative regulation of binding	0.00148807	0.0289498	100	3	[pknB, pknD, pstP]
GO:0016052	carbohydrate catabolic process	0.00211784	0.0323726	31.25	10	[aceE, dlaT, fba, gap, glgE, pgi, pgk, pykA, rpe, tpi]
GO:0006090	pyruvate metabolic process	0.00211784	0.0323726	31.25	10	[aceE, aldC, dlaT, fba, gap, pgi, pgk, ppdK, pykA, tpi]
GO:0043085	positive regulation of catalytic activity	0.0029423	0.0419767	50	5	[pknA, pknB, pknD, pknH, pstP]

## Sheet: Enhanced_upregulation_@-Fe
GO_Term_ID	GO_Term_Name	P_value	Fdr	Percent_of_genes_in_target	Number_of_Genes_in_target	Genes_in_target
GO:0010038	response to metal ion	1.30667e-10	1.96001e-08	56.5217	13	[Rv0190, Rv2642, bfrA, cadI, cmtR, csoR, ctpG, dnaK, kmtR, lpqS, mymT, smtB, zur]
GO:0010035	response to inorganic substance	5.88793e-10	4.41595e-08	33.3333	19	[Rv0190, Rv1760, Rv2642, bfrA, cadI, cmtR, csoR, ctpG, dnaK, glnE, hsp, kmtR, lpqS, mymT, sigE, smtB, trxB1, whiB1, zur]
GO:0046688	response to copper ion	1.31588e-07	6.5794e-06	77.7778	7	[Rv0190, Rv2642, csoR, ctpG, dnaK, lpqS, mymT]
GO:0010468	regulation of gene expression	9.6305e-06	0.000361144	13.3588	35	[Rv0079, Rv0135c, Rv0190, Rv0232, Rv0273c, Rv0275c, Rv0767c, Rv0792c, Rv2640c, Rv2642, Rv3160c, Rv3249c, Rv3830c, alkA, blaI, clgR, cmtR, csoR, dnaK, ftsH, higA, ideR, kmtR, mazE6, mazF6, mprA, prfB, rseA, sigB, sigE, smtB, vapB1, vapB2, whiB1, zur]
GO:0019222	regulation of metabolic process	1.50223e-05	0.000450668	12.7586	37	[Rv0079, Rv0135c, Rv0190, Rv0232, Rv0273c, Rv0275c, Rv0767c, Rv0792c, Rv2640c, Rv2642, Rv3160c, Rv3249c, Rv3830c, alkA, blaI, clgR, cmtR, csoR, dnaK, ftsH, glnE, higA, ideR, kmtR, mazE6, mazF6, mprA, phoY2, prfB, rseA, sigB, sigE, smtB, vapB1, vapB2, whiB1, zur]
GO:0098771	inorganic ion homeostasis	3.66024e-05	0.000915059	32.1429	9	[Rv2025c, Rv3402c, bfrA, ctpC, irtA, mbtB, mbtI, mymT, phoY2]
GO:0055076	transition metal ion homeostasis	0.000105464	0.00225994	32	8	[Rv2025c, Rv3402c, bfrA, ctpC, irtA, mbtB, mbtI, mymT]
GO:0010556	regulation of macromolecule biosynthetic process	0.000315416	0.00295703	12.2881	29	[Rv0079, Rv0135c, Rv0190, Rv0232, Rv0273c, Rv0767c, Rv0792c, Rv2640c, Rv2642, Rv3160c, alkA, blaI, clgR, cmtR, csoR, higA, ideR, kmtR, mazE6, mprA, prfB, rseA, sigB, sigE, smtB, vapB1, vapB2, whiB1, zur]
GO:0009408	response to heat	0.000305815	0.00305815	37.5	6	[clgR, clpB, dnaK, groEL2, sigB, sigE]
GO:0042592	homeostatic process	0.000369589	0.00307991	19.6721	12	[Rv2025c, Rv3402c, bfrA, ctpC, irtA, mbtB, mbtI, mymT, nrdH, phoY2, trxB1, whiB1]
GO:0051253	negative regulation of RNA metabolic process	0.000227133	0.00309727	23.8095	10	[Rv0190, Rv0792c, blaI, csoR, higA, ideR, mprA, vapB2, whiB1, zur]
GO:0051171	regulation of nitrogen compound metabolic process	0.000212168	0.00318253	12.2047	31	[Rv0079, Rv0135c, Rv0190, Rv0232, Rv0273c, Rv0767c, Rv0792c, Rv2640c, Rv2642, Rv3160c, alkA, blaI, clgR, cmtR, csoR, dnaK, glnE, higA, ideR, kmtR, mazE6, mprA, prfB, rseA, sigB, sigE, smtB, vapB1, vapB2, whiB1, zur]
GO:0006351	transcription, DNA-templated	0.00036885	0.00325456	12.5581	27	[Rv0135c, Rv0190, Rv0232, Rv0273c, Rv0767c, Rv0792c, Rv2640c, Rv2642, Rv3160c, alkA, blaI, clgR, cmtR, csoR, higA, ideR, kmtR, mazE6, mprA, rseA, sigB, sigE, smtB, vapB1, vapB2, whiB1, zur]
GO:0080090	regulation of primary metabolic process	0.000305813	0.00327656	11.9691	31	[Rv0079, Rv0135c, Rv0190, Rv0232, Rv0273c, Rv0767c, Rv0792c, Rv2640c, Rv2642, Rv3160c, alkA, blaI, clgR, cmtR, csoR, dnaK, glnE, higA, ideR, kmtR, mazE6, mprA, prfB, rseA, sigB, sigE, smtB, vapB1, vapB2, whiB1, zur]
GO:0010043	response to zinc ion	0.000264481	0.00330602	100	3	[mymT, smtB, zur]
GO:0043448	alkane catabolic process	0.000264481	0.00330602	100	3	[alkB, rubA, rubB]
GO:0046686	response to cadmium ion	0.000264481	0.00330602	100	3	[cadI, cmtR, mymT]
GO:0001217	DNA-binding transcription repressor activity	0.000264481	0.00330602	100	3	[Rv0190, csoR, zur]
GO:0031323	regulation of cellular metabolic process	0.00018672	0.003501	12.1212	32	[Rv0079, Rv0135c, Rv0190, Rv0232, Rv0273c, Rv0767c, Rv0792c, Rv2640c, Rv2642, Rv3160c, alkA, blaI, clgR, cmtR, csoR, dnaK, glnE, higA, ideR, kmtR, mazE6, mprA, phoY2, prfB, rseA, sigB, sigE, smtB, vapB1, vapB2, whiB1, zur]
GO:0006355	regulation of transcription, DNA-templated	0.000210156	0.00350261	12.9808	27	[Rv0135c, Rv0190, Rv0232, Rv0273c, Rv0767c, Rv0792c, Rv2640c, Rv2642, Rv3160c, alkA, blaI, clgR, cmtR, csoR, higA, ideR, kmtR, mazE6, mprA, rseA, sigB, sigE, smtB, vapB1, vapB2, whiB1, zur]
GO:0006873	cellular ion homeostasis	0.000304292	0.00351106	31.8182	7	[Rv2025c, Rv3402c, bfrA, irtA, mbtB, mbtI, phoY2]
GO:0000041	transition metal ion transport	0.000447701	0.00353448	35.2941	6	[Rv2025c, bfrA, corA, ctpC, ctpG, irtA]
GO:0031326	regulation of cellular biosynthetic process	0.000489721	0.00367291	11.9835	29	[Rv0079, Rv0135c, Rv0190, Rv0232, Rv0273c, Rv0767c, Rv0792c, Rv2640c, Rv2642, Rv3160c, alkA, blaI, clgR, cmtR, csoR, higA, ideR, kmtR, mazE6, mprA, prfB, rseA, sigB, sigE, smtB, vapB1, vapB2, whiB1, zur]
GO:0045892	negative regulation of transcription, DNA-templated	0.000741159	0.00529399	22.5	9	[Rv0190, Rv0792c, blaI, csoR, higA, ideR, mprA, whiB1, zur]
GO:0140110	transcription regulator activity	0.000826967	0.00563841	13.9706	19	[Rv0135c, Rv0190, Rv0232, Rv0767c, Rv0792c, Rv2640c, Rv2642, Rv3160c, alkA, cmtR, csoR, ideR, kmtR, mprA, rseA, sigB, sigE, smtB, zur]
GO:0051172	negative regulation of nitrogen compound metabolic process	0.000906719	0.005667	18.9655	11	[Rv0079, Rv0190, Rv0792c, blaI, csoR, higA, ideR, mprA, vapB2, whiB1, zur]
GO:0006879	cellular iron ion homeostasis	0.000880853	0.00574469	31.5789	6	[Rv2025c, Rv3402c, bfrA, irtA, mbtB, mbtI]
GO:0075139	response to host iron concentration	0.00100768	0.00604605	75	3	[PPE37, hisE, irtA]
GO:0010558	negative regulation of macromolecule biosynthetic process	0.00119089	0.00687051	19.6078	10	[Rv0079, Rv0190, Rv0792c, blaI, csoR, higA, ideR, mprA, whiB1, zur]
GO:0009892	negative regulation of metabolic process	0.00143683	0.00798237	16.25	13	[Rv0079, Rv0190, Rv0792c, blaI, csoR, higA, ideR, mazF6, mprA, phoY2, vapB2, whiB1, zur]
GO:0019725	cellular homeostasis	0.00188566	0.0101018	18.5185	10	[Rv2025c, Rv3402c, bfrA, irtA, mbtB, mbtI, nrdH, phoY2, trxB1, whiB1]
GO:0050794	regulation of cellular process	0.00226191	0.0116995	10.2639	35	[Rv0079, Rv0135c, Rv0190, Rv0232, Rv0273c, Rv0767c, Rv0792c, Rv2640c, Rv2642, Rv3160c, alkA, blaI, clgR, cmtR, csoR, dnaK, glnE, higA, ideR, kmtR, mazE6, mprA, mprB, nrdH, phoY2, prfB, rseA, sigB, sigE, smtB, trxB1, vapB1, vapB2, whiB1, zur]
GO:0034654	nucleobase-containing compound biosynthetic process	0.00238333	0.0119167	10.2339	35	[Rv0135c, Rv0190, Rv0232, Rv0273c, Rv0767c, Rv0792c, Rv2640c, Rv2642, Rv3160c, alkA, apt, blaI, clgR, cmtR, csoR, dnaE2, guaB1, higA, ideR, kmtR, mazE6, mprA, nrdB, nrdF2, purU, relA, rseA, sigB, sigE, smtB, udgA, vapB1, vapB2, whiB1, zur]
GO:0046915	transition metal ion transmembrane transporter activity	0.00258429	0.0121139	40	4	[Rv2025c, corA, ctpC, ctpG]
GO:0031327	negative regulation of cellular biosynthetic process	0.00250887	0.0121397	17.8571	10	[Rv0079, Rv0190, Rv0792c, blaI, csoR, higA, ideR, mprA, whiB1, zur]
GO:0000302	response to reactive oxygen species	0.003859	0.017025	36.3636	4	[dnaK, hsp, sigE, trxB1]
GO:0048519	negative regulation of biological process	0.00419278	0.0174699	12.782	17	[Rv0079, Rv0190, Rv0792c, blaI, clgR, csoR, espL, higA, higB, ideR, mazE6, mazF6, mprA, phoY2, vapB2, whiB1, zur]
GO:0006979	response to oxidative stress	0.00384399	0.0174727	19.5122	8	[clgR, cysD, dnaK, ftsH, hsp, ideR, sigE, trxB1]
GO:0009267	cellular response to starvation	0.00417515	0.0178935	21.2121	7	[Rv2558, Rv3402c, cysD, irtA, mbtB, mbtI, relA]
GO:0071451	cellular response to superoxide	0.00457314	0.0185398	50	3	[dnaK, hsp, trxB1]
GO:0075136	response to host	0.00734519	0.0289942	12.4031	16	[PPE37, Rv0792c, Rv0986, Rv1462, Rv3402c, clgR, espL, fadB2, fadD19, hisE, icl1, irtA, mbtB, mbtI, moeB1, sigE]
GO:0031325	positive regulation of cellular metabolic process	0.00939819	0.0361469	18.4211	7	[clgR, dnaK, mprA, rseA, sigB, vapB2, zur]
GO:0051173	positive regulation of nitrogen compound metabolic process	0.00939819	0.0361469	18.4211	7	[clgR, dnaK, mprA, rseA, sigB, vapB2, zur]
GO:0010106	cellular response to iron ion starvation	0.0100506	0.0376898	28.5714	4	[Rv3402c, irtA, mbtB, mbtI]
GO:0019540	catechol-containing siderophore biosynthetic process	0.0116295	0.040568	37.5	3	[ideR, mbtB, mbtI]
GO:0016125	sterol metabolic process	0.0124575	0.0406221	17.5	7	[cyp123, cyp142, cyp51, fadA5, fadD19, hsaB, hsaC]
GO:1901362	organic cyclic compound biosynthetic process	0.0123	0.0409999	8.87949	42	[Rv0135c, Rv0190, Rv0232, Rv0273c, Rv0767c, Rv0792c, Rv2640c, Rv2642, Rv3160c, alkA, apt, blaI, clgR, cmtR, csoR, cyp51, dnaE2, folE, guaB1, higA, hsaB, ideR, kmtR, mazE6, mbtB, mbtI, mobA, mprA, nrdB, nrdF2, purU, relA, rseA, sigB, sigE, smtB, thiO, udgA, vapB1, vapB2, whiB1, zur]
GO:0052572	response to host immune response	0.0112306	0.0410877	12.5	14	[PPE37, Rv0792c, Rv0986, Rv1462, Rv3402c, clgR, espL, fadB2, fadD19, icl1, mbtB, mbtI, moeB1, sigE]
GO:0019438	aromatic compound biosynthetic process	0.0115104	0.0411085	9.06977	39	[Rv0135c, Rv0190, Rv0232, Rv0273c, Rv0767c, Rv0792c, Rv2640c, Rv2642, Rv3160c, alkA, apt, blaI, clgR, cmtR, csoR, dnaE2, folE, guaB1, higA, ideR, kmtR, mazE6, mbtB, mbtI, mprA, nrdB, nrdF2, purU, relA, rseA, sigB, sigE, smtB, thiO, udgA, vapB1, vapB2, whiB1, zur]
GO:1901615	organic hydroxy compound metabolic process	0.0121155	0.041303	12.3894	14	[Rv1760, cyp123, cyp142, cyp51, fadA5, fadD19, folE, glpQ1, hsaB, hsaC, icl1, ideR, mbtB, mbtI]
GO:0033554	cellular response to stress	0.0129701	0.0413938	11.6788	16	[Rv2558, Rv3402c, alkA, clgR, clpB, cysD, dnaE2, dnaK, hsp, icl1, irtA, mbtB, mbtI, ogt, relA, trxB1]
GO:1902652	secondary alcohol metabolic process	0.0142308	0.0444713	17.0732	7	[cyp123, cyp142, fadA5, fadD19, hsaB, hsaC, icl1]
GO:0010467	gene expression	0.0154444	0.0472788	8.96226	38	[Rv0079, Rv0135c, Rv0190, Rv0208c, Rv0232, Rv0273c, Rv0275c, Rv0767c, Rv0792c, Rv2640c, Rv2642, Rv3160c, Rv3249c, Rv3830c, alkA, blaI, clgR, cmtR, csoR, dnaK, ftsH, higA, ideR, kmtR, mazE6, mazF6, mprA, prfB, proS, rpmH, rseA, sigB, sigE, smtB, vapB1, vapB2, whiB1, zur]
GO:0018130	heterocycle biosynthetic process	0.0161822	0.0485465	8.88383	39	[Rv0135c, Rv0190, Rv0232, Rv0273c, Rv0767c, Rv0792c, Rv2640c, Rv2642, Rv3160c, alkA, apt, blaI, clgR, cmtR, csoR, dnaE2, folE, guaB1, higA, ideR, kmtR, mazE6, mbtI, mobA, mprA, nrdB, nrdF2, purU, relA, rseA, sigB, sigE, smtB, thiO, udgA, vapB1, vapB2, whiB1, zur]
GO:0006826	iron ion transport	0.0166283	0.0489068	33.3333	3	[Rv2025c, bfrA, irtA]

## Sheet: Enhanced_downregulation_@-Fe
GO_Term_ID	GO_Term_Name	P_value	Fdr	Percent_of_genes_in_target	Number_of_Genes_in_target	Genes_in_target
GO:0006091	generation of precursor metabolites and energy	5.26787e-11	5.10983e-09	24.7706	27	[aceE, acn, fum, gabD2, gap, glcB, glgP, gltA2, gnd2, icd1, nuoA, nuoB, nuoC, nuoD, nuoF, nuoG, nuoH, nuoI, nuoJ, nuoL, nuoM, nuoN, pgk, prpC, prpD, rpe, tpi]
GO:0008137	NADH dehydrogenase (ubiquinone) activity	1.24702e-10	6.04805e-09	76.9231	10	[nuoA, nuoB, nuoC, nuoD, nuoF, nuoG, nuoJ, nuoL, nuoM, nuoN]
GO:0015980	energy derivation by oxidation of organic compounds	9.58756e-08	3.09998e-06	26.5625	17	[acn, fum, gabD2, glcB, glgP, gltA2, icd1, nuoB, nuoF, nuoG, nuoH, nuoI, nuoL, nuoM, nuoN, prpC, prpD]
GO:0006099	tricarboxylic acid cycle	6.91891e-05	0.00167784	32	8	[acn, fum, gabD2, glcB, gltA2, icd1, prpC, prpD]
GO:0019541	propionate metabolic process	0.000400267	0.00776518	57.1429	4	[Rv1129c, acn, prpC, prpD]
GO:0042773	ATP synthesis coupled electron transport	0.000400267	0.00776518	57.1429	4	[nuoG, nuoL, nuoM, nuoN]
GO:0015990	electron transport coupled proton transport	0.00084705	0.013694	75	3	[nuoB, nuoL, nuoM]
GO:0051701	biological process involved in interaction with host	0.00162483	0.0157608	11.1111	25	[Rv0175, Rv0176, Rv0178, Rv1129c, Rv1544, atsB, fbpB, lipM, lipO, lprK, mce1B, mce1C, mce1D, mce1F, mmpL7, nuoG, nuoL, phoT, pknB, proV, proW, proX, pstC2, pstS3, sodC]
GO:0015695	organic cation transport	0.00130843	0.0158647	44.4444	4	[drrB, proV, proW, proX]
GO:0015399	primary active transmembrane transporter activity	0.0014918	0.0160783	16.9231	11	[nuoA, nuoB, nuoC, nuoD, nuoF, nuoG, nuoJ, nuoL, nuoM, nuoN, phoT]
GO:0022804	active transmembrane transporter activity	0.00184822	0.0162979	14.9425	13	[nuoA, nuoB, nuoC, nuoD, nuoF, nuoG, nuoJ, nuoL, nuoM, nuoN, phoT, pitA, pstC2]
GO:0009088	threonine biosynthetic process	0.00202313	0.0163537	60	3	[asd, ask, thrC]
GO:0006810	transport	0.00120214	0.0166582	10.7011	29	[Rv0073, ansP1, bfrB, ceoC, drrB, emrB, esxB, lpqZ, mmpL10, mmpL7, mycP1, nuoA, nuoB, nuoC, nuoD, nuoF, nuoG, nuoJ, nuoL, nuoM, nuoN, phoT, pitA, proV, proW, proX, pstC2, pstS3, yrbE1A]
GO:0055085	transmembrane transport	0.00279917	0.0208862	10.8597	24	[Rv0073, ansP1, ceoC, drrB, emrB, esxB, lpqZ, mmpL7, nuoA, nuoB, nuoC, nuoD, nuoF, nuoG, nuoJ, nuoL, nuoM, nuoN, phoT, pitA, proW, proX, pstC2, pstS3]
GO:0019877	diaminopimelate biosynthetic process	0.00386622	0.0267874	50	3	[asd, ask, dapD]
GO:0022857	transmembrane transporter activity	0.00499598	0.0323073	11.1111	20	[Rv0073, ceoC, emrB, lpqZ, mmpL7, nuoA, nuoB, nuoC, nuoD, nuoF, nuoG, nuoJ, nuoL, nuoM, nuoN, phoT, pitA, proW, proX, pstC2]
GO:0006817	phosphate ion transport	0.00612846	0.0371538	30.7692	4	[phoT, pitA, pstC2, pstS3]
GO:0006811	ion transport	0.00675264	0.0385298	12.5	14	[bfrB, ceoC, drrB, mmpL7, nuoB, nuoL, nuoM, phoT, pitA, proV, proW, proX, pstC2, pstS3]
